# Supplementary material for: Precise optical control of gene expression in C elegans using improved genetic code expansion and Cre recombinase
Source: eLife. 2021 Aug 5;10:e67075. doi: 10.7554/eLife.67075 (PMC8448529; doi:10.7554/eLife.67075)
Supplement: Figure 5—source data 1. [file elife-67075-fig5-data1.zip]

Archive with 12 entries (9 files):
- Velocities of animals in Figure 5A,B and figure supplement 1/
- Velocities of animals in Figure 5A,B and figure supplement 1/2PLM+ATR_1s_Raw.xlsx
- __MACOSX/
- __MACOSX/Velocities of animals in Figure 5A,B and figure supplement 1/
- __MACOSX/Velocities of animals in Figure 5A,B and figure supplement 1/._2PLM+ATR_1s_Raw.xlsx
- Velocities of animals in Figure 5A,B and figure supplement 1/PLMR+ATR_1s_Raw.xlsx
- __MACOSX/Velocities of animals in Figure 5A,B and figure supplement 1/._PLMR+ATR_1s_Raw.xlsx
- Velocities of animals in Figure 5A,B and figure supplement 1/PLML+ATR_1s_Raw.xlsx
- __MACOSX/Velocities of animals in Figure 5A,B and figure supplement 1/._PLML+ATR_1s_Raw.xlsx
- Velocities of animals in Figure 5A,B and figure supplement 1/0PLM+ATR_1s_Raw.xlsx
- __MACOSX/Velocities of animals in Figure 5A,B and figure supplement 1/._0PLM+ATR_1s_Raw.xlsx
- __MACOSX/._Velocities of animals in Figure 5A,B and figure supplement 1
