# Supplementary material for: Precise optical control of gene expression in C elegans using improved genetic code expansion and Cre recombinase
Source: eLife. 2021 Aug 5;10:e67075. doi: 10.7554/eLife.67075 (PMC8448529; doi:10.7554/eLife.67075)
Supplement: Figure 5—source data 2. — The light pulse is delivered at the 10 s mark, which corresponds to the ‘0’ mark in the graphs in Figure 5C–E and Figure 5—figure supplement 2. [file elife-67075-fig5-data2.zip]

Archive with 48 entries (45 files):
- Velocities of animals in Figure 5D,E,F and figure supplement 2/
- Velocities of animals in Figure 5D,E,F and figure supplement 2/PLMR_3mW_raw_byExpt.csv
- __MACOSX/
- __MACOSX/Velocities of animals in Figure 5D,E,F and figure supplement 2/
- __MACOSX/Velocities of animals in Figure 5D,E,F and figure supplement 2/._PLMR_3mW_raw_byExpt.csv
- Velocities of animals in Figure 5D,E,F and figure supplement 2/PLML_39mW_raw_byExpt.csv
- __MACOSX/Velocities of animals in Figure 5D,E,F and figure supplement 2/._PLML_39mW_raw_byExpt.csv
- Velocities of animals in Figure 5D,E,F and figure supplement 2/2PLM_39mW_raw_byExpt.csv
- __MACOSX/Velocities of animals in Figure 5D,E,F and figure supplement 2/._2PLM_39mW_raw_byExpt.csv
- Velocities of animals in Figure 5D,E,F and figure supplement 2/PLMR_23mW_raw_byExpt.csv
- __MACOSX/Velocities of animals in Figure 5D,E,F and figure supplement 2/._PLMR_23mW_raw_byExpt.csv
- Velocities of animals in Figure 5D,E,F and figure supplement 2/PLMR_39mW_raw_byExpt.csv
- __MACOSX/Velocities of animals in Figure 5D,E,F and figure supplement 2/._PLMR_39mW_raw_byExpt.csv
- Velocities of animals in Figure 5D,E,F and figure supplement 2/2PLM_23mW_raw_byExpt.csv
- __MACOSX/Velocities of animals in Figure 5D,E,F and figure supplement 2/._2PLM_23mW_raw_byExpt.csv
- Velocities of animals in Figure 5D,E,F and figure supplement 2/Note -  Figure 5C,D,E source data.rtf
- __MACOSX/Velocities of animals in Figure 5D,E,F and figure supplement 2/._Note -  Figure 5C,D,E source data.rtf
- Velocities of animals in Figure 5D,E,F and figure supplement 2/PLML_23mW_raw_byExpt.csv
- __MACOSX/Velocities of animals in Figure 5D,E,F and figure supplement 2/._PLML_23mW_raw_byExpt.csv
- Velocities of animals in Figure 5D,E,F and figure supplement 2/2PLM_3mW_raw_byExpt.csv
- __MACOSX/Velocities of animals in Figure 5D,E,F and figure supplement 2/._2PLM_3mW_raw_byExpt.csv
- Velocities of animals in Figure 5D,E,F and figure supplement 2/PLMR_31mW_raw_byExpt.csv
- __MACOSX/Velocities of animals in Figure 5D,E,F and figure supplement 2/._PLMR_31mW_raw_byExpt.csv
- Velocities of animals in Figure 5D,E,F and figure supplement 2/PLML_3mW_raw_byExpt.csv
- __MACOSX/Velocities of animals in Figure 5D,E,F and figure supplement 2/._PLML_3mW_raw_byExpt.csv
- Velocities of animals in Figure 5D,E,F and figure supplement 2/PLMR_44mW_raw_byExpt.csv
- __MACOSX/Velocities of animals in Figure 5D,E,F and figure supplement 2/._PLMR_44mW_raw_byExpt.csv
- Velocities of animals in Figure 5D,E,F and figure supplement 2/PLML_74mW_raw_byExpt.csv
- __MACOSX/Velocities of animals in Figure 5D,E,F and figure supplement 2/._PLML_74mW_raw_byExpt.csv
- Velocities of animals in Figure 5D,E,F and figure supplement 2/2PLM_74mW_raw_byExpt.csv
- __MACOSX/Velocities of animals in Figure 5D,E,F and figure supplement 2/._2PLM_74mW_raw_byExpt.csv
- Velocities of animals in Figure 5D,E,F and figure supplement 2/PLMR_14mW_raw_byExpt.csv
- __MACOSX/Velocities of animals in Figure 5D,E,F and figure supplement 2/._PLMR_14mW_raw_byExpt.csv
- Velocities of animals in Figure 5D,E,F and figure supplement 2/PLMR_74mW_raw_byExpt.csv
- __MACOSX/Velocities of animals in Figure 5D,E,F and figure supplement 2/._PLMR_74mW_raw_byExpt.csv
- Velocities of animals in Figure 5D,E,F and figure supplement 2/2PLM_14mW_raw_byExpt.csv
- __MACOSX/Velocities of animals in Figure 5D,E,F and figure supplement 2/._2PLM_14mW_raw_byExpt.csv
- Velocities of animals in Figure 5D,E,F and figure supplement 2/PLML_44mW_raw_byExpt.csv
- __MACOSX/Velocities of animals in Figure 5D,E,F and figure supplement 2/._PLML_44mW_raw_byExpt.csv
- Velocities of animals in Figure 5D,E,F and figure supplement 2/2PLM_44mW_raw_byExpt.csv
- __MACOSX/Velocities of animals in Figure 5D,E,F and figure supplement 2/._2PLM_44mW_raw_byExpt.csv
- Velocities of animals in Figure 5D,E,F and figure supplement 2/PLML_14mW_raw_byExpt.csv
- __MACOSX/Velocities of animals in Figure 5D,E,F and figure supplement 2/._PLML_14mW_raw_byExpt.csv
- Velocities of animals in Figure 5D,E,F and figure supplement 2/PLML_31mW_raw_byExpt.csv
- __MACOSX/Velocities of animals in Figure 5D,E,F and figure supplement 2/._PLML_31mW_raw_byExpt.csv
- Velocities of animals in Figure 5D,E,F and figure supplement 2/2PLM_31mW_raw_byExpt.csv
- __MACOSX/Velocities of animals in Figure 5D,E,F and figure supplement 2/._2PLM_31mW_raw_byExpt.csv
- __MACOSX/._Velocities of animals in Figure 5D,E,F and figure supplement 2
