# Supplementary material for: Precise optical control of gene expression in C elegans using improved genetic code expansion and Cre recombinase
Source: eLife. 2021 Aug 5;10:e67075. doi: 10.7554/eLife.67075 (PMC8448529; doi:10.7554/eLife.67075)
Supplement: Figure 5—source data 2. — The light pulse is delivered at the 10 s mark, which corresponds to the ‘0’ mark in the graphs in Figure 5C–E and Figure 5—figure supplement 2. [file elife-67075-fig5-data2.zip › Velocities of animals in Figure 5D,E,F and figure supplement 2/PLMR_3mW_raw_byExpt.csv]

Time(s)	T1	T2	T3	T4	T5	T1	T2	T3	T1	T2	T3	T4	T5	T6	T7	T1	T2	T3	T4	T1	T2	T3	T4	T5		Expt1	Expt2	Expt3
0																										#DIV/0!	#DIV/0!	#DIV/0!
0.133	43.029	30.242	-24.329	48.784	-140.622	30.118	39.021	13.509	28.77	-61.924	97.703	82.054	44.736	20.729		119.078	23.95	24.874	33.33	-18.87	-38.042	64.456	18.163	-260.868		4.969	35.34466667	-3.769888889
0.267	23.78	-15.486	-208.102	-48.446	123.119	96.529	57.716	5.017	-43.369	-90.984	-8.467	167.442	110.848	59.114		19.234	10.643	187.373	-33.29	34.183	-7.099	62.11	30.245	-254.989		4.265875	32.43066667	5.378888889
0.4	103.225	-12.374	-342.049	227.397	-133.801	30.055	-3.462	-18.621	40.296	-99.215	115.828	163.899	96.749	92.079		60.462	-176.202	103.095	-19.065	28.533	186.748	45.772	70.821	-220.184		-18.70375	68.27266667	8.886666667
0.533	107.387	-8.748	-363.119	125.591	24.964	77.388	-14.675	47.63	41.643	-210.908	106.945	126.569	49.899	55.539		-71.042	2.724	102.949	-48.172	-9.711	122.735	78.111	12.949	-234.345		-0.44775	28.28116667	-4.866888889
0.667	154.949	51.459	-143.187	40.805	127.542	171.799	6.989	19.555	94.786	-163.991	103.259	135.723	46.682	15.113		41.132	86.938	148.668	6.414	-24.518	-53.441	15.125	82.242	-317.712		53.738875	38.59533333	-1.683555556
0.8	101.353	21.176	-109.638	17.042	-136.401	197.44	-75.571	3.832	271.234	-164.761	202.134	46.458	86.359	54.834		-1.883	145.083	185.499	-8.582	-16.235	21.116	47.257	40.623	-138.637		2.404125	82.70966667	30.47122222
0.933	139.883	15.13	-63.916	-16.581	7.993	149.238	-165.225	-9.224	7.696	-255.32	128.925	80.795	99.873	38.896		9.691	82.668	199.656	44.758	-28.271	7.893	31.722	21.481	-28.802		7.16225	16.81083333	37.86622222
1.067	141.059	20.456	-51.328	-49.895	111.599	170.331	-194.304	41.762	88.328	-130.989	95.464	42.854	82.978	103.491		-25.58	158.342	206.298	65.035	-9.607	65.155	90.333	50.406	37.352		23.71	47.021	70.85933333
1.2	118.873	-16.704	-109.058	-44.54	-10.074	195.829	-241.11	-19.038	69.441	-11.514	95.55	78.65	110.003	80.555		4.606	82.468	136.831	43.889	5.245	11.05	55.598	12.952	46.465		-15.72775	70.4475	44.34488889
1.333	224.892	-31.037	36.995	-148.313	2.882	171.387	-290.107	32.035	46.212	11.593	34.624	78.435	280.092	168.351		26.368	126.524	103.028	46.634	-11.425	20.701	132.016	-19.062	242.132		-0.15825	103.2178333	74.10177778
1.467	147.54	-70.378	-315.92	143.881	41.962	95.44	-239.196	60.179	-9.73	16.389	15.433	105.994	137.443	114.359		26.747	24.668	83.171	232.825	-27.303	8.504	22.111	19.895	-32.475		-17.0615	63.31466667	39.79366667
1.6	26.88	-39.035	-90.302	44.289	64.853	209.3	-289.919	109.781	-20.146	15.513	121.419	47.422	119.672	106.328		18.378	137.054	173.765	12.718	10.029	-21.547	123.17	22.651	13.398		4.480875	65.03466667	54.40177778
1.733	238.488	-51.677	-14.659	65.285	-81.782	134.235	-253.06	91.034	123.976	260.424	66.31	111.813	-22.082	115.626		-26.573	-109.636	231.656	169.941	32.62	30.344	70.415	-7.055	23.474		15.983	109.3445	46.13177778
1.867	38.063	-202.495	-23.81	59.399	215.802	220.102	-140.695	119.573	10.822	174.946	35.202	45.46	149.548	92.373		4.93	121.946	157.704	-91.7	19.625	78.334	49.928	21.642	8.573		35.742375	84.72516667	41.22022222
2	193.346	-256.099	-13.393	44.48	55.517	153.514	-263.598	90.68	64.506	244.953	16.507	71.207	-62.031	109.683		-1.996	34.361	176.735	196.866	10.152	183.832	42.957	-6.898	71.156		0.555875	74.1375	78.57388889
2.133	154.895	-187.06	-15.282	65.735	57.455	146.013	-252.348	11.732	43.11	142.696	192.866	68.593	31.842	60.639		-12.531	42.14	106.523	201.474	27.317	133.611	64.941	-0.386	27.991		-2.3575	89.95766667	65.67555556
2.267	123.705	-233.145	83.015	114.561	23.458	137.686	-106.152	66.043	51.886	259.281	-97.355	56.231	51.575	84.744		-2.878	10.82	86.765	94.306	3.137	188.283	11.765	-3.07	8.858		26.146375	67.727	44.22066667
2.4	45.921	-184.004	45.931	70.999	29.095	112.318	-22.559	83.474	14.743	210.537	96.218	31.489	140.875	136.881		2.979	5.686	98.913	25.786	32.522	174.546	-21.549	10.286	70.198		22.646875	105.1238333	44.37411111
2.533	151.599	-155.403	83.917	130.519	17.079	95.491	-22.681	34.219	12.963	127.705	97.691	95.488	105.44	71.52		-21.743	13.259	73.69	59.973	21.217	125.243	127.62	32.674	28.424		41.8425	85.1345	51.15077778
2.667	162.473	-146.1	294.514	162.139	63.781	109.919	-38.257	59.58	-5.747	72.67	4.137	92.507	-56.039	206.257		-31.764	16.052	39.836	110.632	18.713	117.147	15.787	65.152	-13.74		83.506125	52.2975	37.535
2.8	114.594	-117.347	-48.718	108.372	13.438	111.595	30.659	44.568	11.42	-8.682	10.632	92.127	134.502	126.44		-31.839	15.512	45.216	27.013	-25.578	130.258	-55.019	78.175	25.782		32.145125	61.07316667	23.28
2.933	175.543	-106.642	204.252	92.295	37.078	55.306	15.298	-11.633	-60.428	56.137	7.656	30.231	113.193	116.785		98.075	2.231	27.334	20.689	13.682	158.494	56.172	80.848	13.048		57.687125	43.929	52.28588889
3.067	229.289	-91.899	182.365	114.826	2.519	125.879	-65.289	43.079	-152.027	180.961	168.641	8.714	101.934	21.937		8.702	-0.201	-4.051	46.884	-8.934	136.644	69.074	80.383	9.845		67.596125	55.02666667	37.594
3.2	202.523	-68.614	109.559	66.764	39.288	77.416	-20.5	-57.711	-128.834	147.457	152.647	16.096	106.5	114.114		-3.26	10.729	-28.316	205.577	-19.914	140.735	24.865	110.814	83.593		43.590625	67.99666667	58.31366667
3.333	205.41	-39.46	121.746	22.592	-45.629	104.39	28.11	22.051	-125.796	139.033	-34.183	1.547	138.39	170.963		-97.378	-14.456	-8.372	-21.11	-30.254	171.4	35.831	60.211	42.557		52.40125	48.32566667	15.381
3.467	193.027	-89.863	234.867	25.089	58.733	93.241	78.567	18.121	-87.659	107.849	-102.442	42.895	142.144	164.933		-28.71	13.015	35.413	176.76	-24.893	128.714	-4.085	70.005	74.064		76.47275	44.62	48.92033333
3.6	191.484	-72.343	123.368	54.908	63.749	126.924	48.864	26.956	-119.647	224.634	27.898	90.856	357.425	303.707		-52.842	-3.287	156.157	220.867	-2.567	106.17	49.594	65.342	78.922		70.48875	147.4788333	68.70622222
3.733	157.128	-122.401	37.524	112.823	203.893	135.497	82.585	20.618	-131.258	141.439	42.401	194.377	-99.633	111.557		-52.832	-18.395	72.658	113.722	-10.219	110.82	15.891	77.003	-17.788		78.458375	43.14716667	32.31777778
3.867	82.795	-57.845	33.319	12.501	30.221	94.194	57.656	-24.31	-229.942	203.666	26.536	176.75	75.559	198.299		-74.212	-8.669	109.208	217.191	-81.026	95.614	38.061	70.492	-62.759		28.566375	75.14466667	33.76666667
4	104.037	-7.938	39.252	-28.312	27.407	100.927	117.161	13.261	-312.449	176.558	-62.811	201.424	104.24	189.23		-237.789	-124.93	163.164	138.418	-123.29	61.059	85.245	96.07	-126.833		45.724375	49.36533333	-7.654
4.133	131.334	-25.698	64.567	40.539	-19.81	59.382	136.404	7.88	-217.726	192.58	-92.9	179.84	128.844	362.961		90.107	27.927	162.005	99.713	-118.61	141.788	82.793	87.563	-134.75		49.32475	92.2665	48.72622222
4.267	134.517	17.427	38.96	-24.724	-9.472	50.175	88.61	19.153	-230.497	213.36	-240.494	188.809	149.392	243.182		-197.594	108.145	203.97	188.625	-136.202	110.56	20.154	118.255	-330.148		39.33075	53.95866667	9.529444444
4.4	174.695	71.627	68.735	-9.326	28.345	25.353	43.641	-5.586	-189.567	124.435	21.182	137.877	84.732	157.543		-158.417	-8.565	185.596	34.862	-130.192	112.728	30.645	117.143	-209.672		49.6855	56.03366667	-2.874666667
4.533	172.251	99.209	55.505	-30.865	-149.635	17.063	90.918	-15.559	-140.968	171.559	-243.893	91.172	68.758	192.521		-224.329	-4.744	139.728	13.316	-137.092	186.219	31.062	131.393	-279.775		29.860875	23.1915	-16.02466667
4.667	124.713	116.78	99.282	-16.882	-15.579	38.365	37.126	10.859	-123.335	205.849	-168.212	87.146	125.04	167.689		-60.385	-34.953	93.029	25.139	-127.104	386.551	37.133	232.208	-275.491		49.333	49.0295	30.68077778
4.8	171.541	106.725	113.926	-63.862	141.839	20.901	71.365	0.651	-112.893	140.127	-380.14	125.918	109.877	209.29		-6.342	108.865	94.086	-30.123	-170.008	130.95	133.079	15.054	-287.784		70.38575	15.36316667	-1.358111111
4.933	92.804	77.696	72.603	-152.048	4.707	35.246	96.68	5.6	-94.27	165.47	-225.784	93.199	157.868	195.984	373.097	-34.505	46.563	76.52	-47.876	-88.076	9.961	34.929	114.081	-330.374		29.161	95.08057143	-24.30855556
5.067	162.111	56.131	37.468	-218.106	-10.834	-81.79	91.058	3.105	-128.4	181.623	-172.074	74.08	135.075	136.26	340.686	-54.088	79.112	-25.213	53.19	-160.598	129.928	135.966	125.524	-339.059		4.892875	81.03571429	-6.137555556
5.2	130.835	83.14	71.248	-229.554	-132.655	-132.136	87.235	-8.724	-145.623	116.1	-85.631	80.705	113.916	134.12	378.594	-42.528	110.295	-1.945	1.612	-51.965	131.911	135.013	123.752	-372.986		-16.326375	84.59728571	3.684333333
5.333	150.281	-12.609	22.566	-144.834	160.616	-160.01	155.988	7.977	-141.297	124.737	-164.379	53.068	96.807	110.15	365.631	38.477	43.791	9.044	41.906	5.17	129.47	7.916	93.11	-317.908		22.496875	63.531	5.664
5.467	133.853	50.804	42.687	-332.219	-108.983	-201.721	282.02	5.265	-169.648	141.045	140.351	63.307	134.787	158.824	376.852	128.345	131.945	-21.844	46.111	206.946	128.751	135.113	99.718	-297.433		-16.03675	120.7882857	61.96133333
5.6	126.368	104.058	30.136	-148.324	117.369	-201.742	286.874	16.292	-183.581	138.243	-76.811	29.065	107.765	140.29	344.114	194.069	81.898	-19.112	58.032	31.935	129.171	-132.187	47.946	-278.963		41.378875	71.29785714	12.53211111
5.733	169.217	47.059	42.744	-223.271	-18.838	-84.131	247.847	11.506	-200.067	193.057	-170.431	19.884	124.868	223.964	275.679	25.957	36.813	-137.029	-10.949	158.223	256.796	131.818	69.634	-58.192		24.016625	66.70771429	52.56344444
5.867	139.879	49.061	30.884	-109.644	3.808	-65.726	129.213	-29.89	-89.686	198.606	-20.119	19.413	80.536	159.994	280.074	98.096	11.894	-204.577	-12.984	135.013	128.7	-9.903	26.961	-152.602		18.448125	89.83114286	2.288666667
6	626.104	49.878	74.827	-117.287	-3.504	-51.485	130.512	11.638	-42.022	234.908	-213.294	31.957	-155.181	230.833	273.307	72.43	2.167	-286.81	-32.909	135.303	127.769	12.45	70.085	-54.459		90.085375	51.50114286	5.114
6.133	77.786	38.605	30.919	-157.523	-110.037	-80.172	174.022	-8.107	105.267	235.427	-136.142	45.513	-325.987	226.964	279.808	-30.168	-26.48	-182.897	62.393	95.934	128.005	131.595	-13.946	-6.827		-4.313375	61.55	17.51211111
6.267	25.769	52.311	97.836	-150.595	107.764	-15.636	189.794	7.902	121.42	198.055	-222.94	8.063	-237.913	223.581	289.821	-36.92	57.296	-201.544	67.315	119.215	128.617	1.387	-23.488	55.799		39.393125	54.29814286	18.63077778
6.4	11.091	100.366	31.412	-138.615	9.275	27.012	53.243	-3.787	73.516	214.352	-166.427	65.083	-232.052	255.16	247.758	7.126	-14.845	-125.947	45.502	80.405	-128.339	6.537	18.062	-34.07		11.249625	65.34142857	-16.17433333
6.533	57.828	130.075	55.308	-288.08	-18.945	31.646	222.146	13.505	281.017	5.695	-120.02	21.818	-270.199	251.206	369.723	45.326	-26.493	-87.146	67.714	77.043	128.219	131.721	-15.521	20.288		25.435375	77.03428571	37.90566667
6.667	135.253	-148.982	145.75	-61.435	-14.658	112.724	-395.067	-9.408	131.068	275.944	-60.803	47.533	-242.674	195.78	272.458	123.158	128.069	-162.511	-139.266	109.141	128.366	131.411	2.702	9.28		-29.477875	88.47228571	36.70555556
6.8	148.824	204.99	-89.926	-278.072	-156.044	120.078	716.703	16.655	118.246	-64.285	-36.257	38.58	-233.792	232.151	333.845	220.329	108.106	-214.65	96.089	83.266	15.995	9.863	-4.677	78.399		85.401	55.49828571	43.63555556
6.933	18.54	29.044	29.783	-92.775	27.738	216.799	-499.151	-14.55	53.585	171.754	34.52	56.695	-154.779	182.691	344.511	29.901	179.095	-185.607	-113.646	55.966	4.848	9.464	-10.673	77.91		-35.5715	98.42528571	5.250888889
7.067	104.693	4.213	66.022	-152.101	109.414	166.628	67.309	9.737	12.927	154.215	35.898	95.808	-35.248	280.767	379.764	71.832	134.734	-185.963	-204.398	29.753	17.724	10.689	2.241	34.619		46.989375	132.0187143	-9.863222222
7.2	52.16	6.144	-28.152	-132.477	-120.405	86.85	114.383	-5.1	7.915	157.088	128.013	85.846	-115.504	142.868	405.667	42.907	26.364	-121.813	-272.219	37.719	6.459	6.165	-4.793	95.934		-3.324625	115.9847143	-20.36411111
7.333	101.964	-4.17	32.23	-157.556	3.051	423.354	80.682	16.04	-12.617	183.452	186.408	63.569	-46.388	222.923	396.062	14.804	83.18	-162.907	-116.449	48.705	129.211	-131.384	-0.316	121.842		61.949375	141.9155714	-1.479333333
7.467	137.425	-12.485	-7.683	-116.091	58.539	89.861	115.583	4.025	79.048	134.079	208.942	39.948	-36.442	217.883	372.981	-9.84	70.596	-124.755	-115.427	3.098	131.27	7.382	-1.647	88.161		33.64675	145.2055714	5.426444444
7.6	31.82	-56.677	-30.898	18.393	118.075	122.259	-113.666	-5.605	39.109	164.892	186.235	74.454	10.742	193.647	301.626	1.586	19.12	-107.104	-78.486	29.694	-129.056	-131.24	4.822	84.486		10.462625	138.6721429	-34.01977778
7.733	57.437	-25.584	-15.796	-27.428	158.639	54.426	114.219	-7.137	47.694	104.118	168.635	91.283	60.491	214.54	309.826	29.627	-17.54	-140.039	-171.947	19.511	260.007	262.941	7.605	47.969		38.597	142.3695714	33.126
7.867	148.069	-42.658	18.398	-62.979	128.015	109.921	-27.315	-11.518	118.438	95.956	171.091	75.666	150.416	191.691	308.539	7.931	21.961	-143.837	-206.24	44.495	260.499	-131.255	-11.896	82.382		32.491625	158.8281429	-8.44
8	-29.575	-51.932	13.086	-28.194	54.231	260.657	454.104	13.668	136.35	274.801	184.609	116.566	288.921	161.817	301.42	40.792	27.418	-148.674	-273.197	80.406	131.775	132.771	-12.271	135.209		85.755625	209.212	12.69211111
8.133	130.212	-45.711	21.511	-34.496	-18.006	76.845	-3.853	-17.136	106.781	23.311	158.067	68.438	-44.834	196.915	321.733	-5.314	-8.987	-115.905	-236.788	33.211	134.085	131.442	9.126	72.841		13.67075	118.6301429	1.523444444
8.267	140.432	-93.374	47.427	-79.452	13.081	-51.519	114.08	12.419	71.187	252.878	121.944	110.17	52.395	148.548	237.98	2.6	5.771	-100.165	-210.611	56.47	261.971	5.247	-50.379	91.349		12.88675	142.1574286	6.917
8.4	53.376	-10.438	75.941	-140.761	174.36	73.735	114.341	13.212	130.586	126.102	143.451	69.251	58.555	116.062	241.751	-39.125	-21.815	-124.605	-180.458	84.493	12.67	131.651	-40.481	158.38		44.22075	126.5368571	-2.143333333
8.533	8.449	-104.54	71.684	-182.288	-15.686	273.536	114.797	3.429	16.941	-119.23	-52.703	64.97	109.018	164.819	205.327	-123.569	92.174	-86.546	-109.242	34.744	132.615	2.555	-80.395	65.842		21.172625	55.59171429	-7.980222222
8.667	19.596	-178.724	88.906	-102.464	19.018	254.661	226.558	-8.307	45.916	9.621	65.158	135.279	158.418	177.418	315.755	-153.025	-85.123	-74.08	-146.203	56.604	132.506	1.224	-97.602	130.237		39.9055	129.6521429	-26.16244444
8.8	-6.275	-140.445	70.161	-13.754	28.134	258.152	226.796	-11.918	64.703	24.26	85.619	55.535	174.612	160.506	388.525	-157.537	1.133	-87.967	-85.359	13.687	132.342	131.557	-82.629	159.004		51.356375	136.2514286	2.692333333
8.933	92.09	-181.443	64.203	5.276	18.982	179.984	113.817	-2.619	40.568	62.449	-17.801	87.58	187.78	118.46	302.366	-195.509	-8.448	64.268	-56.788	-11.679	131.857	-131.529	-93.207	90.447		36.28625	111.6288571	-23.39866667
9.067	73.533	-198.767	26.118	55.342	-7.561	142.352	-113.939	-1.74	-30.439	101.863	-41.393	61.081	115.174	175.247	352.925	-196.191	47.676	40.041	-25.774	5.846	130.169	131.587	-111.83	89.735		-3.08275	104.9225714	12.36211111
9.2	142.892	-99.283	17.309	53.785	-4.438	42.475	113.254	-2.097	26.012	110.39	295.951	66.595	152.679	190.812	269.942	-121.487	-54.928	68.524	-4.495	15.193	3.221	-2.045	-104.596	67.257		32.987125	158.9115714	-14.81733333
9.333	-6.731	-54.699	3.568	100.282	-11.072	-107.59	-11.826	9.708	-14.043	132.955	194.092	76.068	193.545	206.682	293.216	-126.279	-142.72	128.198	15.713	-9.425	128.816	-132.027	-75.471	45.671		-9.795	154.645	-18.61377778
9.467	70.863	-77.403	-4.745	130.803	-103.412	-36.91	7.984	15.221	-50.998	45.485	111.857	64.631	173.109	125.324	321.14	-115.599	-9.813	88.947	47.493	-10.939	128.937	7.007	-134.086	90.325		0.300125	112.9354286	10.25244444
9.6	142.851	-49.97	15.964	116.488	8.324	-78.131	114.793	6.78	34.597	81.348	144.985	80.395	117.788	90.916	308.754	-102.747	78.912	108.897	45.698	-7.662	-128.353	-2.504	-191.807	88.608		34.637375	122.6832857	-12.32866667
9.733	190.662	-31.512	17.574	82.603	1.06	80.804	-13.573	1.194	24.55	107.644	-27.445	131.991	121.097	189.19	267.347	-84.917	-8.189	96.464	52.272	-7.326	128.935	-5.536	-170.697	64.122		41.1015	116.3391429	7.236444444
9.867	76.903	-21.791	6.077	40.892	31.359	34.191	343.41	14.973	204.498	167.091	-144.381	120.371	69.501	144.168	317.553	-80.402	-95.274	-22.675	73.737	35.811	128.143	131.426	-254.22	67.966		65.75175	125.543	-1.720888889
10	54.17	29.283	-4.178	-19.498	165.787	-106.699	17.606	-11.389	255.617	245.213	-343.97	119.563	148.514	278.915	281.721	-106.498	98.361	-209.737	125.597	-9.811	128.642	25.255	-170.111	94.475		15.63525	140.7961429	-2.647444444
10.133	82.397	-11.601	-26.968	-18.185	119.439	55.802	3.027	5.188	190.418	274.457	-285.779	101.823	99.568	232.677	308.819	-28.951	45.296	-148.318	292.579	22.581	1.171	131.66	-116.821	45.114		26.137375	131.7118571	27.14566667
10.267	134.619	-19.113	30.755	-51.099	82.281	34.093	10.391	2.969	256.179	262.959	-171.382	115.295	161.062	67.977	276.158	-198.509	-103.241	-171.061	274.418	5.021	6.719	5.164	-91.16	169.054		28.112	138.3211429	-11.51055556
10.4	117.114	15.396	-6.097	-6.317	86.252	184.175	114.029	17.262	75.275	249.921	-229.094	63.245	90.731	56.855	357.062	1.113	26.235	-99.641	106.668	8.71	35.316	0.451	-49.178	129.515		65.22675	94.85642857	17.68766667
10.533	79.404	40.037	12.711	-49.659	79.311	-36.922	-7.59	-20.229	45.373	200.118	-194.264	78.449	102.418	91.428	295.258	-59.64	51.69	-111.018	2.107	56.397	128.842	1.599	-27.223	127.451		12.132875	88.39714286	18.91166667
10.667	71.592	-18.189	148.272	-28.515	75.843	60.138	-0.051	-30.492	-34.812	272.116	-263.417	144.247	90.218	141.235	306.599	-121.601	-3.401	-152.984	41.562	73.244	129.288	131.548	-121.116	93.883		34.82475	93.74085714	7.824777778
10.8	9.282	-21.531	-99.599	67.826	23.915	75.277	2.768	28.004	121.589	210.17	-202.32	88.76	142.53	295.168	354.967	73.082	34.91	-130.981	207.902	80.063	127.792	8.506	-129.584	101.09		10.74275	144.4091429	41.42
10.933	270.106	43.597	-1.742	-110.774	51.431	96.022	7.262	4.513	9.44	40.896	-126.681	193.659	84.487	185.074	333.931	-79.647	91.897	-197.956	63.913	22.554	128.721	25.885	-94.9	63.721		45.051875	102.9722857	2.687555556
11.067	-101.352	76.746	25.659	127.286	127.717	-88.52	113.347	1.224	-139.555	147.161	-46.547	129.97	57.886	195.684	375.405	-112.384	192.206	-191.398	33.628	41.793	10.088	4.008	-148.475	112.985		35.263375	102.8577143	-6.394333333
11.2	115.918	112.466	-9.906	13.83	20.956	19.417	113.721	1.719	-153.11	95.138	128.269	115.12	78.543	125.326	321.713	-13.085	57.089	-256.894	80.134	9.738	257.809	132.014	-135.556	132.117		48.515125	101.5712857	29.26288889
11.333	22.007	152.588	26.524	-76.781	-149.98	97.492	-113.691	-19.517	-147.036	111.623	329.479	87.884	83.872	176.135	190.612	-118.057	31.935	-229.28	227.714	32.794		-131.393	-97.995	107.793		-7.66975	118.9384286	-22.061125
11.467	122.597	170.248	-25.851	29.128	175.191	107.122	113.428	-6.617	-224.378	79.903	206.282	62.011	61.389	170.408	119.169	-100.691	64.717	-142.961	26.53	11.905		465.783	-65.126	137.611		85.65575	67.82628571	49.721
11.6	-133.194	88.679	-10.216	126.048	14.674	214.626	-0.041	-3.611	-287.474	136.878	193.904	-17.541	17.451	250.577	196.272	-107.799	11.62	-111.84	28.876	9.977		-130.769	-14.865	87.723		37.120625	70.00957143	-28.384625
11.733	138.611	165.994	-30.56	116.263	10.531	264.108	0.221	-1.561	-234.408	149.512	223.403	-16.104	79.932	251.385	362.016	-102.184	16.791	10.311	13.783	2.069		130.06	-76.363	174.855		82.950875	116.5337143	21.16525
11.867	135.473	90.971	21.38	-36.152	-8.842	321.315	-7.716	-4.327	-259.639	106.193	293.738	48.687	19.647	204.745	247.212	-127.945	63.752	-28.028	102.915	-6.185		-4.744	-48.62	151.879		64.01275	94.369	12.878
12	-9.263	66.962	-13.483	113.073	53.928	363.989	-449.891	-16.923	-176.752	136.724	296.969	89.934	44.3	151.615	233.993	-118.704	-126.561	117.74	133.189	3.269		129.932	-148.666	53.681		13.549	110.969	5.485
12.133	134.686	66.709	5.684	43.658	-134.574	106.061	-228.946	26.821	-115.727	-23.649	224.853	102.138	73.349	227.422	257.911	-32.362	20.952	106.927	110.903	-3.02		-130.935	-237.866	180.063		2.512375	106.6138571	1.83275
12.267	-3.764	50.062	-27.722	21.554	101.653	106.569	-19.131	11.053	-160.488	-8.384	186.049	57.572	122.112	94.566	241.165	78.577	28.868	177.744	103.894	-9.993		132.638	-91.817	240.263		30.03425	76.08457143	82.52175
12.4	-3.296	94.917	17.196	26.534	-0.522	354.506	-338.226	12.871	-150.32	-42.489	194.354	72.568	122.357	105.548	201.948	31.275	22.412	165.065	108.963	-11.047		-4.935	-132.335	153.654		20.4975	71.99514286	41.6315
12.533	-3.733	94.497	11.336	145.18	27.014	210.426	201.879	-13.574	-103.633	45.885	187.894	71.616	245.288	153.881	211.518	63.153	53.01	176.493	243.023	5.149		130.327	-173.512	167.554		84.128125	116.0641429	83.149625
12.667	-3.026	129.803	42.501	29.322	5.222	112.188	-141.494	8.458	-77.745	178.578	190.439	35.515	263.556	211.35	220.498	52.498	81.737	174.65	24.246	-19.188		-130.355	-86.882	88.061		22.87175	146.0272857	23.095875
12.8	-136.803	113.78	84.524	-25.034	21.155	59.275	-283.355	-18.487	-103.62	56.594	196.019	36.299	254.384	253.353	199.033	15.712	54.876	156.091	9.22	14.296		129.989	-69.502	115.821		-23.118125	127.4374286	53.312875
12.933	5.081	78.914	96.407	-33.806	-5.417	-221.819	-283.309	2.741	-76.298	81.553	161.441	46.454	244.691	252.746	258.572	28.599	102.555	110.418	25.44	-25.539		-10.559	16.195	128.482		-45.151	138.4512857	46.948875
13.067	10.321	77.531	123.072	-13.961	13.974	-422.055	-980.886	3.904	-88.843	89.172	86.884	38.667	219.406	257.874	246.763	8.565	59.011	141.86	5.115	-90.925		-131.163	47.407	127.081		-148.5125	121.4175714	20.868875
13.2	135.448	33.681	71.449	102.348	1.921	-284.261	-113.326	-10.649	-142.449	93.863	157.703	17.214	176.669	293.407	165.132	4.374	37.003	143.674	27.972	-140.933		129.839	-11.674	113.902		-7.923625	108.7912857	38.019625
13.333	-13.561	34.229	149.887	12.139	152.304	-456.898	-71.718	-15.242	-139.762	132.155	90.397	122.842	158.143	194.879	205.787	4.08	125.38	171.995	140.748	-146.677		15.802	2.804	27.509		-26.1075	109.2058571	42.705125
13.467	-138.836	36.839	-6.821	-7.876	-129.773	-392.874	-167.188	-6.278	-289.372	317.682	221.363	195.817	130.392	187.577	257.538	53.677	-34.66	160.296	204.452	-168.211		129.61	39.476	15.428		-101.600875	145.8567143	50.0085
13.6	-15.591	20.952	42.983	-11.309	8.497	-303.461	-100.105	23.497	-260.457	186.156	99.94	110.925	90.487	261.623	243.61	-4.432	173.143	157.783	-49.101	-203.004		-16.407	45.013	-24.032		-41.817125	104.612	9.870375
13.733	274.686	11.508	89.771	-67.205	-15.474	-99.612	-119.03	-8.182	-195.358	117.203	142.024	69.832	112.913	252.913	225.676	25.712	14.128	81.626	11.206	-115.742		130.439	60.446	195.035		8.30775	103.6004286	50.35625
13.867	-4.869	-6.39	53.862	13.713	35.446	-158.01	148.134	3.77	-212.054	96.078	255.878	103.199	81.831	262.456	201.283	46.71	9.101	126.292	-7.226	-212.744		-2.336	77.768	150.391		10.707	112.6672857	23.4945
14	1.351	21.723	12.436	30.664	-5.093	-215.89	-496.019	-17.249	-156.845	99.566	-11.005	78.893	36.152	177.66	181.872	70.455	-95.677	107.132	-47.69	-207.531		258.759	71.558	140.407		-83.509625	58.04185714	37.176625
14.133	136.212	66.306	12.844	7.784	-170.716	-182.491	-303.19	-9.006	-228.921	-14.444	300.079	55.939	83.858	90.59	182.303	82.451	-22.505	120.966	-191.534	-173.544		128.701	38.79	162.92		-55.282125	67.05771429	18.280625
14.267	134.251	54.659	-21.784	95.88	-8.196	-207.858	63.825	-5.429	-95.46	-10.633	185.13	131.019	74.962	139.247	211.729	71.724	11.789	144.988	-175.432	-150.92		-129.277	32.368	66.227		13.1685	90.85628571	-16.066625
14.4	-10.814	49.013	7.431	41.946	24.844	-189.355	-74.395	22.315	-165.802	-19.87	64.797	121.152	30.04	160.205	184.813	81.002	-19.344	155.227	-212.231	-190.741		258.577	166.685	36.915		-16.126875	53.61928571	34.51125
14.533	134.752	55.086	26.48	71.646	77.568	-142.389	-306.869	-14.412	-175.449	73.691	15.759	87.386	34.042	75.287	170.316	59.298	26.487	170.853	-227.839	-154.976		-30.491	188.303	113.545		-12.26725	40.14742857	18.1475
14.667	134.905	58.637	8.748	18.018	300.819	-77.865	-394.305	246.058	24.78	39.691	19.176	79.334	28.931	228.948	285.225	47.587	-23.977	207.139	-149.944	-190.052		130.078	127.456	40.998		36.876875	100.8692857	23.660625
14.8	134.576	20.741	26.156	-11.191	-144.718	48.601	-46.037	-260.967	-391.893	142.683	-38.316	186.511	122.239	298.681	170.068	88.904	-52.278	158.767	-83.205	-159.487		129.795	27.296	66.724		-29.104875	69.99614286	22.0645
14.933	-18.991	32.889	33.514	18.394	25.419	177.842	-19.997	5.294	-270.606	142.75	-224.964	106.475	-127.457	214.247	187.005	61.7	-4.888	224.215	-180.132	-146.266		14.379	65.819	-4.854		31.7955	3.921428571	3.746625
15.067		75.903	6.001	65.905	70.357	122.953	16.151	12.646	-300.181	89.004	-388.878	36.577	-7.671	304.892	152.393	69.594	-8.244	192.044	-152.153	-121.699		130.459	-8.906	141.644		52.84514286	-16.26628571	30.342375
15.2		30.634	14.343	17.37	61.113	60.106	47.736	38.337	-308.703	51.29	-192.159	74.669	-150.822	201.826	174.376	70.2	20.172	155.211	-206.581	-77.858		129.825	64.424	109.809		38.51985714	-21.36042857	33.15025
15.333		20.4	-4.308	55.012	199.875	269.138	37.836	-6.547	-271.525	53.233	-409.599	-22.524	-367.532	210.214	182.444	56.937	50.407	209.948	-118.373	-24.099		130.16	33.404	133.22		81.62942857	-89.327	58.9505
15.467		73.154	40.714	163.9	-78.476	270.084	-48.993	-10.729	-202.999	30.429	-418.648	41.566	-267.644	176.665	146.636	-11.237	-25.409	142.313	-70.748	-3.319		-130.333	116.315	180.231		58.522	-70.57071429	24.726625
15.6		36.461	23.719	70.796	194.332	135.46	31.304	28.823	-277.494	70.053	-297.543	40.732	-257.857	54.01	97.273	73.171	-205.186	115.554	-115.016	28.44		130.266	142.003	132.241		74.41357143	-81.54657143	37.684125
15.733		45.629	15.628	33.944	40.209	-135.349	61.874	-18.906	-190.673	94.015	-271.721	55.984	-232.361	20.476	149.474	49.714	-52.033	142.738	-112.658	9.075		-1.786	180.916	23.253		6.147	-53.54371429	29.902375
15.867		17.331	43.89	20.306	62.038	-0.555	36.777	11.701	-233.107	-55.714	-235.37	34.132	-323.881	155.48	196.363	130.717	-71.075	161.876	-69.665	-21.56		130.251	158.5	105.966		27.35542857	-66.01385714	65.62625
16		25.677	148.375	16.465	23.701	-1.312	111.803	-7.072	-134.218	277.145	-253.256	86.793	-421.62	139.278	128.656	77.296	-107.567	162.718	-42.415	-15.788		129.977	123.514	48.846		45.37671429	-25.31742857	47.072625
16.133		26.866	-40.486	-35.835	72.825	657.981	65.19	27.777	-29.069	-208.265	-111.315	4.02	-374.204	183.529	190.549	129.842	-3.131	48.882	18.802	-21.265		131.146	99.413	40.988		110.6168571	-49.25071429	55.584625
16.267		-3.574	61.556	-54.996	58.104	419.136	55.594	-19.142	-39.664	-23.537	-42.347	18.04	-323.843	134.462	218.589	97.336	-124.913	71.025	32.868	-40.304		9.1	95.029	94.474		73.81114286	-8.328571429	29.326875
16.4		30.616	73.287	13.302	14.792	271.479	87.293	14.805	27.923	-32.951	13.243	37.203	-148.183	137.073	137.823	59.195	-63.696	-12.456	71.214	89.407		136.955	49.175	155.794		72.22485714	24.59014286	60.6985
16.533		22.144	-38.727	125.091	43.519	300.106	120.746	-17.375	5.604	-56.714	108.58	33.757	-225.232	214.143	225.853	49.211	-19.503	182.995	60.122	123.455		130.578	87.935	122.141		79.35771429	43.713	92.11675
16.667		21.993	65.569	36.399	43.48	269.508	92.281	-24.821	-13.469	-204.943	145.183	-13.851	-227.555	181.9	155.389	59.107	-138.335	93.883	278.201	85.21		-133.661	213.052	132.475		72.05842857	3.236285714	73.7415
16.8		58.2	74.257	51.161	68.872	247.383	62.372	5.255	31.272	-113.974	84.156	29.407	-274.861	133.28	130.018	46.479	93.199	107.769	101.384	122.541		129.984	78.299	135.597		81.07142857	2.756857143	101.9065
16.933		30.225	43.572	33.301	41.791	269.865	94.951	-10.679	-270.938	-100.581	120.787	-36.111	-305.493	183.066	199.857	24.814	-26.74	97.45	251.881	80.721	67.98	22.71	124.37	107.118		71.86085714	-29.91614286	83.36711111
17.067		29.736	33.087	18.032	8.985	232.553	120.861	31.855	269.089	-93.12	268.349	-52.887	-287.578	127.324	187.992	57.528	-195.232	153.448	151.133	138.608	38.479	131.846	41.858	100.301		67.87271429	59.88128571	68.66322222
17.2		21.746	38.852	9.816	-30.805	236.563	55.669	-3.635	134.194	-159.166	257.587	-37.644	-352.907	181.968	256.685	47.471	40.874	86.622	104.065	74.654	130.045	57.833	116.301	73.402		46.88657143	40.10242857	81.25188889
17.333		38.953	148.206	-6.13	149.063	245.966	118.015	6.073	-135.331	-140.475	335.433	49.453	-369.208	293.641	156.459	57.072	-63.521	41.898	123.268	171.146	134.131	47.241	-66.485	44.397		100.0208571	27.13885714	54.34966667
17.467		-9.647	-134.106	6.068	-149.917	262.008	122.763	10.002	134.262	-154.553	402.784	-127.993	-406.939	63.673	189.276	6.916	-146.673	-87.484	49.534	47.231	131.372	94.731	74.785	79.884		15.31014286	14.35857143	27.81066667
17.6		21.626	116.579	20.2	9.459	251.501	200.873	-2.999	-134.717	-109.333	328.357	-147.676	-320.396	181.5	215.963	35.063	-70.504	-32.506	32.987	65.719	103.534	44.26	20.225	195.487		88.177	1.956857143	43.80722222
17.733		3.916	-10.426	-4.899	27.397	204.179	118.241	16.419	-3.777	-96.712	296.145	-202.489	-299.349	159.485	178.883	-24.79	-10.284	75.191	123.012	114.646	173.183	44.975	-27.884	104.963		50.68957143	4.598	63.668
17.867		-9.617	-24.676	5.407	2.134	191.974	164.684	-5.047	5.298	7.477	351.085	-277.702	-178.057	156.266	222.104	13.857	17.703	115.319	95.232	104.775	13.551	16.796	14.088	150.215		46.40842857	40.92442857	60.17066667
18		-10.042	7.212	-20.92	24.397	43.547	182.848	-3.945	9.823	24.214	266.919	-189.246	-219.674	274.174	232.345	34.109	16.632	180.972	116.76	64.177	74.587	14.169	-89.216	80.526		31.871	56.93642857	54.74622222
18.133		11.581	0.999	-148.548	-9.53	212.717	59.065	-15.956	3.896	20.418	310.556	-104.999	-231.415	178.752	238.574	4.591	-22.605	146.236	57.375	98.412	122.013	51.664	-166.187	63.583		15.76114286	59.39742857	39.45355556
18.267		-15.692	2.888	62.726	-8.228	192.778	181.344	-9.61	3.765	141.969	310.009	-33.062	-283.484	177.002	220.515	5.077	105.059	101.183	123.227	59.229	68.662	20.041	-126.132	66.366		58.02942857	76.67342857	46.968
18.4	79.349	-12.731	26.216	-17.464	-15.119	223.391	106.35	-7.794	133.96	107.574	331.057	4.718	-119.775	154.848	239.878	-8.011	23.103	52.435	57.82	75.304	118.139	-3.929	-59.21	20.456		47.77475	121.7514286	30.67855556
18.533	68.033	5.782	-115.403	133.322	15.506	334.58	253.513	1.386	-7.683	149.844	381.366	-0.419	-11.949	161.581	208.07	31.106	-87.58	23.632	-18.138	138.718	72.753	7.441	87.168	127.765		87.089875	125.83	42.54055556
18.667	117.646	15.825	148.904	43.929	152.588	183.906	216.466	15.245	18.697	120.36	186.619	55.387	-17.346	235.405	135.848	-12.047	5.657	10.373	-67.354	95.41	259.165	7.951	-383.861	84.705		111.813625	104.9957143	-0.000111111
18.8	54.255	-19.791	-125.58	5.821	-300.452	185.081	169.025	2.293	265.336	147.14	205.795	-12.456	178.268	191.68	216.698	34.388	10.169	16.481	170.734	73.026	49.357	-2.418	-92.549	236.12		-3.6685	170.3515714	55.03422222
18.933	43.676	36.733	-10.136	35.028	4.914	171.498	193.819	11.326	132.939	73.109	236.836	-31.81	208.808	223.013	226.562	112.975	-7.372	-28.567	139.729	64.033	171.147	-6.558	-142.334	13.692		60.85725	152.7795714	35.19388889
19.067	65.127	19.49	135.228	-10.76	-12.49	170.215	148.756	7.572	162.427	165.473	258.691	16.41	142.139	211.679	174.981	137.283	37.812	-4.54	15.296	93.538	150.747	-2.493	-209.763	88.853		65.39225	161.6857143	34.08144444
19.2	124.376	-5.131	-31.808	23.907	17.364	190.85	146.113	15.97	38.857	121.97	222.248	52.878	-13.564	124.322	210.379	116.686	21.838	-18.261	100.963	59.621	131.302	33.229	-248.867	137.191		60.205125	108.1557143	37.078
19.333	60.202	94.49	10.734	-11.872	-12.754	146.958	139.35	-16.044	102.867	156.724	-34.443	223.505	89.468	156.894	183.739	44.328	89.18	3.276	109.295	126.718	133.251	18.529	-216.093	81.742		51.383	125.5362857	43.35844444
19.467	64.047	23.709	6.384	-9.684	18.823	104.275	131.447	-14.391	153.482	136.21	106.117	188.147	250.275	55.001	197.822	24.427	25.834	13.216	87.149	83.871	157.847	-5.759	-104.681	262.178		40.57625	155.2934286	60.45355556
19.6	59.163	9.878	6.912	10.563	-4.887	312.72	120.619	18.533	254.417	130.689	-20.222	120.492	167.348	-16.778	197.368	41.151	132.964	-22.382	60.579	120.72	251.294	1.818	-290.072	112.899		66.687625	119.0448571	45.44122222
19.733	37.674	44.634	-6.843	-5.786	168.829	257.447	111.59	-1.265	187.82	51.547	-14.63	116.166	297.527	28.706	256.361	106.281	-84.044	-5.296	92.4	89.061	153.068	-13.54	-71.358	50.881		75.785	131.9281429	35.27255556
19.867	52.757	9.682	-6.327	-74.59	-3.323	284.368	58.043	-10.481	287.699	72.339	109.843	23.652	-25.218	62.6	213.325	43.472	100.001	19.378	-17.579	68.279	100.858	12.311	-311.484	90.234		38.766125	106.32	11.71888889
20	97.596	-9.847	150.518	-50.15	31.063	249.532	88.942	6.274	286.121	17.042	-191.777	-132.89	-489.267	64.844	256.485	35.104	228.889	-13.847	121.467	68.301	128.416	-22.763	-253.263	72.459		70.491	-27.06314286	40.52922222
20.133	94.396	47.728	-258.666	-49.169	42.5	141.734	161.791	-4.714	144.354	246.099	-123.314	385.041	-358.061	125.842	213.27	12.964	-42.033	16.059	16.632	32.293	118.916	-49.809	41.392	15.481		21.95	90.46157143	17.98833333
20.267	70.971	18.257	5.211	-55.229	24.857	90.99	202.179	-13.933	136.655	177.814	-124.322	16.739	-189.344	142.176	166.174	52.749	180.054	4.815	40.69	28.549	93.36	145.27	-66.432	19.337		42.912875	46.556	55.37688889
20.4	38.067	20.726	9.507	-24.477	24.399	-8.963	132.603	-2.995	100.583	140.967	-100.58	8.384	-136.685	208.475	180.99	21.833	9.995	148.76	-203.447	47.996	47.994	37.66	-65.48	-112.248		23.608375	57.44771429	-7.437444444
20.533	73.069	35.322	113.324	-46.272	73.792	110.039	130.382	-4.758	119.174	100.107	-315.327	24.471	57.865	78.379	195.724	62.813	-73.083	65.724	-337.616	100.823	-4.133	92.606	-29.87	59.093		60.61225	37.199	-7.071444444
20.667	56.453	44.366	-11.925	-24.023	70.058	298.067	96.256	6.467	199.691	94.6	-279.745	-30.911	127.14	74.786	205.467	30.126	7.284	-76.756	-341.361	77.958	31.866	82.632	22.211	31.216		66.964875	55.86114286	-14.98044444
20.8	90.813	1.167	-16.363	-16.376	58.254	-5.858	74.662	4.453	318.951	121.328	-219.031	39.819	263.875	108.96	180.516	41.182	117.175	-39.989	-348.668	36.356	130.693	98.651	10.889	66.429		23.844	116.3454286	12.52422222
20.933	104.645	-8.595	-1.903	87.348	72.587	-64.52	109.7	-1.514	146.38	140.22	-272.257	-10.143	290.441	8.143	236.41	7.015	11.116	-62.519	-210.734	32.257	95.109	93.074	-14.178	145.451		37.2185	77.02771429	10.73233333
21.067	33.922	4.651	-90.815	87.263	58.531	-69.318	72.76	-17.934	158.864	116.054	-284.813	16.303	231.244	-131.104	205.552	25.418	20.957	7.225	-58.213	39.646	36.824	95.832	80.328	126.695		9.8825	44.58571429	41.63466667
21.2	31.232	22.467	-15.005	79.828	-13.507	-64.245	87.199	18.072	158.84	146.452	-275.204	-6.02	165.593	105.838	175.36	63.996	76.221	-3.613	-144.142	67.883	8.758	81.338	-88.515	118.657		18.255125	67.26557143	20.06477778
21.333	32.784	17.858	149.5	164.731	-17.155	-129.06	80.359	6.431	94.206	139.598	-276.133	-135.501	229.024	92.409	49.413	6.909	100.919	-22.742	60.176	19.906	131.54	90.48	-15.333	73.068		38.181	27.57371429	49.43588889
21.467	62.592	43.807	-133.351	37.891	25.574	-148.945	59.551	7.569	108.708	81.095	-296.155	224.635	247.618	94.812	67.813	9.976	47.157	17.445	-65.009	17.663	-218.983	36.559	185.584	9.64		-5.664	75.50371429	4.448
21.6	-10.02	24.703	-11.491	31.289	24.907	-137.529	49.256	-2.283	49.249	21.624	-405.901	-17.846	194.094	121.009	37.771	-8.509	50.053	56.459	-246.737	-10.655	-38.972	105.223	82.506	-9.267		-3.896	0	-2.211
21.733	12.691	35.176	144.528	-16.665	43.163	-133.904	11.796	-5.616	74.623	109.415	-390.973	60.102	192.06	129.571	117.446	-28.712	69.242	120.902	-54.649	0.418	135.511	84.015	-31.065	27.419		11.396125	41.74914286	35.89788889
21.867	35.449	28.901	-42.311	-11.206	37.271	-225.307	40.182	7.376	174.585	120.815	-330.991	26.591	182.879	117.505	3.346	-25.12	-29.699	174.625	-113.713	-25.898	-42.285	57.415	238.142	-26.233		-16.205625	42.10428571	23.026
22	10.713	36.149	8.599	9.589	12.862	-262.235	68.01	4.53	85.787	155.513	-246.195	110.938	229.576	100.707	77.899	-59.709	145.028	237.038	-169.956	7.832	15.787	17.958	-36.774	13.487		-13.972875	73.46071429	18.96566667
22.133	27.07	80.793	-12.169	-29.603	-10.65	-416.169	81.431	-23.11	50.731	97.543	-192.559	19.566	239.438	121.461	33.891	-141.519	67.432	159.598	-238.399	-1.223	51.166	53.57	162.194	23.988		-37.800875	52.86728571	15.20077778
22.267	41.014	67.956	23.188	34.462	20.011	-130.05	47.974	13.214	86.489	75.033	22.06	-13.952	161.498	180.316	134.555	-188.254	59.412	190.639	-170.853	-12.245	54.297	46.462	120.64	2.148		14.721125	92.28557143	11.36066667
22.4	20.223	45.446	9.309	-60.243	3.316	-262.734	57.588	-11.307	15.191	199.138	63.721	29.505	220.924	54.389	146.747	-192.647	43.051	150.574	-175.22	-32.553	26.162	49.554	189.893	-13.928		-24.80025	104.2307143	4.987333333
22.533	38.911	22.397	3.195	-28.014	30.361	-181.511	100.343	-15.65	52.311	61.058	169.536	-15.105	43.359	200.635	194.305	-123.45	110.479	215.614	-136.048	-12.048	1.659	25.081	114.105	223.319		-3.746	100.8712857	46.52344444
22.667	53.797	-148.625	149.65	58.476	1.383	-159.869	101.184	38.262	25.462	79.973	244.173	-32.005	144.155	297.884	100.513	-158.418	10.445	150.467	-142.974	54.96	35.09	43.829	-2.958	385.022		11.78225	122.8792857	41.71811111
22.8	14.631	176.468	-270.573	101.438	7.356	-42.188	145.03	-4.999	179.755	84.833	173.751	93.78	96.365	-136.321	119.918	-124.15	7.329	109.019	-54.89	53.311	272.714	86.38	49.29	112.52		15.895375	87.44014286	56.83588889
22.933	29.764	22.361	-1.193	89.134	51.178	-41.926	100.229	200.193	117.885	80.547	155.012	78.318	118.502	207.472	63.711	-135.32	-15.667	-18.211	48.885	70.363	157.733	103.125	-5.227	204.235		56.2175	117.3495714	45.54622222
23.067	8.169	22.663	-3.062	26.648	13.438	-44.901	120.493	-122.632	190.82	122.059	196.269	-4.589	118.539	96.843	115.778	-187.041	23.179	9.207	-28.9	67.28	73.933	88.598	26.856	108.978		2.602	119.3884286	20.23222222
23.2	-16.328	-19.093	12.708	7.153	39.413	194.474	151.165	46.564	94.702	69.823	290.437	49.85	184.758	58.85	53.898	-137.116	-11.446	48.655	17.86	95.873	56.654	85.107	3.408	111.005		52.007	114.6168571	30
23.333	44.958	-9.308	125.558	10.053	45.389	172.579	86.197	34.018	95.967	16.894	298.325	76.179	75.28	145.321	119.002	-151.971	-2.86	64.067	47.084	51.591	134.854	101.533	-36.463	92.262		63.6805	118.1382857	33.34411111
23.467	42.611	-6.887	-21.963	-21.956	87.686	141.559	150.091	177.202	65.413	130.126	327.81	123.825	96.731	97.484	172.486	-88.149	17.564	64.049	57.35	52.108	100.113	45.19	-34.601	93.539		68.542875	144.8392857	34.12922222
23.6	-4.143	6.577	-13.438	5.379	47.721	253.569	99.137	26.013	47.136	119.072	330.124	37.668	39.6	62.475	157.02	-126.981	-120.629	41.675	99.291	-188.317	-19.332	-22.691	-127.829	71.944		52.601875	113.2992857	-43.65211111
23.733	-22.432	30.101	-11.621	-15.502	62.821	230.542	54.61	9.94	76.313	133.146	313.792	-46.029	-10.244	131.672	190.513	-105.711	-39.448	91.358	95.841	-271.165	70.63	126.498	-149.796	128.232		42.307375	112.7375714	-5.951222222
23.867	165.671	-8.724	8.217	-42.414	52.46	242.299	127.337	-41.17	106.818	107.37	318.242	-130.154	24.839	164.704	131.857	-49.679	-36.977	87.685	90.316	-93.539	37.624	19.513	-36.799	114.138		62.9595	103.3822857	14.698
24	-165.848	4.692	150.391	-77.51	-20.76	175.559	48.742	65.554	103.989	44.825	279.966	-269.278	-21.856	5.77	198.167	-88.833	-36.925	18.442	53.133	-38.746	135.421	16.247	4.636	26.556		22.6025	48.79757143	9.992333333
24.133	6.763	146.21	-143.586	2.277	78.082	185.445	136.108	31.904	85.885	71.47	319.587	-123.704	-95.481	209.498	174.809	75.246	97.202	-33.301	75.317	-25.364	63.827	-39.997	-38.304	9.42		55.400375	91.72342857	20.44955556
24.267	329.017	-49.623	7.701	-7.231	13.844	92.169	89.368	76.437	176.843	87.974	337.579	-206.173	-156.738	172.656	124.046	24.764	-111.9	-52.916	62.718	-5.09	63.024	109.703	24.275	21.177		68.96025	76.59814286	15.08388889
24.4	-165.076	39.826	-16.962	-5.476	16.102	154.554	142.449	18.623	119.259	123.319	368.273	-123.995	-278.361	130.134	135.3	69.382	98.24	-69.944	59.213	-15.949	54.081	33.064	52.187	129.546		23.005	67.70414286	45.53555556
24.533	164.187	32.621	-106.376	101.462	-5.674	145.247	75.146	24.174	241.346	101.775	208.446	-76.259	-274.192	113.927	228.323	85.025	18.925	-52.461	49.103	-69.84	133.004	13.017	77.076	142.657		53.848375	77.62371429	44.05622222
24.667	-8.689	18.994	-12.949	15.557	9.063	321.59	125.88	35.942	93.982	102.148	424.055	10.558	-302.823	235.754	204.512	101.875	24.642	-198.068	48.712	-69.849	89.854	-23.706	63.268	110.3		63.1735	109.7408571	16.33644444
24.8	165.263	13.93	8.458	-4.412	-18.975	345.264	145.872	10.086	68.425	86.509	311.519	63.122	-359.322	119.432	136.787	121.863	10.293	-284.96	79.383	-57.283	94.944	166.767	40.999	82.792		83.18575	60.92457143	28.31088889
24.933	-20.179	18.257	1.019	31.847	-9.406	84.144	143.912	64.09	148.445	62.455	346.812	121.709	-276.107	78.015	180.417	113.404	5.483	-276.696	68.715	-38.375	47.06	-52.361	75.642	52.479		39.2105	94.53514286	-0.516555556
25.067	-2.345	4.339	124.079	-14.155	8.904	282.985	148.227	-21.222	140.034	182.121	337.275	118.919	-209.432	87.386	173.44	80.703	132.274	-301.584	82.967	-39.34	147.791	178.349	154.355	127.856		66.3515	118.5347143	62.59677778
25.2	164.136	6.253	-11.621	-33.605	-16.797	220.081	145.792	18.925	71.751	128.696	451.925	41.52	-223.697	-54.437	178.862	81.812	-11.668	-325.889	36.238	-8.872	108.72	83.188	46.24	121.914		61.6455	84.94571429	14.63144444
25.333	164.313	3.748	-56.753	48.73	152.212	200.968	162.171	13.829	40.07	139.579	109.26	132.721	-171.229	-30.893	207.72	50.23	-8.812	-333.247	22.947	37.954	130.982	44.658	119.697	12.679		86.15225	61.03257143	8.565333333
25.467	164.776	15.56	60.231	-30.253	-131.006	175.551	105.835	17.959	21.954	-25.273	383.472	217.386	-325.663	49.023	172.139	14.115	7.763	-364.58	49.147	189.615	114.707	30.088	243.184	191.943		47.331625	70.434	52.88688889
25.6	-165.828	-1.672	-15.294	-27.329	15.879	116.844	156.835	-1.13	12.316	70.199	319.722	140.397	-335.108	79.093	125.224	63.147	-35.789	-363.816	34.073	121.238	67.047	36.669	29.133	103.095		9.788125	58.83471429	6.088555556
25.733	-14.366	5.97	4.531	-7.952	21.605	40.562	117.425	-6.95	68.909	-38.851	282.61	50.349	-340.836	-10.14	124.755	76.157	-15.094	-306.81	45.115	63.217	59.576	46.575	-3.493	40.704		20.103125	19.54228571	0.660777778
25.867	164.016	-11.021	43.185	-30.828	23.679	53.421	187.41	-10.097	27.428	78.616	317.161	134.849	-323.245	-16.883	142.315	48.723	-35.961	-265.171	74.887	35.182	32.305	62.939	-4.577	72.529		52.470625	51.463	2.317333333
26	-5.252	2.867	-123.228	-2.407	34.912	36.683	167.306	-23.487	26.329	94.718	504.95	141.296	-296.847	15.206	164.494	26.863	-22.838	-277.064	33.538	-42.615	-16.396	76.749	23.375	-24.105		10.92425	92.878	-24.72144444
26.133	-164.458	13.35	4.824	-7.168	30.145	71.663	163.626	25.998	-113.796	178.639	49.709	149.482	-259.755	-19.342	150.843	127.414	34.763	-128.901	53.875	66.922	-11.682	89.051	-21.796	84.939		17.2475	19.39714286	32.73166667
26.267	164.739	-4.782	112.177	-28.111	13.679	153.28	115.244	199.877	30.459	98.972	199.967	-21.144	-420.893	-28.529	166.687	95.412	49.527	-189.116	69.67	116.984	-30.297	60.608	-129.16	134.003		90.762875	3.645571429	19.73677778
26.4	-2.622	-12.703	-110.622	-3.028	6.006	139.238	98.084	-209.374	28.109	70.026	277.843	151.401	-212.367	-87.074	132.018	37.525	26.368	-230.818	94.729	56.015	12.235	11.15	-150.859	234.368		-11.877625	51.42228571	10.07922222
26.533	-8.161	5.211	-19.52	-6.364	13.359	27.412	158.453	32.982	37.269	-10.38	288.018	25.87	-258.628	128.31	147.767	1.601	9.59	-258.717	129.03	71.071	29.446	86.674	-247.872	111.122		25.4215	51.17514286	-7.561666667
26.667	-26.468	28.095	147.741	13.374	1.808	362.001	126.57	-13.224	90.533	136.359	413.838	-141.374	-265.064	154.309	155.177	21.346	27.786	-232.015	90.15	102.221	-3.935	0.981	-251.738	58.053		79.987125	77.68257143	-20.79455556
26.8	-18.509	29.651	-37.156	251.125	10.289	192.756	158.348	225.027	17.496	122.936	140.012	258.558	-321.52	-176.785	181.285	10.769	25.854	-244.015	135.076	60.123	-54.015	-7.617	-256.975	-96.731		101.441375	31.71171429	-47.50344444
26.933	163.933	1.875	-9.622	17.512	5.112	-154.806	96.619	-190.355	55.088	123.748	248.039	38.407	-352.73	8.855	113.675	4.92	31.405	-252.433	172.77	59.034	-129.492	21.132	-268.312	141.538		-8.7165	33.58314286	-24.382
27.067	-164.033	-6.697	-18.761	24.877	-1.491	103.179	151.234	12.257	117.756	262.098	252.034	77.366	-334.556	34.17	170.318	-4.988	39.389	-282.832	162.838	67.075	-67.043	148.959	-160.862	45.307		12.570625	82.74085714	-5.795222222
27.2	-8.665	-3.261	60.799	17.539	4.774	126.569	115.205	-4.788	29.073	93.657	252.516	69.081	-379.39	-20.332	210.914	-12.442	38.248	-377.706	142.532	13.477	-91.048	36.975	-283.69	-14.548		38.5215	36.50271429	-60.91133333
27.333	-8.352	1.558	20.979	-49.852	-33.202	47.591	119.432	296.649	5.218	143.748	299.933	140.175	-472.202	15.602	275.461	14.338	5.157	-379.682	218.134	30.845	-122.668	15.726	-216.451	3.973		49.350375	58.27642857	-47.84755556
27.467	-2.125	14.331	33.599	-61.079	-6.726	101.145	123.855	18.172	-10.142	201.189	284.479	70.702	-413.675	-23.324	141.663	4.15	-27.411	-320.56	150.729	-22.778	-120.293	54.787	-387.88	19		27.6465	35.84171429	-72.25066667
27.6	-0.382	-1.353	53.937	-59.958	24.12	-1.709	106.842	60.042	60.941	175.74	293.175	85.832	-187.018	29.141	303.506	-1.862	-29.975	-214.655	159.184	-14.264	-129.929	40.528	-214.596	5.53		22.692375	108.7595714	-44.44877778
27.733	-0.726	10.087	25.431	-14.695	-13.964	15.923	98.361	14.695	25.18	125.405	286.763	37.401	-263.783	-9.208	216.944	-54.363	-44.655	-205.509	204.742	-55.743	-196.063	203.177	-243.079	35.991		16.889	59.81457143	-39.50022222
27.867	-10.409	-33.005	60.283	-23.497	-1.167	-38.534	93.976	38.844	42.347	138.536	335.905	-81.603	-180.685	8.655	154.262	-66.809	-3.663	-270.715	185.105	-73.714	-233.036	25.734	-216.746	46.26		10.811375	59.631	-67.50933333
28	-5.847	-153.674	24.335	-16.935	19.163	-16.912	124.765	23.983	40.414	62.592	286.263	159.021	-106.478	-6.61	162.002	-70.851	-24.498	-183.695	163.09	-163.161	-251.455	-11.183	-253.095	58.93		-0.14025	85.31485714	-81.76866667
28.133	-11.725	155.893	65.312	7.792	10.944	45.742	111.554	59.855	6.959	70.009	195.986	-73.735	-53.286	7.938	104.693	-47.086	65.166	-52.106	295.622	-178.173	-203.381	152.382	-50.059	5.403		55.670875	36.93771429	-1.359111111
28.267	-2.71	-19.959	27.189	66.642	-0.741	61.18	132.379	5.415	154.391	38.551	303.246	64.34	-11.328	13.555	4.87	-47	120.751	34.726	154.697	-144.111	-280.425	47.626	-35.704	-94.403		33.674375	81.08928571	-27.09366667
28.4	-20.74	-1.034	32.85	169.791	-8.978	25.442	120.076	55.519	-6.681	6.719	565.042	36.311	60.724	-25.765	7.695	-66.385	-10.881	102.471	173.403	-149.26	-237.613	85.342	10.023	32.078		46.61575	92.00642857	-6.758
28.533	6.029	5.057	31.623	14.607	6.201	106.431	111.748	15.102	40.043	112.355	313.682	24.764	154.291	23.335	101.234	-70.219	1.475	175.485	76.551	-166.308	-199.507	86.054	5.438	128.622		37.09975	109.9577143	4.176777778
28.667	-20.819	10.287	40.23	24.011	-1.87	189.721	157.486	36.495	24.594	77.183	-160.673	32.348	172.728	-37.394	181.311	-101.943	24.621	251.898	135.855	-195.444	-96.302	72.533	38.375	-57.419		54.442625	41.44242857	8.019333333
28.8	-165.083	0.503	38.694	-9.068	2.641	105.722	177.289	39.078	-141.709	-122.382	507.588	-6.953	114.066	12.76	219.367	-171.611	-5.96	226.643	42.434	-271.044	-74.331	48.159	20.271	37.815		23.722	83.24814286	-16.40266667
28.933	166.672	1.627	33.71	-22.852	9.31	154.645	194.205	-23.015	23.783	-14.226	-79.352	-11.083	92.832	-5.92	148.895	-201.361	28.128	287.621	115.557	-223.57	-46.341	21.994	87.281	-13.637		64.28775	22.13271429	6.185777778
29.067	26.65	5.516	25.858	-8.753	-13.611	141.665	192.565	26.99	15.16	46.634	207.435	45.096	82.291	-9.825	163.287	-229.91	31.768	213.258	224.303	-267.174	-39.708	19.226	33.689	91.225		49.61	78.58257143	8.519666667
29.2	7.858	-4.731	14.651	-18.978	1.158	110.311	190.02	-3.854	33.937	46.723	174.986	158.866	41.128	6.02	176.077	-54.256	-14.568	182.506	111.686	-253.029	89.612	-1.806	19.359	19.465		37.054375	91.10528571	10.99655556
29.333	-1.605	39.499	-15.229	-173.392	0.739	139.985	223.41	-9.778	174.002	104.868	242.738	-42.069	56.669	26.659	146.695	-82.04	-83.161	220.466	29.078	-229.149	-13.167	-11.11	94.636	39.123		25.453625	101.366	-3.924888889
29.467	-5.626	40.826	-15.549	41.357	-11.968	119.593	136.957	-2.055	139.674	-82.387	108.417	54.327	101.828	13.78	192.928	-124.811	-67.339	158.635	45.022	-196.7	-5.029	17.447	30.142	-82.219		37.941875	75.50957143	-24.98355556
29.6	-21.123	-18.06	2.666	-181.309	-34.061	134.352	166.603	6.208	221.995	146.142	154.034	40.897	116.255	76.957	170.964	-58.028	-58.979	168.525	55.76	-197.227	51.816	16.704	57.531	17.677		6.9095	132.4634286	5.975444444
29.733	-164.33	-8.218	3.122	-10.374	-2.917	100.796	122.389	-27.332	157.285	128.707	139.536	191.18	32.137	67.719	218.532	-49.597	24.995	150.304	74.262	-130.25	94.165	55.167	52.934	179.627		1.642	133.5851429	50.17855556
29.867	-165.036	9.693	10.804	-196.336	53.838	119.423	108.474	11.163	108.508	83.911	121.394	-9.144	295.794	47.116	151.29	-95.245	-40.587	181.136	105.005	-108.823	90.673	16.683	49.673	121.247		-5.997125	114.1241429	35.52911111
