# Supplementary material for: Precise optical control of gene expression in C elegans using improved genetic code expansion and Cre recombinase
Source: eLife. 2021 Aug 5;10:e67075. doi: 10.7554/eLife.67075 (PMC8448529; doi:10.7554/eLife.67075)
Supplement: Figure 5—source data 2. — The light pulse is delivered at the 10 s mark, which corresponds to the ‘0’ mark in the graphs in Figure 5C–E and Figure 5—figure supplement 2. [file elife-67075-fig5-data2.zip › Velocities of animals in Figure 5D,E,F and figure supplement 2/PLML_39mW_raw_byExpt.csv]

Time(s)	T1	T2	T3	T4	T1	T2	T3	T1	T2	T3	T4	T5	T6	T1	T2	T3	T4	T1	T2	T3	T4	T5	T6		Expt1	Expt2	Expt3
0																									#DIV/0!	#DIV/0!	#DIV/0!
0.133	-253.284	0.536	-3.163	7.681	-24.465	63.533	-3.42	8.922	33.491	-59.507	60.116	-25.875	37.051	149.987	22.644	23.912	-29.321	28.651	71.845	-42.153	50.183	38.434	-125.636		-30.36885714	9.033	18.8546
0.267	-215.479	-50.832	-103.2	5.135	48.229	68.434	-3.197	-1.815	18.74	-35.354	69.749	0.32	13.644	115.557	-98.672	22.182	-87.631	-0.199	101.139	-45.679	154.728	62.525	-129.723		-35.84428571	10.88066667	9.4227
0.4	-209.829	-93.681	-176.039	114.852	3.575	25.729	33.506	-2.016	17.314	-20.704	83.877	-3.325	84.567	93.086	151.176	58.194	-188.542	4.337	60.394	-7.434	47.127	33.378	-138.45		-43.12671429	26.61883333	11.3266
0.533	-228.503	-86.711	-145.286	4.143	-8.545	47.97	28.116	-6.03	21.984	60.252	78.571	36.803	87.674	173.424	-51.835	36.958	-156.94	-11.488	75.038	-45.235	63.926	37.462	-60.585		-55.54514286	46.54233333	6.0725
0.667	-170.888	-70.378	-192.579	3.692	2.256	60.653	24.928	-6.959	32.724	77.024	26.375	-16.663	27.228	221.837	-46.533	23.777	-143.066	1.151	14.103	1.347	107.547	48.268	-34.961		-48.90228571	23.28816667	19.347
0.8	-120.861	-30.526	-116.4	113.884	40.226	56.482	35.649	-7.614	16.328	43.95	39.218	16.535	48.729	186.047	-20.093	17.858	-183.821	13.21	12.825	-1.808	112.214	19.972	-30.934		-3.078	26.191	12.547
0.933	-127.772	-44.387	-115.861	112.343	24.443	43.769	17.274	6.094	-7.394	-106.595	8.997	63.156	20.913	-39.522	-30.727	-3.992	-159.249	-0.942	1.657	-17.336	56.987	45.874	59.756		-12.88442857	-2.4715	-8.7494
1.067	-198.063	-38.193	-118.44	222.437	10.942	44.921	38.854	-4.387	1.217	-283.345	2.752	39.971	23.76	46.309	10.281	20.239	-234.982	20.519	45.399	-19.142	63.849	35.331	186.847		-5.363142857	-36.672	17.465
1.2	-135.645	71.199	-144.044	113.483	-15.374	9.94	9.283	22.444	12.938	-294.73	34.278	-17.418	49.989	118.599	-25.054	35.079	-24.976	-5.064	12.931	-17.211	34.722	6.271	173.005		-13.02257143	-32.08316667	30.8302
1.333	-67.787	-52.818	-130.748	223.781	-16.752	15.454	20.02	-22.179	15.109	-283.933	152.648	-9.486	110.113	181.21	-18.52	-16.502	-183.483	-6.366	59.658	-33.66	119.605	68.57	111.997		-1.264285714	-6.288	28.2509
1.467	-19.877	-52.039	-120.775	111.648	-4.864	49.183	29.301	-0.666	-2.266	-170.242	7.398	8.122	40.907	132.552	-44.445	-10.589	-175.78	7.994	-20.417	-20.239	46.286	35.723	45.546		-1.060428571	-19.45783333	-0.3369
1.6	-13.987	-94.673	-129.284	223.892	16.959	-35.012	33.869	11.525	25.596	-232.265	95.317	-1.139	29.998	160.081	-20.811	-11.184	-146.108	2.589	6.166	-52.17	76.424	23.65	83.495		0.252	-11.828	12.2132
1.733	9.558	-70.657	-139.011	111.526	-11.595	18.059	46.081	-12.279	-11.25	-210.585	57.069	-22.069	53.276	158.81	18.063	14.566	-288.888	5.203	53.16	-67.56	59.571	31.812	65.508		-5.148428571	-24.30633333	5.0245
1.867	71.103	-73.117	-22.452	114.394	-14.737	-15.186	32.247	4.629	-9.727	-213.068	64.827	-116.704	45.623	198.841	-11.32	-9.466	-274.056	1.055	54.975	-104.413	122.268	25.283	116.047		13.17885714	-37.40333333	11.9214
2	56.631	-57.129	22.198	114.422	8.37	7.022	11.96	-0.482	-18.932	-239.77	98.678	-101.534	50.415	246.978	-21.637	20.079	-278.704	8.49	-5.719	-19.643	39.576	22.518	30.351		23.35342857	-35.27083333	4.2289
2.133	33.194	-45.625	19.263	225.619	-4.495	-16.635	29.695	1.205	-70.838	-117.116	46.931	-22.139	62.318	192.497	-78.283	-16.227	-237.792	-11.089	7.812	91.595	65.397	21.841	51.925		34.43085714	-16.6065	8.7676
2.267	9.581	-64.993	37.39	225.787	20.349	-21.312	7.424	-0.454	-71.096	-141.295	45.112	-27.967	20.597	206.738	-41.316	-2.989	-143.872	-12.572	49.381	-67.133	41.91	58.938	61.13		30.60371429	-29.18383333	15.0215
2.4	8.815	-135.993	77.61	127.463	41.255	-15.979	48.505	-0.2	-126.708	-160.746	15.172	-4.853	35.589	169.67	-22.205	-7.568	-154.128	3.087	115.537	85.258	77.271	-2.41	54.931		21.668	-40.291	31.9443
2.533	9.31	-4.369	52.9	151.134	-19.438	15.503	43.467	-0.33	-87.714	-134.363	28.9	-17.272	46.159	172.865	-19.232	30.893	-203.624	-2.468	65.772	-86.89	50.858	27.604	183.281		35.501	-27.43666667	21.9059
2.667	38.226	8.871	57.905	136.07	11.508	10.781	-18.765	18.013	-19.908	-142.585	-5.064	69.919	25.234	155.562	-132.495	49.241	-142.48	19.296	87.903	63.465	115.975	1.671	26.906		34.94228571	-9.065166667	24.5044
2.8	9.945	35.387	53.675	13.632	-11.746	-123.566	-0.377	-15.485	-50.628	102.122	84.518	35.718	21.266	169.699	-24.775	15.636	-196.787	-12.342	30.05	-98.842	148.869	-3.253	66.518		-3.292857143	29.58516667	9.4773
2.933	-18.444	48.43	4.886	37.577	-21.18	-91.756	19.542	-1.625	-17.662	137.78	63.794	20.23	20.632	178.948	-25.072	-8.085	-236.519	33.735	17.789	51.687	61.125	0.436	6.782		-2.992142857	37.1915	8.0826
3.067	9.548	53.863	60.537	112.723	18.206	-142.51	3.724	14.183	-52.387	180.957	84.951	41.466	19.474	126.046	-6.987	12.16	-297.76	5.532	34.701	-34.951	21.258	9.387	47.137		16.58442857	48.10733333	-8.3477
3.2	13.983	-9.137	15.605	-3.168	3.311	-69.519	36.953	-19.066	-20.77	128.177	62.373	48.014	8.186	185.418	26.695	15.43	-290.457	-3.655	24.327	-7	76.598	12.888	59.933		-1.710285714	34.48566667	10.0177
3.333	11.545	34.306	118.663	112.771	-23.205	-127.046	-23.415	-6.252	-12.783	205.216	34.413	27.482	-8.004	160.05	-13.178	-6.75	-343.312	-30.15	33.588	-7.95	42.002	3.617	45.094		14.80271429	40.012	-11.6989
3.467	-24.61	-4.549	105.983	-24.927	-0.619	-142.256	-12.448	26.672	-15.385	135.827	79.164	150.111	1.618	153.444	18.106	18.763	-373.736	-1.171	53.148	1.801	55.396	-16.885	39.874		-14.77514286	63.00116667	-5.126
3.6	1.295	65.081	125.109	225.837	10.622	-102.866	11.443	-19.497	-34.863	132.865	36.137	23.889	-4.467	160.467	37.144	10.259	-382.368	26.377	98.458	-1.913	80.694	-8.071	34.38		48.07442857	22.344	5.5427
3.733	19.772	21.088	95.55	1.683	-2.278	-132.566	14.534	-19.912	-31.788	165.968	14.506	14.47	-7.75	181.638	124.438	3.747	-396.388	17.107	65.32	-18.653	65.884	4.632	0.419		2.540428571	22.58233333	4.8144
3.867	16.8	-18.455	97.916	238.198	13.412	-67.148	36.609	18.641	-12.466	58.706	16.227	33.788	7.6	188.098	161.483	-20.325	-220.733	39.628	96.96	-13.308	35.467	19.514	-8.182		45.33314286	20.416	27.8602
4	9.064	9.244	88.371	117.502	13.429	-116.778	29.47	12.924	-11.197	16.902	-155.644	25.993	14.68	102.657	45.319	43.064	-95.769	-2.633	77.119	-24.091	-2.203	-15.315	23.397		21.47171429	-16.057	15.1545
4.133	53.082	12.186	72.599	130.184	-25.492	-84.257	9.372	2.643	17.884	259.428	148.783	-2.844	20.618	79.483	66.637	46.158	-68.428	22.383	89.083	-9.925	24.525	7.8	12.869		23.95342857	74.41866667	27.0585
4.267	40.55	57.488	136.604	91.965	12.527	-117.169	29.827	-16.153	98.853	103.743	62.979	14.366	-10.956	133.329	39.78	60.944	35.56	38.554	73.458	57.197	58.294	-4.888	-13.073		35.97028571	42.13866667	47.9155
4.4	48.705	30.904	109.249	78.821	6.535	-95.183	10.932	14.77	-0.313	82.945	31.013	-6.607	-57.785	194.483	97.662	33.17	9.818	31.427	47.88	113.165	6.144	11.613	-21.465		27.13757143	10.6705	52.3897
4.533	54.379	66.251	67.803	67.953	3.012	-67.063	18.024	-17.74	-138.654	130.542	85.208	14.54	-31.167	111.166	69.358	47.344	-60.603	36.25	89.485	-7.235	-1.377	15.381	26.446		30.05128571	7.1215	32.6215
4.667	92.839	39.089	91.895	65.627	14.003	-25.413	-2.488	-32.413	8.015	104.574	11.885	-9.014	-16.118	149.817	96.287	31.263	46.877	21.599	82.945	-14.29	98.381	-8.371	47.681		39.36457143	11.15483333	55.2189
4.8	36.932	148.862	96.31	103.649	-12.373	-17.762	14.967	-113.518	-19.749	101.828	50.809	20.909	-99.783	88.365	73.114	16.022	70.87	-1.073	64.637	-13.793	-8.385	14.736	37.852		52.94071429	-9.917333333	34.2345
4.933	30.039	62.841	39.232	122.063	-7.697	-9.209	-24.49	-167.974	16.058	141.252	53.843	-1.434	-143.43	125.815	64.123	23.098	27.51	-2.65	46.296	2.031	43.662	11.771	89.155		30.397	-16.9475	43.0811
5.067	84.722	34.965	-273.599	64.775	2.991	-7.658	-9.079	-114.957	-25.66	158.829	13.641	5.265	-133.162	132.709	71.137	53.662	-22.655	8.97	6.126	-29.238	41.852	-10.527	100.117		-14.69757143	-16.00733333	35.2153
5.2	54.223	15.76	-630.892	69.135	-19.429	17.715	-13.027	-52.564	8.204	128.609	7.749	-33.265	-166.839	135.97	77.492	17.418	110.483	16.791	48.398	-13.229	93.455	-13.602	73.519		-72.35928571	-18.01766667	54.6695
5.333	150.831	144.015	-704.866	49.51	-13.878	45.312	19.969	-45.886	94.04	171.701	24.873	-20.781	-142.581	126.721	81.103	18.451	11.717	-12.059	7.064	-4.954	94.982	18.062	83.79		-44.15814286	13.561	42.4877
5.467	209.017	-96.228	-727.591	55.925	24.272	34.866	-4.733	-48.342	-5.687	27.867	114.254	-100.624	-150.952	148.628	63.504	20.537	119.77	8.278	43.987	86.978	79.999	-8.994	30.116		-72.06742857	-27.24733333	59.2803
5.6	162.58	89.295	-565.892	88.906	-5.589	-4.302	-26.669	-50.155	29.549	102.174	20.315	-144.842	-259.706	123.69	84.013	2.546	9.843	13.098	82.676	8.314	56.577	-17.14	-18.733		-37.38157143	-50.44416667	34.4884
5.733	111.57	-16.816	-397.118	68.494	18.142	30.739	48.238	-7.066	9.327	96.097	23.038	-89.602	-208.909	177.785	87.381	10.543	47.501	7.495	78.437	-10.539	10.493	18.771	-5.344		-19.53585714	-29.51916667	42.2523
5.867	91.557	-4.762	-283.245	55.506	15.64	19.297	20.857	-47.679	-93.685	63.556	11.058	-64.335	-190.352	175.835	115.925	-10.056	58.225	2.48	44.842	30.123	-46.893	-13.849	-20.743		-12.16428571	-53.57283333	33.5889
6	177.563	18.719	-227.992	12.322	-17.751	22.777	1.516	-19.101	-21.504	78.713	27.125	-31.855	-189.582	134.539	60.993	-10.322	-49.081	-12.429	79.765	26.691	-28.006	-24.839	-8.919		-1.835142857	-26.034	16.8392
6.133	67.705	35.106	-225.952	16.159	26.123	35.486	-10.932	110.08	21.49	50.103	62.636	-64.456	-196.992	161.212	79.195	1.094	28.493	-9.877	53.147	4.101	55.619	17.841	-3.192		-8.043571429	-2.8565	38.7633
6.267	64.744	73.336	-249.43	88.909	-3.687	90.509	47.196	-103.9	-14.232	67.985	65.488	-80.278	-191.08	135.619	1.211	-1.672	32.947	14.924	80.235	13.078	134.236	-21.293	6.312		15.93957143	-42.6695	39.5597
6.4	145.77	134.625	-213.385	126.972	-4.155	99.9	19.851	-35.116	9.63	87.836	129.92	-44.438	-220.418	175.395	18.808	-9.624	62.483	7.472	19.933	-9.942	119.849	-2.941	6.548		44.22542857	-12.09766667	38.7981
6.533	27.209	44.588	-169.473	104.001	20.667	92.572	16.248	87.845	3.952	74.939	-15.63	-21.32	-19.728	163.355	37.128	10.752	67.031	3.794	44.756	7.483	137.048	-8.133	-12.708		19.40171429	18.343	45.0506
6.667	68.488	11.116	-107.784	147.248	-16.607	67.1	47.257	-11.713	8.89	42.707	-15.083	-11.175	-51.398	175.649	20.556	-18.372	74.953	22.037	47.191	-13.144	115.551	16.591	17.9		30.974	-6.295333333	45.8912
6.8	59.363	101.763	-70.956	121.119	-29.065	52.459	24.192	-125.53	-8.82	80.427	-1.481	-24.53	-28.725	93.577	18.759	-21.611	37.834	-5.988	-14.07	3.115	109.756	-4.534	83.596		36.98214286	-18.10983333	30.0434
6.933	23.156	30.609	-64.499	125.034	13.408	49.084	-7.266	-6.416	-10.414	81.081	38.632	2.646	34.645	126.019	-11.658	5.7	106.262	35.371	40.834	-23.469	113.373	10.061	104.764		24.218	23.36233333	50.7257
7.067	16.904	39.547	-108.298	98.761	20.839	80.836	9.608	126.42	9.841	106.528	64.303	-44.347	23.994	149.281	-37.213	14.458	171.433	-20.734	-84.006	6.267	120.999	8.178	97.356		22.59957143	47.78983333	42.6019
7.2	-27.329	38.786	-116.886	143.534	-31.481	72.996	16.739	37.82	7.161	48.317	73.817	-3.651	27.683	107.705	21.999	-10.853	115.317	19.422	-208.103	-28.399	98.123	-9.169	26.973		13.76557143	31.85783333	13.3015
7.333	78.571	9.964	-157.547	107.672	4.041	75.661	20.537	-6.444	-1.196	49.086	16.237	13.643	28.365	168.719	17.003	26.033	233.374	27.238	-210.292	-6.854	131.519	7.11	19.197		19.84271429	16.61516667	41.3047
7.467	-12.214	-19.273	-213.002	151.052	-0.483	5.433	-12.321	47.937	5.279	50.163	56.78	-19.444	43.228	146.304	29.645	23.121	178.015	-26.78	-219.206	-3.571	96.88	-4.32	13.073		-14.40114286	30.65716667	23.3161
7.6	28.972	7.432	-278.878	175.23	9.538	52.58	11.002	-90.3	-13.964	13.645	19.62	11.831	49.367	119.921	25.335	11.5	174.463	34.587	-189.685	4.087	104.481	-9.03	27.224		0.839428571	-1.6335	30.2883
7.733	58.561	-7.475	-294.748	123.61	-7.331	63.2	-17.814	14.751	-2.956	33.947	-37.363	6.386	58.051	164.865	-7.206	35.375	193.962	1.703	-174.745	-10.688	81.09	9.215	33.173		-11.71385714	12.136	32.6744
7.867	139.17	10.022	-261.608	139.786	-25.349	62.282	-5.016	78.604	34.637	42.954	-30.374	-33.191	56.688	197.283	-5.865	9.916	170.247	-26.064	-243.867	-25.833	145.399	-13.063	18.915		8.469571429	24.88633333	22.7068
8	194.987	-129.551	-295.54	146.583	-85.894	62.343	5.726	54.025	-19.164	91.786	18.606	27.13	33.019	154.22	35.445	-12.316	174.612	-14.145	-140.586	35.376	74.659	-43.322	-4.516		-14.478	34.23366667	25.9427
8.133	139.473	154.155	-268.214	147.655	-128.097	76.1	56.436	16.962	22.734	44.369	-12.466	-7.293	36.138	131.175	-11.249	9.966	181.026	41.208	-172.717	34.697	77.724	-88.825	3.236		25.35828571	16.74066667	20.6241
8.267	77.756	8.268	-238.279	129.874	-92.979	51.324	35.82	23.579	2.131	61.16	28.925	6.917	82.358	164.871	3.207	13.23	119.206	3.995	-81.112	42.506	127.397	-52.38	33.905		-4.030857143	34.17833333	37.4825
8.4	73.361	115.322	-195.031	111.042	-104.925	63.148	-27.228	34.037	19.572	38.982	98.849	-21.34	76.153	137.187	-1.043	4.123	228.651	25.884	-149.245	42.085	88.129	-139.731	-13.335		5.098428571	41.04216667	22.2705
8.533	55.092	129.098	-240.65	138.312	-76.757	108.96	57.655	-19.029	-14.036	72.364	120.885	-37.768	104.636	125.174	9.137	-8.527	76.424	6.149	-273.451	11.672	17.58	-112.246	53.477		24.53	37.842	-9.4611
8.667	76.215	41.072	-204.664	114.126	-132.419	57.935	-16.498	1.277	115.628	81.05	55.934	-1.133	71.87	144.794	12.927	25.936	81.253	0.831	-353.349	-13.639	44.882	-156.484	58.136		-9.176142857	54.10433333	-15.4713
8.8	34.362	26.617	-208.875	85.059	-102.248	65.187	22.758	104.331	1.819	11.491	-9.943	-11.183	71.533	251.347	-6.293	10.269	136.437	-9.134	-161.727	10.14	33.122	-112.036	66.802		-11.02	28.008	21.8927
8.933	78.777	26.993	-207.527	81.172	-103.269	16.629	10.336	-251.726	-115.97	-9.81	3.627	-61.213	-2.467	213.804	22.472	-2.043	299.522	12.436	-69.152	3.792	70.768	-93.788	42.756		-13.84128571	-72.9265	50.0567
9.067	58.9	11.462	-165.041	46.872	-108.734	-4.672	-5.942	-178.98	1.82	4.834	-30.997	-31.43	93.056	174.158	49.297	12.434	199.212	27.417	-105.912	-13.462	91.297	-52.399	5.939		-23.87928571	-23.61616667	38.7981
9.2	36.02	31.249	-100.156	67.43	-102.518	58.531	29.244	-156.119	-9.498	34.759	-58.844	-32.204	82.909	173.818	98.6	-12.112	146.94	-32.501	-171.773	-11.582	46.542	-59.004	42.217		2.828571429	-23.16616667	22.1145
9.333	19.916	-12.118	-188.241	49.782	-29.056	42.573	31.277	-122.668	26.732	-5.401	-54.205	54.476	77.108	200.485	78.62	-17.122	74.468	-55.517	-86.25	12.064	10.12	-59.707	31.428		-12.26671429	-3.993	18.8589
9.467	43.876	-13.68	-80.92	57.31	-59.047	58.983	43.672	-98.111	-9.421	106.977	3.294	217.585	61.783	183.762	85.47	-6.769	94.617	-130.934	12.77	12.591	13.883	-82.999	-1.56		7.170571429	47.01783333	18.0831
9.6	-16.432	-7.187	-58.658	63.771	-27.651	55.288	4.92	-127.641	0.879	118.673	-8.441	128.725	83.965	154.329	23.942	-14.712	104.131	-140.129	-107.55	-7.778	19.506	-59.037	72.025		2.007285714	32.69333333	4.4727
9.733	12.709	-7.377	-116.498	83.691	-74.252	38.579	41.282	-67.261	1.473	63.711	151.874	156.963	14.258	159.376	18.43	12.86	67.343	-134.434	-56.478	-17.484	-11.511	-42.525	88.736		-3.123714286	53.503	8.4313
9.867	74.168	27.279	-224.703	90.538	-79.331	36.951	37.192	-71.244	1.967	59.278	-1.762	235.831	15.605	161.467	17.438	-1.604	74.631	-161.623	40.976	-23.596	17.607	-16.224	60.111		-5.415142857	39.94583333	16.9183
10	108.536	9.334	-197.848	97.53	-55.773	10.385	57.06	-25.147	12.975	104.242	37.068	141.045	6.637	179.201	14.548	-1.297	139.194	-114.321	33.601	-2.126	76.629	-54.882	57.239		4.174857143	46.13666667	32.7786
10.133	47.165	37.314	-207.836	53.842	-68.021	30.874	97.655	-38.667	14.647	71.487	-137.312	12.381	70.62	97.744	33.942	-8.6	80.232	-106.382	27.563	55.097	36.672	10.251	42.251		-1.286714286	-1.140666667	26.877
10.267	74.82	75.715	-151.047	32.327	-80.8	3.358	97.475	-30.492	121.785	4.543	116.075	-20.335	-4.903	-52.206	71.944	-23.709	246.245	-84.228	46.716	40.947	63.176	25.545	102.25		7.406857143	31.11216667	43.668
10.4	30.688	93.9	-91.019	45.735	-20.471	19.149	156.301	-30.516	515.634	48.826	41.482	42.649	18.264	46.771	111.317	-17.263	46.778	-46.027	-2.49	27.779	136.186	17.643	317.088		33.469	106.0565	63.7782
10.533	54.317	93.744	-121.02	53.872	-18.684	42.922	171.116	-43.037	195.164	48.389	65.139	81.841	17.16	231.377	64.857	-23.499	263.549	-23.762	9.324	46.021	73.587	87.346	183.354		39.46671429	60.776	91.2154
10.667	53.749	146.859	-43.687	65.675	9.834	13.494	114.063	25.58	41.094	-39.712	-11.948	33.76	14.391	212.812	47.297	13.764	168.978	-81.86	13.313	12.559	120.49	68.524	97.649		51.42671429	10.5275	67.3526
10.8	84.885	152.411	-27.51	27.835	23.557	63.181	53.558	124.091	78.456	35.748	24.36	18.61	23.754	77.174	47.098	-12.261	149.169	-128.944	-20.187	-21.915	40.407	-102.115	84.062		53.98814286	50.8365	11.2488
10.933	37.016	97.24	55.073	17.042	40.634	113.578	35.447	46.418	-11.5	13.94	33.662	38.307	7.961	184.362	79.959	14.567	112.354	-52.262	-118.792	7.624	66.791	-316.226	3.498		56.57571429	21.46466667	-1.8125
11.067	5.745	129.19	-23.08	-7.236	54.883	129.668	19.87	40.014	-7.528	-1.998	61.774	38.963	1.487	160.956	31.27	-9.136	167.456	-52.436	-99.134	-7.381	47.818	-164.527	33.12		44.14857143	22.11866667	10.8006
11.2	23.716	87.949	12.161	44.691	41.097	76.521	70.812	-112.244	-1.277	52.334	82.594	-6.176	5.149	154.528	36.449	12.184	132.82	-14.2	-140.936	16.979	8.904	-56.351	32.157		50.99242857	3.396666667	18.2534
11.333	54.491	175.253	10.029	54.86	17.48	62.525	42.788	14.084	1.221	46.688	43.954	-5.883	-8.587	173.03	51.887	6.681	34.027	-25.568	-141.346	-3.903	28.045	51.184	28.208		59.63228571	15.24616667	20.2245
11.467	30.979	77.869	27.368	99.499	34.754	40.349	27.379	25.855	23.656	83.135	23.446	21.783	25.129	188.969	66.594	36.042	198.739	-23.746	-192.512	-23.151	-6.861	38.614	30.817		48.31385714	33.834	31.3505
11.6	44.9	104.391	-9.916	140.262	31.522	29.405	58.268	8.503	-7.006	-109.283	7.552	3.792	-27.696	183.654	47.515	14.618	24.795	22.061	-138.64	1.23	60.063	23.472	65.85		56.976	-20.68966667	30.4618
11.733	82.21	50.707	7.623	92.959	33.707	56.951	97.471	-23.697	0.391	-137.174	55.382	-8.082	-44.236	289.956	47.945	23.038	84.636	-1.654	-202.637	-11.467	36.056	10.565	17.134		60.23257143	-26.236	29.3572
11.867	59.524	52.796	38.641	79.6	16.034	32.998	46.222	-5.871	-5.347	-76.557	68.764	19.065	-4.28	120.912	56.292	25.11	26.932	28.505	-127.128	74.806	55.097	-3.04	22.977		46.545	-0.704333333	28.0463
12	82.904	3.005	48.502	51.766	-2.339	70.062	70.188	1.841	5.281	-180.035	107.471	15.837	38.483	129.292	-3.668	-7.545	93.966	21.341	-32.213	-7.882	54.405	11.78	44.233		46.29828571	-1.853666667	30.3709
12.133	38.507	-24.196	6.992	73.333	15.79	34.413	53.343	-1.488	7.045	-200.807	30.385	8.987	6.331	124.326	42.417	14.273	59.314	22.843	-30.159	-12.112	8.532	-16.197	52.948		28.31171429	-24.9245	26.6185
12.267	-5.591	-29.739	20.658	72.232	2.41	77.126	56.308	6.36	-97.603	-233.229	20.998	2.952	-14.138	133.242	39.924	50.128	40.757	18.781	25.035	4.713	-7.989	-9.687	88.553		27.62914286	-52.44333333	38.3457
12.4	29.519	-29.372	-20.212	92.098	-12.707	31.768	63.146	138.055	98.602	-109.434	25.122	13.749	-2.505	106.993	55.244	27.607	192.603	2.051	99.697	-15.904	61.711	7.903	60.932		22.03428571	27.26483333	59.8837
12.533	14.264	-15.727	-8.561	122.136	2.487	53.565	36.695	-181.378	-5.779	-122.116	9.426	2.703	17.96	113.871	24.994	70.618	120.265	16.324	50.768	35.779	96.397	22.101	92.876		29.26557143	-46.53066667	64.3993
12.667	21.358	-20.101	15.512	105.798	-5.234	24.964	56.931	-55.831	0.594	-135.424	-43.316	8.993	32.787	124.862	74.096	-32.947	127.115	-9.828	77.325	-6.863	113.206	1.963	58.665		28.46114286	-32.03283333	52.7594
12.8	40.187	21.67	-5.885	108.674	11.037	71.783	32.927	-43.994	30.915	-149.283	-36.985	-16.084	-25.195	172.808	22.656	-2.926	75.604	-12.524	58.318	7.848	142.777	7.093	76.044		40.05614286	-40.10433333	54.7698
12.933	58.687	125.529	-4.315	81.85	13.025	49.471	29.347	-51.552	0.97	-243.939	-31.752	5.136	-10.175	27.96	23	30.623	84.695	11.929	46.906	3.84	117.693	13.231	67.658		50.51342857	-55.21866667	42.7535
13.067	14.575	10.203	14.576	73.828	32.331	45.063	34.051	-85.152	-5.555	-242.559	-223.962	7.295	-6.313	104.93	60.356	-2.804	86.908	61.027	40.542	-12.581	73.485	19.732	49.6		32.08957143	-92.70766667	48.1195
13.2	33.986	154.099	61.782	75.495	-0.877	36.192	-7.495	-26.967	5.097	-188.819	-372.08	-9.486	1.242	135.252	38.285	36.811	97.55	116.574	40.358	-3.625	66.482	8.407	80.314		50.45457143	-98.50216667	61.6408
13.333	93.85	41.411	71.756	37.384	25.474	42.482	44.987	-25.466	-119.588	-439.444	-303.505	34.893	-16.488	124.12	87.969	116.626	24.388	125.257	16.085	20.28	96.916	12.003	133.017		51.04914286	-144.933	75.6661
13.467	141.204	86.654	90.835	27.586	3.51	-25.281	12.24	87.198	135.814	-214.422	-247.104	3.066	28.945	150.831	87.078	40.12	31.826	60.506	-23.017	-8.441	65.219	71.036	95.497		48.10685714	-34.41716667	57.0655
13.6	56.943	55.878	48.529	-4.644	43.201	34.166	42.308	-99.033	-10.947	-186.744	-56.926	14.946	24.529	151.921	50.57	18.558	68.858	58.182	4.215	-15.823	89.625	6.473	93.013		39.483	-52.3625	52.5592
13.733	40.509	120.016	53.915	42.034	13.852	-2.749	25.451	76.398	11.152	-24.539	-53.31	7.463	53.525	121.848	79.254	29.929	82.14	-17.706	5.267	33.67	91.788	47.362	30.198		41.86114286	11.7815	50.375
13.867	33.704	56.841	43.791	30.538	-6.281	21.078	20.884	-129.149	-130.083	-5.404	-26.252	-7.925	14.568	158.688	47.015	-11.124	106.822	36.515	32.96	3.059	115.983	42.781	74.887		28.65071429	-47.37416667	60.7586
14	42.283	43.89	19.236	58.234	-26.157	35.569	22.2	-38.797	135.029	15.359	-14.6	1.526	4.612	262.701	57.304	26.941	65.137	35.542	106.288	-4.047	76.984	51.988	48.344		27.89357143	17.18816667	72.7182
14.133	16.528	6.074	5.585	-11.262	45.523	33.655	-7.796	-47.445	7.172	20.529	3.752	9.504	-3.114	74.351	60.347	54.308	80.46	84.494	77.735	45.063	30.021	75.542	42.724		12.61528571	-1.600333333	62.5045
14.267	-4.925	10.727	68.523	-1.121	-29.978	58.648	16.997	-58.607	-5.285	109.46	27.191	-15.508	-7.26	124.026	124.088	59.76	165.947	94.806	-5.242	9.926	40.965	89.911	22.059		16.98157143	8.331833333	72.6246
14.4	19.022	-30.123	-9.639	8.945	16.627	93.454	-13.451	-34.716	7.536	86.374	-6.742	3.77	52.225	158.887	72.344	12.424	106.656	74.711	57.664	5.642	33.723	25.153	53.438		12.11928571	18.0745	60.0642
14.533	11.732	-18.789	-10.097	7.878	96.151	93.252	-4.644	-67.259	-8.774	23.114	-13.036	-2.518	0.922	107.336	93.148	40.881	156.454	29.687	141.8	-10.082	47.473	63.758	32.143		25.069	-11.2585	70.2598
14.667	28.501	36.815	42.708	34.067	137.621	29.423	-19.469	-26.342	-16.458	143.167	10.433	47.652	-5.581	139.246	93.216	21.517	103.491	24.647	98.342	-10.663	136.151	47.068	10.958		41.38085714	25.4785	66.3973
14.8	-5.632	7.564	44.065	-37.358	13.286	42.419	14.05	-11.983	-2.982	-54.244	-18.648	-7.686	23.026	79.038	72.614	42.507	-22.498	8.306	94.342	20.569	44.903	7.137	26.442		11.19914286	-12.08616667	37.336
14.933	-23.426	43.185	-11.817	-21.822	21.426	33.194	25.539	-25.252	8.346	85.362	-3.061	14.851	-19.671	91.528	71.58	38.593	187.266	21.667	52.167	-8.499	-63.668	40.371	5.889		9.468428571	10.09583333	43.6894
15.067	13.302	76.212	36.095	10.648	71.61	-7.519	19.209	-6.592	10.975	69.004	3.622	-5.345	12.095	91.339	77.737	14.399	86.006	-16.207	56.995	14.252	184.996	97.264	26.152		31.36528571	13.95983333	63.2933
15.2	-35.501	138.108	77.43	20.639	76.544	-30.162	25.32	106.567	-1.219	1.902	-9.325	3.521	-3.58	143.071	70.544	33.324	21.499	-3.143	74.17	-34.444	-54.865	151.049	28.843		38.91114286	16.311	43.0048
15.333	-4.465	-87.691	-9.189	9.23	31.331	-16.194	12.405	-5.97	-1.693	25.807	15.729	0.495	13.265	112.991	109.325	13.006	-17.826	-8.722	12.601	21.136	133.743	79.539	26.025		-9.224714286	7.938833333	48.1818
15.467	17.831	33.424	6.874	33.452	42.005	10.921	-3.216	-96.032	-0.397	59.674	-5.595	2.935	4.153	157.541	57.34	-8.848	167.771	-9.619	17.631	-38.561	-5.207	89.18	53.73		20.18442857	-5.877	48.0958
15.6	32.273	89.261	39.038	81.133	11.137	-12.197	61.945	-10.967	-7.784	56.695	9.895	11.755	17.337	319.743	85.848	5.649	190.443	32.391	10.322	22.731	-55.445	61.843	54.12		43.22714286	12.82183333	72.7645
15.733	-27.218	51.321	18.594	66.878	11.487	21.524	73.123	-7.271	-4.05	100.282	0.479	13.657	8.426	150.82	30.552	18.869	22.208	65.64	-3.494	-17.768	-13.518	39.129	24.69		30.81557143	18.58716667	31.7128
15.867	81.501	29.067	32.719	29.721	31.503	11.037	57.375	88.554	19.042	50.126	0.878	10.614	49.027	187.671	43.084	10.182	83.168	33.35	41.584	-8.68	110.535	16.925	21.798		38.989	36.3735	53.9617
16	38.654	1.331	30.134	-27.641	13.997	41.5	52.31	-134.745	-11.808	-1.786	-154.45	3.126	33.988	146.22	86.224	-3.431	85.903	32.676	-18.717	-10.354	-99.136	68.306	65.755		21.46928571	-44.27916667	35.3446
16.133	15.936	23.953	13.26	57.438	62.022	-18.66	50.363	-3.076	4.286	44.836	148.425	1.608	25.686	89.876	89.588	-2.122	233.479	-0.201	-24.591	35.267	56.359	56.063	48.83		29.18742857	36.96083333	58.2548
16.267	26.018	6.3	21.49	-3.344	62.552	10.459	35.894	158.758	-17.082	72.506	0.932	1.969	126.07	56.12	41.575	1.821	132.21	22.584	13.975	-2.675	42.907	58.64	13.875		22.767	57.19216667	38.1032
16.4	-32.738	82.761	-7.691	20.118	66.772	40.144	25.913	93.045	8.916	48.132	2.721	-20.695	68.678	51.806	32.8	-1.057	116.848	21.462	-15.14	-16.057	172.258	32.183	49.916		27.897	33.46616667	44.5019
16.533	-13.379	7.499	40.775	4.811	-5.405	53.707	39.87	-7.715	18.16	70.247	3.402	5.014	55.181	137.071	44.213	5.228	84.703	-3.458	28.189	-2.752	125.374	31.234	20.224		18.26828571	24.04816667	47.0026
16.667	8.934	10.192	-4.612	-19.551	9.504	93.977	-21.154	3.222	-3.631	66.784	-8.355	20.382	91.459	126.711	70.7	-48.574	115.881	-26.318	37.534	21.153	95.931	31.472	9.584		11.04142857	28.31016667	43.4074
16.8	-18.807	-6.809	14.869	19.941	7.348	24.725	-10.565	-4.61	-2.995	72.653	-4.783	16.184	131.51	175.488	40.188	-20.361	108.475	35.874	-20.446	-24.719	69.114	23.183	13.608		4.386	34.65983333	40.0404
16.933	17.277	11.053	9.433	16.71	-30.676	113.691	51.223	-134.277	-122.141	71.391	2.761	3.108	43.636	164.62	80.463	-15.246	111.363	-0.214	-7.652	33.941	-3.319	-0.308	10.313		26.95871429	-22.587	37.3961
17.067	101.186	31.462	76.64	-15.388	-7.761	85.009	108.776	19.633	132.663	100.038	4.922	-3.869	37.277	123.472	51.592	6.264	77.149	-2.734	5.29	-8.475	20.749	-11.648	-4.144		54.27485714	48.444	25.7515
17.2	211.951	77.208	92.365	15.885	-36.563	7.659	31.24	-7.064	-0.327	102.122	-7.899	19.05	54.156	117.268	61.03	-53.676	120.722	-17.829	18.364	-6.97	21.456	23.131	-10.724		57.10642857	26.673	27.2772
17.333	111.282	-7.181	48.234	-11.64	-49.745	14.44	35.267	-4.796	-16.503	147.597	-155.294	-5.305	59.812	98.084	29.499	-119.843	92.371	18.493	24.833	-21.28	12.135	3.12	27.052		20.09385714	4.251833333	16.4464
17.467	67.504	27.521	-2.397	51.272	-9.667	10.58	83.896	-12.655	-106.498	-37.806	113.876	1.765	32.421	96.319	38.428	-203.582	111.76	11.646	-7.512	-16.403	-71.291	-15.629	-31.13		32.67271429	-1.482833333	-8.7394
17.6	39.953	-103.79	54.449	-0.997	-8.023	-4.13	38.019	10.849	126.83	23.352	19.5	-69.994	31.979	71.011	18.763	-185.487	108.491	-2.055	10.633	15.616	107.25	-18.71	25.917		2.211571429	23.75266667	15.1429
17.733	31.173	25.849	90.461	-2.048	60.563	-23.677	35.814	-12.721	-115.3	26.634	-6.617	-92.921	40.71	29.436	8.301	-216.181	143.459	12.914	-9.355	33.555	-3.764	16.084	37.535		31.16214286	-26.7025	5.1984
17.867	3.501	-5.046	126.565	-77.344	81.983	-11.22	23.55	-48.013	7.195	36.269	9.241	-86.764	22.245	12.401	3.952	-199.662	120.911	-3.163	60.698	28.923	6.224	27.739	16.39		20.28414286	-9.971166667	7.4413
18	-3.771	-9.246	132.264	-130.24	64.304	8.123	62.702	-84.676	-8.929	54.169	9.246	-103.177	149.386	17.709	-13.746	-156.464	83.094	1.391	52.798	30.439	-120.446	9.962	21.574		17.73371429	2.669833333	-7.3689
18.133	15.172	-3.62	108.19	-91.838	53.266	26.968	35.67	-36.845	136.84	107.626	-11.631	-85.475	-68.87	-9.162	43.4	-181.133	69.25	3.073	29.434	-12.589	12.032	19.965	13.284		20.544	6.940833333	-1.2446
18.267	31.41	3.031	62.514	-106.929	8.419	65.119	48.28	-28.097	-0.326	25.319	19.194	-38.368	30.135	10.577	23.151	-174.982	56.364	5.111	17.716	10.479	-21.175	9.544	27.967		15.97771429	1.3095	-3.5248
18.4	-1.092	11.384	67.806	-184.96	7.943	-26.067	46.4	-52.641	-1.088	95.834	-56.085	-62.466	-17.904	34.146	42.459	-174.826	113.984	11.17	32.37	5.821	123.253	39.01	68.134		-11.22657143	-15.725	29.5521
18.533	-13.379	18.495	100.886	-159.201	46.082	18.132	54.06	-23.647	-128.501	84.688	-21.304	-91.611	-28.684	49.84	121.75	-184.603	109.825	16.817	77.676	11.835	-14.213	30.401	34.219		9.296428571	-34.84316667	25.3547
18.667	-14.319	34.93	88.098	-224.676	42.912	53.867	75.256	-21.396	120.655	20.3	-154.507	-55.996	-34.655	48.181	93.317	-215.944	123.387	-21.318	131.979	-24.912	6.183	-0.352	71.486		8.009714286	-20.93316667	21.2007
18.8	25.568	28.067	78.972	-151.569	55.848	10.748	57.371	19.628	-119.614	97.897	-104.106	-98.061	-41.105	1.417	56.75	-127.615	195.324	7.023	96.781	9.882	5.512	92.026	35.014		15.00071429	-40.8935	37.2114
18.933	-19.148	13.583	199.788	-253.691	87.725	13.299	100.785	-12.875	0.425	51.962	-192.325	-74.153	-58.26	-16.838	113.526	-124.828	181.709	33.288	45.051	-15.062	-115.213	22.895	27.213		20.33442857	-47.53766667	15.1741
19.067	0.31	17.272	163.136	-190.405	11.535	3.783	37.132	-3.386	141.72	4.148	-138.205	-112.456	-16.305	-18.339	89.981	-123.835	125.647	39.907	50.157	54.627	6.405	-7.272	-3.814		6.109	-20.74733333	21.3464
19.2	-1.758	3.611	150.476	-52.717	15.728	-15.25	54.14	4.089	-4.322	66.742	-93.384	-88.485	123.751	-21.474	117.016	-138.723	74.768	51.418	94.468	32.446	-7.905	58.446	22.949		22.03285714	1.3985	28.3409
19.333	-2.917	7.058	192.922	106.483	8.203	32.054	96.526	-4.01	2.955	9.929	-125.328	-68.659	-91.513	6.853	84.99	-149.962	103.106	31.507	72.13	5.41	-35.652	20.414	58.238		62.90414286	-46.10433333	19.7034
19.467	3.092	3.35	116.7	146.695	-41.519	-0.787	43.321	-3.506	-2.924	55.072	-136.58	-69.878	54.714	8.825	158.544	-92.728	119.362	18.321	12.236	16.827	2.762	33.276	27.57		38.69314286	-17.18366667	30.4995
19.6	-0.832	20.175	83.897	268.863	-52.811	10.461	53.515	-1.122	-129.981	59.721	-110.955	-74.616	112.135	18.841	140.716	-51.182	74.296	22.317	65.041	2.164	113.387	28.808	21.817		54.75257143	-24.13633333	43.6205
19.733	-26.144	-9.848	162.572	205.465	-48.454	10.294	26.789	42.868	-2.312	18.381	-147.695	-67.948	115.965	102.023	58.566	-79.909	78.174	15.192	56.852	16.943	-20.137	28.754	38.033		45.81057143	-6.790166667	29.4491
19.867	-9.368	9.879	162.507	177.902	-18.615	18.317	43.324	25.934	137.567	26.923	-123.038	-38.134	24.558	127.347	19.071	-53.593	80.131	24.009	-20.802	14.644	-30.617	32.133	29.403		54.84942857	8.968333333	22.1726
20	-10.635	2.427	151.372	2.844	2.651	-12.523	36.045	-10.276	-6.352	137.525	-23.848	-8.851	-20.952	107.815	32.752	-100.575	107.972	31.765	241.349	13.81	133.288	23.228	70.047		24.59728571	11.20766667	66.1451
20.133	7.211	26.891	156.736	253.128	-23.723	11.221	35.803	-6.524	6.671	96.689	-242.601	-38.53	33.75	92.762	143.714	21.589	58.847	19.055	-53.724	24	-237.107	66.293	32.234		66.75242857	-25.09083333	16.7663
20.267	-5.921	-23.206	109.123	68.009	0.424	-10.513	52.192	6.5	0.109	34.797	-119.692	-42.858	-9.937	91.962	159.173	-138.179	0.543	23.812	17.145	25.027	-55.896	-11.199	27.913		27.15828571	-21.84683333	14.0301
20.4	-14.138	18.658	162.689	65.547	9.897	-2.476	9.727	28.782	3.603	-78.158	-87.094	-19.022	-36.325	123.194	118.183	66.116	109.472	-1.696	14.54	31.378	-15.921	24.103	43.93		35.70057143	-31.369	51.3299
20.533	-31.163	-10.212	144.95	35.832	-17.642	-2.487	5.175	39.374	-121.485	113.878	-75.333	3.9	11.178	78.88	110.732	-139.025	105.16	12.135	-116.997	8.279	-79.65	3.421	90.202		17.779	-4.748	7.3137
20.667	-103.521	8.02	145.704	47.842	76.847	25.772	20.936	20.698	-7.227	-111.727	-26.344	9.574	-45.628	80.197	61.071	-160.298	88.993	4.913	44.804	64.229	53.923	-2.844	92.657		31.65714286	-26.77566667	32.7645
20.8	-183.839	26.371	155.118	62.409	116.069	0.869	32.095	16.27	21.744	58.163	-68.646	18.541	-50.187	74.913	78.624	-46.897	190.099	-16.135	44.795	3.577	-149.951	-1.448	64.232		29.87028571	-0.685833333	24.1809
20.933	-138.65	45.918	99.968	38.603	125.792	4.015	104.526	-19.324	-12.523	24.617	-41.347	21.942	-122.289	65.513	115.004	-24.598	170.775	18.556	87.925	35.142	-244.542	12.21	61.92		40.02457143	-24.82066667	29.7905
21.067	-166.883	16.977	76.836	34.029	106.214	1.203	46.628	15.192	-9.301	37.809	18.67	37.463	-170.641	46.247	102.33	21.789	118.387	6.048	70.981	33.304	-138.337	6.238	31.994		16.42914286	-11.80133333	29.8981
21.2	-135.081	28.968	117.136	64.016	45.777	-3.112	63.447	7.214	136.957	-9.278	-26.88	19.179	-130.785	99.283	118.449	83.703	139.1	1.04	73.974	8.172	29.906	-6.96	91.248		25.87871429	-0.598833333	63.7915
21.333	-104.851	-1.76	101.442	-12.795	107.651	-8.835	106.479	51.375	-146.851	-140.158	-9.618	-26.257	-189.396	33.761	83.378	144.709	161.368	-8.318	123.391	7.897	26.487	13.28	78.724		26.76157143	-76.8175	66.4677
21.467	-92.391	36.689	101.888	185.921	39.646	2.58	94.144	76.301	146.082	159.141	-56.962	2.568	-171.904	11.098	87.857	115.934	109.175	4.196	81.521	21.624	-147.903	-14.046	27.51		52.63957143	25.871	29.6966
21.6	-94.533	18.61	90.101	44.375	37.974	2.122	48.938	97.347	-2.105	93.773	-48.522	-48.053	-141.997	-6.819	110.955	-8.206	122.117	-2.134	78.674	2.971	-79.932	-9.991	2.868		21.08385714	-8.2595	21.0503
21.733	-43.658	37.465	87.968	13.819	-4.899	-26.294	68.188	93.243	-6.743	-157.054	-2.903	14.946	-109.986	36.432	144.049	-120.425	103.368	3.703	102.774	4.528	-64.265	-11.217	-11.887		18.94128571	-28.08283333	18.706
21.867	-66.078	62.908	72.597	-13.918	-43.895	11.984	73.363	191.413	-137.104	-35.165	-33.814	22.524	-119.191	-14.831	86.934	-108.083	113.106	-5.043	159.805	-14.572	-76.525	6.183	4.657		13.85157143	-18.55616667	15.1631
22	-21.212	26.253	127.77	-2.133	-25.832	5.052	85.543	131.722	0.341	25.631	-3.313	57.896	-48.969	23.906	85.044	5.119	50.416	-22.46	-50.986	5.011	-82.762	0.613	-14.12		27.92014286	27.218	-0.0219
22.133	62.187	11.505	126.515	-24.309	-52.147	9.418	53.008	88.812	-1.575	44.407	8.282	46.111	-68.27	-47.302	157.073	-13.963	95.481	4.551	105.505	-3.187	-65.156	5.809	14.398		26.59671429	19.62783333	25.3209
22.267	93.815	29.79	48.111	-15.858	-36.607	0.532	92.779	73.176	8.191	36.94	23.303	124.333	-38.481	-128.271	16.314	-9.036	96.017	-6.314	45.986	2.812	-14.542	9.37	23.256		30.366	37.91033333	3.5592
22.4	112.066	18.579	41.247	-83.351	-20.479	8.262	23.241	74.907	20.089	26.201	50.363	64.629	8.629	-169.805	77.92	99.828	113.538	-8.967	41.459	5.342	-72.14	0.428	24.9		14.22357143	40.803	11.2503
22.533	70.995	-5.919	53.858	18.723	49.596	0.71	75.222	-88.662	119.857	50.975	93.35	158.515	-160.268	-187.616	48.357	-97.662	35.629	-4.768	103.642	-12.712	-74.051	4.614	50.178		37.59785714	28.96116667	-13.4389
22.667	81.445	22.752	93.238	-115.063	-23.734	7.43	62.058	3.606	-10.981	16.618	128.479	73.959	-39.642	-180.532	69.193	23.118	97.332	-6.452	123.937	16.174	-140.371	6.488	102.871		18.30371429	28.67316667	11.1758
22.8	46.303	24.267	97.918	135.049	25.712	3.308	73.332	-5.433	-100.859	34.597	45.739	96.728	-92.99	-227.894	228.279	-11.559	105.347	-4.846	156.424	-3.101	43.577	-60.615	58.199		57.98414286	-3.703	28.3811
22.933	49.078	12.271	128.494	-3.722	-25.886	-29.107	60.678	-8.916	122.592	52.776	42.68	63.986	-93.524	-234.992	78.638	1.839	23.887	-12.929	86.878	-9.773	15.841	64.521	40.049		27.40085714	29.93233333	5.3959
23.067	41.026	6.277	166.17	11.891	-11.817	-1.605	70.506	23.775	-1.875	18.986	13.011	71.759	-100.106	-258.852	84.422	65.001	14.827	-9.596	69.104	29.496	37.866	-7.985	34.412		40.34971429	4.258333333	5.8695
23.2	16.148	2.481	-37.192	9.682	14.072	-10.947	63.578	13.872	-142.13	51.377	37.03	27.323	-101.549	-211.96	47.14	58.623	3.5	7.629	44.241	-31.959	41.368	-7.69	28.794		8.260285714	-19.01283333	-2.0314
23.333	22.677	10.388	116.669	9.108	40.023	-56.154	82.431	58.3	6.4	98.816	32.723	-55.784	-137.711	-179.188	50.878	37.424	-12.282	-40.209	17.431	-5.558	96.175	17.014	54.634		32.16314286	0.457333333	3.6319
23.467	-3.158	5.934	100.3	19.284	85.413	-126.104	52.961	73.487	-1.967	65.025	61.799	-44.845	-127.544	-188.971	85.395	86.3	12.988	-6.473	3.545	-13.148	83.768	-12.872	-4.213		19.23285714	4.325833333	4.6319
23.6	19.924	-5.371	57.144	63.399	108.258	-105.422	73.785	21.513	131.207	39.701	13.266	-11.115	-204.179	-338.186	103.958	141.767	4.648	0.553	13.754	13.734	86.775	-22.823	-6.773		30.24528571	-1.601166667	-0.2593
23.733	73.821	1.953	72.338	68.639	87.074	-104.14	38.875	13.731	1.673	72.339	-18.131	-35.412	-127.368	-218.787	65.241	108.881	33.481	-3.18	-27.801	-0.313	103.448	-1.034	20.361		34.08	-15.528	8.0297
23.867	103.789	5.497	196.631	107.776	74.122	-126.735	47.072	48.863	-7.257	81.629	25.52	-48.497	-161.996	-146.679	-21.671	100.06	147.362	-0.56	31.448	-0.939	-16.804	2.565	-18.159		58.30742857	-10.28966667	7.6623
24	50.575	8.721	132.569	-31.049	98.105	-68.973	80.973	80.154	-4.883	76.855	14.643	69.082	53.696	-129.162	104.811	58.514	151.125	-5.045	122.092	-22.265	129.169	16.899	-21.252		38.703	48.25783333	40.4886
24.133	75.698	-11.349	70.965	207.764	16.812	-136.037	57.965	24.881	-145.407	69.497	68.478	80.254	-115.474	-93.692	100.628	162.281	55.03	-3.876	-19.492	-2.058	-111.333	9.8	-8.512		40.25971429	-2.961833333	8.8776
24.267	168.753	2.334	91.702	97.141	46.075	-76.813	93.923	4.161	144.956	11.331	61.814	95.043	32.023	-29.738	93.259	87.383	145.924	3.739	23.818	-20.178	14.498	-3.282	97.42		60.445	58.22133333	41.2843
24.4	107.821	-5.74	118.184	92.234	34.583	-102.185	66.356	20.345	-138.813	-21.009	100.503	250.201	79.307	11.361	73.945	69.946	213.935	-17.154	13.13	19.044	-17.27	5.239	28.59		44.46471429	48.42233333	40.0766
24.533	60.968	1.658	166.035	123.97	15.453	-96.941	73.262	9.947	-12.619	76.658	133.77	59.282	58.837	3.887	44.859	72.238	138.056	-15.08	32.24	-20.866	31.586	-6.79	-1.296		49.20071429	54.3125	27.8834
24.667	26.259	15.883	126.367	79.084	-2.323	-110.469	101.589	36.788	-8.005	-3.316	66.547	56.826	35.602	8.531	108.157	50.133	105.73	-7.846	29.489	-3.4	26.958	-1.777	1.216		33.77	30.74033333	31.7191
24.8	48.456	19.451	104.013	66.935	2.878	-122.776	58.566	-17.03	-0.325	-4.356	73.504	23.085	38.265	34.264	95.417	63.47	66.043	-22.694	9.425	3.588	48.196	-14.45	-8.435		25.36042857	18.85716667	27.4824
24.933	52.687	-2.833	176.589	87.731	-7.504	-87.64	113.049	-6.036	-1.26	65.147	69.016	57.939	103.801	95.639	57.893	86.508	71.136	-45.591	13.286	-14.359	7.634	-3.213	1.334		47.43985714	48.10116667	27.0267
25.067	62.174	24.512	120.928	44.557	-19.157	-64.712	57.418	-3.072	140.742	-16.041	-10.552	42.261	110.933	64.704	14.413	37.42	166.603	-66.687	39.832	-74.392	-60.19	11.062	9.951		32.24571429	44.04516667	14.2716
25.2	-15.575	-3.597	129.411	59.44	10.486	-89.296	54.837	-8.651	-3.367	-52.386	26.399	-76.338	77.335	88.526	33.964	123.691	182.688	-71.94	95.778	-61.643	137.411	-20.612	16.676		20.81514286	-6.168	52.4539
25.333	38.616	-14.987	92.333	-19.537	-40.129	-102.485	75.331	-39.434	-13.994	-33.846	51.332	-6.581	-172.959	16.033	-4.255	31.089	172.384	-77.852	247.84	-80.301	37.526	3.048	47.574		4.163142857	-35.91366667	39.3086
25.467	33.608	-4.143	122.977	100.821	-5.489	-43.89	45.476	-16.768	-8.377	-24.228	36.232	-36.573	-321.853	118.226	45.739	-11.518	110.779	-72.907	-3.132	-65.369	-75.106	-16.098	86.67		35.62285714	-61.92783333	11.7284
25.6	9.551	2.314	120.555	102.649	-46.79	-114.678	57.05	-78.425	9.432	-24.358	52.727	-22.139	-146.852	149.531	48.534	98.647	71.434	-52.81	55.826	-82.272	87.832	69.035	71.012		18.66442857	-34.93583333	51.6769
25.733	32.446	-6.625	107.976	104.143	-12.347	-194.928	40.707	-137.986	-18.589	5.756	41.519	-10.407	-14.354	156.581	25.425	34.823	82.218	-26.961	-1.391	-70.233	68.064	-3.765	-107.184		10.196	-22.3435	15.7577
25.867	16.155	25.162	67.986	74.68	-42.965	-122.031	60.293	-170.478	-6.163	25.239	91.028	-42.088	104.673	248.786	34.301	13.369	67.226	6	26.235	-33.237	245.361	26.39	-283.442		11.32571429	0.3685	35.0989
26	-12.481	4.535	85.731	73.242	-12.079	-88.013	66.976	-152.836	9.949	6.419	100.621	21.826	-28.049	131.544	50.782	27.784	85.91	6.9	-4.229	-67.607	55.131	59.625	-189.33		16.84442857	-7.011666667	15.651
26.133	82.306	-9.402	70.131	72.665	-3.986	-100.491	26.844	-159.641	-5.199	28.127	41.076	11.74	-68.562	272.402	67.321	-20.977	26.392	30.58	-4.115	-14.44	10.171	26.081	-54.07		19.72385714	-25.40983333	33.9345
26.267	24.871	-32.807	43.078	38.34	-3.159	-120.02	59.776	-162.831	20.022	33.383	53.878	34.817	9.103	21.109	11.248	29.615	33.499	-12.135	30.191	-58.515	-5.89	18.302	10.763		1.439857143	-1.938	7.8187
26.4	91.228	17.087	34.84	84.707	35.326	-129.542	115.387	-115.781	-15.334	44.66	49.069	5.762	12.76	113.066	4.801	31.453	95.616	-9.174	32.055	-34.017	31.858	27.883	6.877		35.57614286	-3.144	30.0418
26.533	30.136	-6.748	109.348	57.334	131.569	-57.096	93.535	-131.755	-17.019	70.227	60.774	18.078	51.645	36.008	3.502	95.423	98.465	-21.12	83.987	-36.949	-72.846	38.115	15.342		51.154	8.658333333	23.9927
26.667	22.471	-6.002	-39.364	113.589	0.595	-43.558	95.047	-114.816	12.701	131.859	14.69	39.607	46.549	-1.786	-1.71	156.836	116.825	-45.066	53.188	-14.105	269.212	-124.988	47.144		20.39685714	21.765	45.555
26.8	57.198	8.821	116.421	65.737	21.809	16.654	51.498	-96.441	15.727	222.12	106.705	37.756	3.953	-27.681	-3.709	68.365	135.947	-55.062	35.732	-24.27	-223.214	133.481	108.595		48.30542857	48.30333333	14.8184
26.933	-21.896	11.387	35.814	131.317	21.933	10.734	37.988	-41.013	-126.513	61.701	-50.739	43.719	-8.682	-48.75	-12.656	34.931	151.792	-25.112	21.51	-7.809	66.371	32.855	109.924		32.46814286	-20.2545	32.3056
27.067	14.862	-15.82	111.795	29.35	9.12	-20.309	38.709	-30.004	21.859	52.33	74.319	83.011	35.193	-30.575	6.229	43.472	121.183	14.507	23.036	-42.148	174.17	1.2	77.464		23.95814286	39.45133333	38.8538
27.2	12.585	14.596	69.803	45.294	12.183	-34.6	83.729	-8.324	128.353	124.364	54.457	58.8	94.788	-5.352	-29.175	78.219	69.906	-16.904	20.252	-73.033	36.223	-4.815	86.339		29.08428571	75.40633333	16.166
27.333	-16.332	-8.382	87.822	94.914	12.948	22.788	8.48	-27.202	-128.386	180.071	14.138	35.712	71.775	-10.875	96.265	87.924	52.141	-19.965	11.327	-71.303	100.693	11.332	50.933		28.89114286	24.35133333	30.8472
27.467	25.441	24.671	93.878	59.666	4.01	17.796	70.529	16.721	2.269	94.597	37.005	-11.352	122.836	38.45	139.587	59.159	111.618	-6.97	18.896	-73.053	93.874	1.897	21.21		42.28442857	43.67933333	40.4668
27.6	9.979	-2.992	45.767	66.375	64.871	27.711	68.885	29.546	104.22	46.068	36.919	28.88	61.885	34.827	136.145	43.351	138.959	-4.785	-14.344	-91.41	60.557	-17.596	30.909		40.08514286	51.253	31.6613
27.733	2.257	-5.69	58.708	47.983	23.836	-11.652	16.661	77.156	17.281	57.248	-5.68	100.09	65.958	191.555	75.024	124.443	169.715	-10.549	-20.947	-33.649	-22.26	2.181	48.978		18.87185714	52.00883333	52.4491
27.867	70.58	10.289	43.502	30.901	-12.276	19.995	57.906	122.544	-26.411	39.576	-6.335	59.222	114.222	46.848	70.029	55.64	117.984	3.158	-20.9	-36.294	-8.918	13.551	74.386		31.55671429	50.46966667	31.5484
28	4.996	-136.961	127.051	63.949	15.61	34.799	64.648	83.898	18.422	-9.131	13.774	21.292	108.731	10.685	61.607	41.793	80.028	11.225	35.235	34.351	15.938	19.495	33.801		24.87028571	39.49766667	34.4158
28.133	39.24	138.06	82.584	49.971	5.011	-3.126	40.076	60.059	3.303	37.35	17.261	49.697	48.615	-50.253	72.117	50.286	78.88	7.085	5.683	-45.716	39.175	15.328	50.301		50.25942857	36.0475	22.2886
28.267	2.776	-4.567	39.698	54.2	-15.832	43.997	13.019	49.311	14.118	139.262	23.066	-18.87	84.339	-254.468	40.486	99.796	98.618	-24.181	27.786	-47.484	-10.426	-3.281	41.186		19.04157143	48.53766667	-3.1968
28.4	64.892	4.293	78.589	12.709	21.719	25.721	62.824	10.372	-22.328	117.474	-15.437	-36.115	107.583	-185.359	32.809	110.568	62.426	-16.945	1.027	-32.333	-37.125	-25.168	22.244		38.67814286	26.92483333	-6.7856
28.533	-18.895	-8.344	26.208	36.966	28.927	-3.196	-11.609	129.57	-19.657	60.399	81.285	-22.153	51.646	-153.923	4.161	67.883	-2.288	2.158	-6.598	-15.7	45.893	4.855	62.008		7.151	46.84833333	0.8449
28.667	22.217	-6.752	58.123	68.21	68.616	-29.66	-43.614	10.035	-115.232	57.157	47.588	-67.096	75.476	-164.874	-1.298	48.264	54.635	-2.87	-17.862	-21.097	78.193	-9.487	9.694		19.59142857	1.321333333	-2.6702
28.8	8.758	2.808	166.543	50.3	56.276	21.526	-2.98	35.724	134.352	113.275	17.405	-120.161	102.994	-235.36	17.793	-11.816	6.853	23.758	25.45	-30.629	52.992	-16.492	5.379		43.31871429	47.26483333	-16.2072
28.933	56.109	-1.81	-84.11	27.895	4.191	-1.116	11.296	19.199	-7.405	23.111	12.237	-233.253	89.335	-216.626	-23.399	48.495	40.858	38.473	10.651	-24.7	-1.363	0.498	22.852		1.779285714	-16.12933333	-10.4261
29.067	92.487	18.094	41.522	21.316	96.101	-1.33	67.19	3.225	-116.517	55.887	22.911	-152.324	71.248	-210.879	-24.005	49.985	110.142	22.51	101.362	-30.532	102.554	-34.913	30.23		47.91142857	-19.26166667	11.6454
29.2	24.63	-14.341	29.181	19.435	81.696	-16.46	6.271	17.468	6.252	82.179	83.8	-172.732	51.452	-155.172	-28.124	87.84	125.126	47.02	121.537	-48.438	20.188	14.584	25.829		18.63028571	11.40316667	21.039
29.333	74.467	34.024	74.453	-8.513	75.398	74.679	45.336	-25.601	-29.564	141.284	13.961	-168.08	27.099	-205.289	-30.075	33.456	110.785	86.462	67.256	-41.103	136.983	10.037	-4.568		52.83485714	-6.816833333	16.3944
29.467	11.027	40.17	-28.212	-3.236	18.409	-5.73	51.992	24.023	108.96	-36.265	73.535	-78.207	73.675	-189.425	-16.434	15.857	85.838	22.274	22.083	-85.158	-74.698	-44.63	2.792		12.06	27.62016667	-26.1501
29.6	13.969	8.296	-7.101	-19.134	34.735	9.984	66.521	-7.399	26.226	73.331	76.538	-100.772	101.987	-242.681	10.94	25.989	101.888	25.585	22.53	-22.394	52.097	-23.174	2.684		15.32428571	28.3185	-4.6536
29.733	22.731	-19.54	20.663	-7.198	43.791	-14.474	52.305	-7.936	0.779	72.454	59.214	-18.123	107.933	-241.869	-11.068	28.939	78.503	26.843	32.349	-29.488	34.352	-26.279	11.677		14.03971429	35.72016667	-9.6041
					9.167	-19.628	15.91	-2.624	0.231	71.815	77.816	-30.745	86.005	-177.463	-11.252	66.965	94.275	16.679	15.419	-83.509	12.022	-7.066	13.408
