# Supplementary material for: Precise optical control of gene expression in C elegans using improved genetic code expansion and Cre recombinase
Source: eLife. 2021 Aug 5;10:e67075. doi: 10.7554/eLife.67075 (PMC8448529; doi:10.7554/eLife.67075)
Supplement: Figure 5—source data 2. — The light pulse is delivered at the 10 s mark, which corresponds to the ‘0’ mark in the graphs in Figure 5C–E and Figure 5—figure supplement 2. [file elife-67075-fig5-data2.zip › Velocities of animals in Figure 5D,E,F and figure supplement 2/2PLM_39mW_raw_byExpt.csv]

Time(s)	T1	T2	T3	T4	T5	T1	T2	T3	T4	T1	T2	T3	T4	T5	T6	T7	T8		Exp1	Exp2	Exp3
0																			#DIV/0!	#DIV/0!	#DIV/0!
0.133	36.408	26.911	31.844	-33.821	-38.496	100.168	36.093	7.406	-17.382	-160.934	33.529	-8.446	-172.164	4.814	-7.739		-126.419		4.5692	31.57125	-62.47985714
0.267	32.2	54.298	-42.58	14.963	13.018	53.617	4.726	23.057	-3.104	-65.041	60.373	80.361	-142.61	50.843	-36.601		-5.155		14.3798	19.574	-8.261428571
0.4	-94.094	62.842	-20.003	36.854	5.435	24.067	-9.058	-12.126	8.083	-78.953	64.62	123.59	-122.167	38.079	-32.514		3.635		-1.7932	2.7415	-0.53
0.533	154.455	68.894	-11.325	42.601	-13.775	82.352	-6.884	10.189	-13.704	-162.323	59.899	-17.897	-145.755	44.439	-8.682		-12.639		48.17	17.98825	-34.70828571
0.667	13.925	-17.049	-11.194	71.957	-3	109.114	-8.547	2.592	4.829	-197.482	18.756	128.271	-119.286	61.413	-43.632		128.237		10.9278	26.997	-3.389
0.8	-3.617	15.665	12.754	40.943	-23.198	49.345	-12.413	-6.318	-1.132	-177.73	20.337	175.427	-165.873	50.238	-25.493		20.131		8.5094	7.3705	-14.709
0.933	18.217	16.634	22.33	208.478	-1.527	57.14	30.485	-0.683	1.978	-131.845	23.469	59.329	-81.272	17.348	-25.002		128.025		52.8264	22.23	-1.421142857
1.067	-25.21	26.173	3.89	56.918	-20.098	25.02	-9.905	4.514	20.695	-63.374	29.45	27.682	-138.666	2.72	-46.731		7.341		8.3346	10.081	-25.93971429
1.2	-7.374	-10.339	-16.743	125.929	13.938	55.49	-4.228	-11.458	5.289	-110.573	-21.173	28.484	-146.264	3.838	7.981		-8.802		21.0822	11.27325	-35.21557143
1.333	20.755	149.711	143.364	214.356	34.795	105.069	16.003	16.064	1.249	-133.977	-38.003	84.862	-174.502	10.688	-28.891		125.963		112.5962	34.59625	-21.98
1.467	24.794	-145.394	133.326	103.59	-15.847	99.65	11.104	-8.143	7.85	-111.888	-58.179	3.12	-165.931	15.417	8.879		16.689		20.0938	27.61525	-41.699
1.6	-19.574	-36.863	91.554	66.362	40.28	36.657	10.376	3.173	-16.712	-115.442	-82.828	25.981	-155.451	10.421	18.947		11.692		28.3518	8.3735	-40.95428571
1.733	-4.334	-12.138	141.537	58.447	-10.975	102.763	29.872	-0.59	-2.125	-106.865	-199.999	17.098	-133.847	-9.229	-12.57		-126.576		34.5074	32.48	-81.71257143
1.867	-5.144	73.097	61.486	81.044	11.7	39.352	-2.16	2.928	-0.3	-28.579	-174.199	54.182	-104.743	-6.929	-31.251		127.15		44.4366	9.955	-23.48128571
2	-27.191	-86.803	77.611	36.341	2.746	95.261	27.339	3.01	-2.146	48.723	-158.943	37.725	-71.293	31.696	27.208		22.604		0.5408	30.866	-8.897142857
2.133	11.249	85.379	23.095	85.009	9.528	34.884	-4.199	7.294	-11.207	99.439	-205.05	38.375	-86.38	-2.133	3.577		125.894		42.852	6.693	-3.754
2.267	-137.92	-7.649	-73.592	56.152	3.596	52.062	12.187	-9.933	1.473	81.514	-186.95	39.895	-21.838	-5.54	33.348		377.69		-31.8826	13.94725	45.44557143
2.4	144.01	5.614	36.919	20.03	-13.681	36.816	44.381	7.426	-5.547	100.469	-146.513	16.855	-44.606	44.888	41.199		126.363		38.5784	20.769	19.80785714
2.533	22.43	129.475	14.886	15.487	41.188	99.759	8.245	-4.025	4.989	84.258	-161.591	19.98	-118.955	33.387	68.127		252.686		44.6932	27.242	25.41314286
2.667	-170.875	153.403	19.141	78.616	19.162	90.585	17.948	-14.425	-21.215	75.73	-186.2	52.523	-114.875	73.124	82.35		11.92		19.8894	18.22325	-0.775428571
2.8	-11.694	-281.63	13.188	38.528	4.442	197.695	38.667	33.957	-49.504	50.043	-127.027	83.9	-176.215	59.216	23.644		126.871		-47.4332	55.20375	5.776
2.933	45.294	23.066	14.879	78.404	19.48	67.165	-24.964	-45.925	31.249	109.15	-182.714	53.694	-119.957	29.703	26.166		1.613		36.2246	6.88125	-11.76357143
3.067	-216.552	18.73	28.169	111.625	-5.228	77.522	57.007	34.986	-27.434	177.898	-245.463	46.072	-54.217	34.558	7.357		125.912		-12.6512	35.52025	13.15957143
3.2	-233.846	-12.263	23.956	-41.757	-14.709	32.754	30.543	-12.891	23.465	177.809	-149.966	55.278	-46.795	104.327	23.012		126.112		-55.7238	18.46775	41.39671429
3.333	-195.023	131.809	-22.367	76.621	11.67	36.578	12.895	9.707	3.179	102.893	-97.019	48.453	5.157	47.667	28.609		9.23		0.542	15.58975	20.71285714
3.467	-303.968	-8.366	-19.467	177.026	-4.736	69.445	28.464	-1.989	-1.704	113.167	-117.009	143.392	-29.777	18.759	99.575		620.026		-31.9022	23.554	121.1618571
3.6	-170.678	-134.729	-21.291	-56.022	-10.701	55.782	22.891	-19.076	-11.864	162.261	-119.4	61.859	-4.792	27.968	59.083		127.881		-78.6842	11.93325	44.98
3.733	-181.066	47.044	124.566	154.026	6.052	-11.55	18.767	-15.651	-49.887	131.472	-19.065	49.291	-29.577	27.999	32.052	4.543	125.218		30.1244	-14.58025	40.241625
3.867	-203.991	5.892	9.463	-16.606	-1.398	75.238	10.309	-5.011	10.353	154.839	-10.029	69.318	-7.159	18.398	73.141	-154.275	124.164		-41.328	22.72225	33.549625
4	-237.734	124.179	70.954	122.995	11.95	19.034	18.465	5.005	3.888	189.181	-20.082	64.742	-20.564	14.514	49.034	6.283	-15.407		18.4688	11.598	33.462625
4.133	-162.035	15.742	104.752	101.495	14.908	133.592	-3.079	-2.716	0.69	135.728	3.816	69.549	-17.924	54.341	17.71	18.511	9.256		14.9724	32.12175	36.373375
4.267	-162.288	-16.559	149.199	34.751	2.686	49.578	-1.649	20.476	-5.86	177.019	69.947	73.007	-18.156	27.922	58.892	6.722	30.972		1.5578	15.63625	53.290625
4.4	-171.291	-42.553	70.081	91.888	-3.109	-8.415	1.72	-15.996	10.288	188.466	70.188	78.313	-25.233	27.69	28.056	3.601	1.825		-10.9968	-3.10075	46.61325
4.533	-174.077	2.646	51.046	163.005	27.528	35.635	5.307	12.327	26.052	172.957	84.367	37.454	-14.853	36.604	49.421	4.667	4.58		14.0296	19.83025	46.899625
4.667	-198.405	-23.065	118.689	66.677	22.497	19.583	-0.815	-4.919	3.403	173.069	26.769	55.427	25.714	17.065	54.724	25.884	2.648		-2.7214	4.313	47.6625
4.8	-160.052	-54.655	13.536	35.495	-17.645	-46.264	0.949	-15.131	-43.976	159.284	41.89	122.322	99.554	33.717	72.65	8.833	8.362		-36.6642	-26.1055	68.3265
4.933	-178.288	-10.833	-17.154	52.851	-1.057	77.347	-3.305	-1.639	0.415	149.929	16.134	117.954	191.462	62.762	26.548	-144.98	5.111		-30.8962	18.2045	53.115
5.067	-161.833	11.125	18.174	-7.372	13.014	114.217	4.256	-82.395	4.785	195.409	-4.731	107.886	269.701	48.843	-28.064	146.285	126.624		-25.3784	10.21575	107.744125
5.2	-134.446	-0.763	-41.882	27.159	9.626	82.128	-3.7	119.742	-15.682	208.933	-6.989	27.294	256.921	-94.818	61.048	9.255	-16.691		-28.0612	45.622	55.619125
5.333	-18.884	151.628	36.21	113.214	-6.813	132.335	5.721	8.677	11.997	183.436	16.211	48.01	151.187	48.786	65.046	-26.913	18.669		55.071	39.6825	63.054
5.467	-258.76	-12.377	-132.264	-21.31	-0.845	12.173	3.449	6.523	-13.208	123.697	32.491	30.305	182.655	26.766	50.955	0.882	126.126		-85.1112	2.23425	71.734625
5.6	-75.803	-113.129	12.598	-23.109	-22.764	-42.067	-17.725	17.749	17.036	207.648	23.721	29.235	128.312	163.286	48.978	-43.552	26.069		-44.4414	-6.25175	72.962125
5.733	39.161	135.615	34.51	-87.514	1.15	142.4	-10.82	5.615	16.799	185.792	61.073	33.846	136.679	-109.528	46.63	143.624	249.501		24.5844	38.4985	93.452125
5.867	-6.699	3.348	42.617	-8.04	27.376	62.689	-19.009	-1.342	0.194	68.375	54.262	53.33	28.358	150.818	51.303	-143.913	126.756		11.7204	10.633	48.661125
6	-6.17	-141.843	58.865	74.479	-2.643	9.096	-18.349	-0.784	-20.34	40.516	71.663	96.997	4.791	39.492	20.91	37.052	6.574		-3.4624	-7.59425	39.749375
6.133	-41.906	51.835	54.754	81.984	16.126	167.808	-7.947	16.572	8.315	110.37	26.091	141.1	38.202	-4.575	59.187	-27.254	251.729		32.5586	46.187	74.35625
6.267	31.089	100.622	176.17	120.84	12.292	100.343	-15.714	-22.378	12.089	133.745	12.811	174.576	-10.071	7.201	36.723	146.454	10.529		88.2026	18.585	63.996
6.4	40.073	13.072	43.312	83.326	-2.945	49.929	-18.909	14.661	-2.012	133.584	10.844	150.067	20.302	25.56	30.075	-144.146	125.971		35.3676	10.91725	44.032125
6.533	-36.776	-10.946	83.853	105.438	7.185	56.618	-11.959	17.641	-11.929	94.178	-1.861	66.745	-20.064	47.273	141.718	21.916	-29.014		29.7508	12.59275	40.111375
6.667	-8.344	8.688	82.524	159.641	31.549	49.176	-6.448	-24.74	6.508	106.67	-14.455	11.458	-10.117	-9.176	25.262	4.913	177.2		54.8116	6.124	36.469375
6.8	83.24	13.896	131.523	98.945	27.807	37.748	7.638	17.514	-19.35	146.223	-19.577	-15.889	3.13	-84.814	-109.619	1.862	164.398		71.0822	10.8875	10.71425
6.933	27.278	-22.184	115.538	57.874	25.679	51.811	-30.172	1.12	-8.791	81.842	52.82	-28.757	20.7	17.152	-8.068	-4.043	132.096		40.837	3.492	32.96775
7.067	55.293	-112.733	95.187	12.162	13.418	45.229	-8.552	3.07	6.02	133.014	63.037	-42.217	44.634	31.326	106.509	-9.72	116.383		12.6654	11.44175	55.37075
7.2	-17.834	113.734	80.946	21.205	51.925	56.606	-7.112	-28.194	-16.861	103.586	13.365	26.63	36.863	140.217	-100.51	-2.542	109.441		49.9952	1.10975	40.88125
7.333	41.7	-99.976	61.348	48.853	41.547	59.049	-25.678	0.873	4.611	110.078	109.554	56.113	-22.836	-8.302	-4.244	-8.67	181.786		18.6944	9.71375	51.684875
7.467	10.713	9.941	84.798	1.348	74.063	44.708	-13.344	-18.136	-5.272	71.358	53.687	42.104	9.971	6.52	-8.835	-9.687	-17.459		36.1726	1.989	18.457375
7.6	29.432	115.59	93.903	24.224	48.148	46.133	9.804	-2.753	-3.518	88.623	29.791	53.352	-52.664	17.427	23.025	6.153	53.991		62.2594	12.4165	27.46225
7.733	60.453	-119.102	131.878	-14.341	-111.746	53.504	8.478	32.441	-1.634	108.073	104.381	11.135	31.573	-2.077	110.517	-1.199	216.411		-10.5716	23.19725	72.35175
7.867	71.321	130.426	106.288	-67.732	190.745	25.165	-29.846	5.903	-31.517	84.943	32.353	84.918	57.166	-10.485	15.464	6.552	-12.337		86.2096	-7.57375	32.32175
8	153.498	-6.87	97.573	-116.953	31.787	61.763	-27.223	16.515	-23.182	106.1	44.518	113.697	139.832	16.147	27.08	4.694	127.227		31.807	6.96825	72.411875
8.133	-68.813	-12.952	97.086	-204.335	8.252	69.716	5.681	-20.079	-18.626	81.821	3.284	120.306	-116.828	8.778	25.272	0.876	-104.785		-36.1524	9.173	2.3405
8.267	86.869	-11.209	64.69	-168.357	66.163	88.621	-4.181	6.812	-23.336	97.151	-1.214	-12.47	3.837	13.333	9.03	-7.512	86.106		7.6312	16.979	23.532625
8.4	131.368	-10.309	58.791	-159.465	23.031	-22.956	-17.229	26.895	-21.644	97.721	-1.143	-5.471	-2.939	-24.449	7.788	5.436	156.621		8.6832	-8.7335	29.1955
8.533	120.812	47.539	55.925	-42.567	41.239	174.046	7.118	4.72	4.903	109.628	16.372	47.78	21.68	20.192	-121.97	-4.25	72.397		44.5896	47.69675	20.228625
8.667	119.95	50.078	88.389	-117.526	38.899	36.169	-4.523	18.917	-23.163	106.655	6.615	36.027	-14.455	-28.129	-4.388	-15.868	76.602		35.958	6.85	20.382375
8.8	161.635	-13.531	50.825	-101.766	10.928	60.011	0.676	16.276	-5.424	126.28	12.879	104.215	45.787	-3.612	14.935	2.285	65.005		21.6182	17.88475	45.97175
8.933	164.514	26.628	81.085	-123.913	-2.276	-48.573	-25.017	45.273	-9.058	115.603	2.03	54.571	61.467	-34.765	2.761	-3.913	61.979		29.2076	-9.34375	32.466625
9.067	188.133	31.428	57.607	-144.645	7.737	81.267	-16.183	42.206	-30.943	94.232	-8.357	64.876	82.592	-28.958	4.366	50.984	23.917		28.052	19.08675	35.4565
9.2	147.174	38.452	26.43	-104.426	-22.853	20.011	-38.998	39.135	10.963	129.349	-2.585	99.968	-12.799	-60.232	8.372	89.119	57.527		16.9554	7.77775	38.589875
9.333	113.922	12.381	-9.523	-119.995	-123.818	98.497	4.863	47.786	-7.219	101.299	4.498	268.991	70.015	-92.127	-16.386	95.04	252.417		-25.4066	35.98175	85.468375
9.467	117.565	18.578	8.514	-94.047	155.188	29.713	-46.556	42.523	-6.39	116.929	-0.881	66.521	61.454	-94.142	-17.713	80.04	-168.299		41.1596	4.8225	5.488625
9.6	156.509	39.722	4.256	-71.225	30.484	189.821	11.956	19.876	-24.707	136.738	8.046	29.794	24.427	-103.466	-16.571	75.729	48.519		31.9492	49.2365	25.402
9.733	150.602	-24.811	29.779	-19.967	-95.509	16.617	-27.074	36.041	22.986	84.417	-7.652	-307.695	38.046	-117.179	17.197	25.766	34.251		8.0188	12.1425	-29.106125
9.867	131.644	27.012	-32.253	-7.808	35.227	42.53	2.49	136.306	-4.066	126.243	-17.722	-562.538	131.713	-263.008	-11.453	31.912	14.294		30.7644	44.315	-68.819875
10	140.721	24.827	16.99	6.138	10.596	-25.973	10.592	135.579	-1.709	143.168	9.324	-473.064	94.69	-141.252	7.637	32.228	44.23		39.8544	29.62225	-35.379875
10.133	94.148	31.736	8.002	10.882	-2.716	44.976	0.799	-135.455	5.793	108.854	-27.707	-409.971	31.093	-109.792	-35.46	60.608	79.175		28.4104	-20.97175	-37.9
10.267	128.265	67.313	95.705	89.819	73.448	93.954	201.101	404.124	232.299	185.614	85.467	-375.08	87.777	-124.529	-84.717	67.244	208.918		90.91	232.8695	6.33675
10.4	292.701	257.534	223.269	207.493	259.551	271.309	198.82	268.368	324.698	317.747	286.691	-333.435	294.614	11.363	254.732	-1.92	346.816		248.1096	265.79875	147.076
10.533	295.921	100.354	203.22	237.274	285.308	179.873	100.064	269.053	424.578	241.699	261.805	-274.718	199.914	319.521	455.03	-21.625	401.101		224.4154	243.392	197.840875
10.667	133.352	284.054	302.709	103.028	66.725	26.858	99.474	1.21	227.952	194.639	133.578	-253.667	75.656	431.472	276.052	-143.898	253.788		177.9736	88.8735	120.9525
10.8	105.256	-56.657	253.783	14.384	23.862	196.935	5.252	135.454	233.304	178.958	170.703	-188.812	16.589	213.944	392.992	33.288	164.799		68.1256	142.73625	122.807625
10.933	110.692	36.647	183.039	60.2	12.523	71.16	3.957	136.157	427.096	148.07	84.825	-240.49	9.621	151.336	108.304	-35.998	134.844		80.6202	159.5925	45.064
11.067	182.717	26.76	24.525	45.246	3.823	142.501	-100.687	-11.393	346.524	186.859	14.648	-224.197	16.193	68.873	37.636	-17.045	117.085		56.6142	94.23625	25.0065
11.2	93.41	32.585	42.296	30.186	20.391	89.442	100.661	136.928	387.551	191.556	67.078	-133.304	14.383	97.833	72.883	-2.176	125.618		43.7736	178.6455	54.233875
11.333	86.841	75.175	10.571	24.488	-5.78	131.215	-1.675	10.92	368.566	151.273	30.757	-55.945	8.01	69.039	48.319	-25.065	91.425		38.259	127.2565	39.726625
11.467	-40.654	180.039	45.85	6.219	3.31	129.787	-100.66	5.285	406.34	139.418	14.999	-178.987	15.191	91.509	27.564	0.333	99.323		38.9528	110.188	26.16875
11.6	169.178	78.441	37.788	4.173	-119.083	95.049	-1.893	-21.262	314.715	150.3	37.371	-148.607	0.669	55.371	85.109	-2.894	101.984		34.0994	96.65225	34.912875
11.733	36.974	25.91	69.101	8.461	15.573	198.051	100.008	19.75	179.658	111.5	-7.984	-133.995	24.454	-81.68	49.798	6.546	77.304		31.2038	124.36675	5.742875
11.867	80.466	62.646	50.054	5.81	106.426	142.651	99.974	1.695	296.281	73.573	24.776	-190.169	2.899	172.906	51.789	-4.477	98.606		61.0804	135.15025	28.737875
12	95.62	58.361	132.498	18.716	-113.253	87.264	-200.402	2.025	273.58	23.256	-19.905	-93.868	27.04	16.042	79.704	-141.304	129.597		38.3884	40.61675	2.57025
12.133	36.675	65.487	132.305	1.062	-3.949	91.479	99.781	5.83	231.815	94.637	27.532	-138.837	3.313	9.358	99.014	111.252	-32.423		46.316	107.22625	21.73075
12.267	107.236	52.403	161.026	-2.253	-2.245	98.37	-0.35	138.663	278.284	-19.955	13.612	-80.282	20.571	20.078	115.559	6.079	114.483		63.2334	128.74175	23.768125
12.4	35.419	66.72	168.754	3.999	14.176	98.205	-3.876	-0.987	237.296	23.648	-9.799	-203.876	-2.186	3.021	158.5	-8.174	81.151		57.8136	82.6595	5.285625
12.533	107.992	208.308	76.885	6.052	38.018	122.673	-0.866	-0.101	223.281	-13.288	6.538	20.298	18.387	13.252	107.716	7.219	126.8		87.451	86.24675	35.86525
12.667	81.57	82.436	155.937	54.468	49.015	137.445	-1.037	-8.351	191.28	102.779	29.461	-37.553	-3.816	-7.429	156.375	-9.904	127.876		84.6852	79.83425	44.723625
12.8	157.942	85.455	120.013	25.493	86.273	93.764	101.208	5.747	196.627	-140.493	32.627	-123.843	-3.182	22.981	101.167	3.361	102.373		95.0352	99.3365	-0.626125
12.933	71.032	-18.621	138.658	2.816	85.57	104.73	-99.465	10.471	195.686	-114.666	-30.728	-127.286	-18.979	12.336	111.638	-4.498	156.714		55.891	52.8555	-1.933625
13.067	58.372	102.24	149.804	0.843	34.923	96.527	-1.492	136.535	256.785	-177.45	63.184	-235.555	19.827	-18.857	60.768	-8.355	201.355		69.2364	122.08875	-11.885375
13.2	78.435	41.232	137.111	1.109	65.576	73.959	101.281	-135.698	242.366	-32.851	15.169	-175.676	38.005	15.474	90.135	-6.554	145.488		64.6926	70.477	11.14875
13.333	67.673	6.502	109.598	21.901	58.335	201.849	-4.249	-11.422	218.366	88.089	20.602	-198.076	-8.45	7.32	113.023	-2.782	201.878		52.8018	101.136	27.7005
13.467	140.234	52.173	125.54	-21.638	42.852	135.381	-101.107	-11.685	205.767	-38.902	15.721	-133.684	32.372	1.413	32.095	-24.449	185.06		67.8322	57.089	8.70325
13.6	38.162	39.189	145.736	24.24	89.204	121.403	-4.209	135.547	142.574	78.6	25.939	-238.45	34.588	1.218	70.732	11.945	173.47		67.3062	98.82875	19.75525
13.733	78.175	28.614	124.251	-3.957	58.972	85.729	-2.266	-11.396	187.769	134.56	-7.299	-136.653	18.571	7.86	103.069	-17.355	118.331		57.211	64.959	27.6355
13.867	101.224	15.035	89.395	-20.18	40.734	121.638	-3.257	8.064	205.802	-49.114	40.822	-135.909	-6.166	-10.374	101.454	-25.339	159.003		45.2416	83.06175	9.297125
14	66.277	25.987	71.913	20.795	49.208	78.208	2.342	-13.523	204.068	-17.802	-8.974	-108.363	-18.283	15.201	32.426	-10.291	109.883		46.836	67.77375	-0.775375
14.133	83.854	17.479	39.263	-5.269	94.928	83.937	-3.164	-1.497	199.374	-46.065	-10.557	16.53	18.098	-19.999	35.763	-15.086	66.631		46.051	69.6625	5.664375
14.267	25.781	68.692	114.562	-8.696	27.333	123.309	-0.361	7.514	197.966	-185.079	0.916	54.173	53.987	-15.353	-2.695	-41.04	99.143		45.5344	82.107	-4.4935
14.4	45.65	71.838	34.484	-1.427	56.646	113.524	100.649	137.782	158.739	-202.961	-30.944	66.181	123.348	-9.002	52.807	99.71	74.986		41.4382	127.6735	21.765625
14.533	-13.974	64.062	41.391	-75.141	26.888	170.552	2.231	-138.002	203.54	-89.897	19.348	69.492	62.009	-33.518	-7.013	-123.896	51.44		8.6452	59.58025	-6.504375
14.667	37.083	71.908	47.178	-9.341	77.493	134.785	1.234	0.427	210.879	55.497	74.984	12.289	42.73	-15.592	28.043	-5.163	117.744		44.8642	86.83125	38.8165
14.8	60.748	42.02	51.495	-1.511	16.851	130.61	2.187	135.752	173.21	60.445	97.035	31.338	67.658	-36.312	54.576	-25.894	79.838		33.9206	110.43975	41.0855
14.933	32.988	59.551	39.837	151.092	30.526	139.331	5.592	-135.604	279.541	-13.683	101.281	47.381	43.587	28.429	75.989	-9.692	72.574		62.7988	72.215	43.23325
15.067	37.404	57.771	30.093	2.054	41.541	24.028	3.152	136.414	298.179	-24.452	95.05	37.842	13.028	15.106	25.86	-7.042	108.153		33.7726	115.44325	32.943125
15.2	50.17	37.529	66.169	5.591	11.384	125.819	-7.852	-10.777	405.376	-144.505	185.555	42.834	35.704	16.1	55.407	-17.297	178.328		34.1686	128.1415	44.01575
15.333	17.929	40.681	65.13	27.863	16.199	145.841	101.197	-0.335	341.878	-288.83	48.742	50.189	58.464	25.183	-11.425	-2.522	220.299		33.5604	147.14525	12.5125
15.467	-15.881	108.841	74.045	40.932	-32.003	107.875	-100	3.841	282.605	-221.733	41.942	124.889	88.359	-82.055	22.463	14.09	74.6		35.1868	73.58025	7.819375
15.6	-16.535	75.59	85.318	-107.113	8.951	96.733	-101.105	135.323	268.362	-153.235	34.94	105.981	53.674	159.821	-13.52	5.685	197.558		9.2422	99.82825	48.863
15.733	-7.877	25.14	71.176	6.004	-32.756	96.494	-1.466	-135.489	280.076	-169.611	25.372	82.656	74.721	37.133	-12.333	-12.661	-47.595		12.3374	59.90375	-2.78975
15.867	-15.955	88.411	100.34	-4.753	16.127	197.25	99.602	136.745	265.722	-211.57	32.735	65.341	104.814	-129.279	7.61	-5.424	70.859		36.834	174.82975	-8.11425
16	34.209	80.3	75.841	16.461	19.269	-13.865	-101.011	-270.628	234.848	-181.332	30.995	58.58	155.63	140.681	21.607	-17.407	240.773		45.216	-37.664	56.190875
16.133	3.356	55.74	97.004	31.856	25.131	89.198	99.805	136.327	233.347	-45.581	37.491	56.691	71.38	30.69	68.967	0.103	53.953		42.6174	139.66925	34.21175
16.267	16.773	37.568	128.14	73.947	33.534	83.136	5.757	-5.016	237.173	-17.943	-7.273	53.867	70.01	34.57	35.976	0.305	11.612		57.9924	80.2625	22.6405
16.4	35.258	68.761	113.793	34.844	61.666	85.27	-100.914	5.441	197.559	17.747	10.483	22.485	53.588	60.003	48.167	-13.764	113.475		62.8644	46.839	39.023
16.533	15.848	85.99	76.645	93.589	11.377	129.261	100.073	135.361	235.496	-3.995	10.101	-38.335	19.317	-92.839	-3.729	7.646	198.881		56.6898	150.04775	12.130875
16.667	8.307	96.964	64.784	36.018	33.512	99.429	-0.904	5.094	303.997	85.542	-2.58	-4.025	13.606	26.987	69.178	-23.233	257.284		47.917	101.904	52.844875
16.8	58.684	228.757	138.058	82.5	15.066	87.911		135.887	276.908	95.389	-14.25	32.924	34.007	118.482	45.022	-0.271	77.353		104.613	166.902	48.582
16.933	104.036	77.232	41.352	111.423	21.498	65.453			257.213	138.055	-13.038	-15.852	65.411	-85.103	52.926	2.101	81.286		71.1082	161.333	28.22325
17.067	59.897	7.365	96.123	62.291	22.726	66.956			247.614	48.508	7.189	2.549	-12.676	8.75	115.946	-4.167	119.563		49.6804	157.285	35.70775
17.2	51.696	-5.191	93.931	45.235	9.301	97.682			218.291	74.336	27.476	13.117	-13.358	14.875	51.366	4.377	79.756		38.9944	157.9865	31.493125
17.333	20.156	-112.169	98.627	68.926	14.93	111.352			226.632	65.233	-9.872	-37.683	11.391	29.09	-4.088	8.603	256.96		18.094	168.992	39.95425
17.467	-10.226	13.398	225.258	30.429	15.1	77.664			222.808	27.431	-58.078	-18.628	-19.344	-30.923	72.758	-19.745	-226.314		54.7918	150.236	-34.105375
17.6	19.06	-16.43	104.964	71.986	-17.475	90.867			178.816	65.88	23.396	-65.353	102.149	167.836	-10.445	20.736	30.824		32.421	134.8415	41.877875
17.733	25.777	4.944	107.611	47.962	20.885	47.931			239.903	25.512	29.561	-5.04	160.402	-137.651	58.33	-0.487	61.626		41.4358	143.917	24.031625
17.867	30.126	51.052	97.317	94.997	-9.745	95.478			207.422	27.265	-5.366	-52.153	93.207	146.468	22.291	-11.165	167.677		52.7494	151.45	48.528
18	30.177	-1.248	82.283	63.652	-8.774	94.121			223.187	-14.683	-19.704	-6.824	50.791	15.112	79.016	7.558	88.249		33.218	158.654	24.939375
18.133	16.792	8.866	166.685	20.596	-17.163	65.911			204.254	43.46	20.308	-242.572	24.409	-4.488	33.774	12.63	77.612		39.1552	135.0825	-4.358375
18.267	4.951	-1.655	166.616	72.964	8.459	86.436			393.132	51.1	17.492	-321.299	14.026	-135.898	45.332	-9.67	25.263		50.267	239.784	-39.20675
18.4	-16.442	127.695	102.76	76.9	18.376	68.642			182.849	141.749	156.015	-335.426	39.391	140.551	55.389	14.979	41.669		61.8578	125.7455	31.789625
18.533	31.911	-8.251	198.997	78.632	31.152	40.272			443.377	117.722	104.07	-353.436	10.804	2.57	33.299	-20.186	13.79		66.4882	241.8245	-11.420875
18.667	-4.123	4.406	100.582	64.322	-7.206	80.89			244.067	141.798	59.522	-283.472	37.955	-5.375	147.262	-144.907	129.914		31.5962	162.4785	10.337125
18.8	17.419	-6.303	89.798	44.812	-8.77	72.346			359.61	78.374	60.059	-348.204	18.819	18.981	-39.716	134.649	-71.243		27.3912	215.978	-18.535125
18.933	-14.436	-6.888	39.399	58.623	-7.589	122.664			241.468	76.235	16.517	-209.125	-35.926	2.026	49.756	10.407	33.299		13.8218	182.066	-7.101375
19.067	3.253	-2.794	69.702	3.134	10.529	119.73			130.588	96.697	56.285	-180.572	-14.545	2.851	33.099	-9.309	-23.816		16.7648	125.159	-4.91375
19.2	3.27	10.503	10.975	31.814	10.171	107.539			257.798	69.514	10.64	-232.92	-81.728	-3.46	80.323	16.469	64.609		13.3466	182.6685	-9.569125
19.333	7.232	-6.102	-35.791	76.791	-8.965	122.355			265.92	24.139	30.156	-145.44	-228.742	6.558	154.682	13.696	71.338		6.633	194.1375	-9.201625
19.467	-17.986	-108.158	-61.654	18.9	12.91	-298.935			258.255	48.543	156.671	-81.375	-258.267	9.165	83.807	6.775	28.052		-31.1976	-20.34	-0.828625
19.6	-7.312	8.965	-20.851	54.09	12.058	-463.836			228.757	60.704	35.165	-131.537	-234.048	7.419	121.264	17.354	77.815		9.39	-117.5395	-5.733
19.733	-150.03	-2.728	28.388	70.387	8.28	-449.898			201.691	90.927	4.309	-136.46	-210.747	-8.302	66.101	-31.667	103.518		-9.1406	-124.1035	-15.290125
19.867	-166.752	-2.071	28.393	44.728	7.83	-379.437			260.613	83.904	35.348	-23.603	-195.467	-15.974	73.732	-21.012	110.624		-17.5744	-59.412	5.944
20	-184.379	-2.052	-9.774	40.596	-1.607	-252.602			260.769	-10.173	11.873	-89.789	-214.911	-7.406	69.085	5.745	105.431		-31.4432	4.0835	-16.268125
20.133	-130.015	12.561	13.632	46.159	8.024	-157.237			242.235	133.649	7.235	-20.165	-170.349	-45.364	39.9	-8.567	145.862		-9.9278	42.499	10.275125
20.267	-116.403	-12.066	37.761	49.003	18.826	-187.431			266.103	95.388	-92.833	-23.856	-137.819	-15.933	20.829	14.642	133.967		-4.5758	39.336	-0.701875
20.4	-133.055	-1.111	8.161	61.69	18.097	-62.73			252.294	71.978	14.832	-30.108	-196.358	15.644	2.56	9.098	88.156		-9.2436	94.782	-3.02475
20.533	-117.322	-9.114	16.532	79.778	-16.744	-180.017			189.322	84.446	57.586	-19.5	-147.802	9.671	-2.183	-3.642	184.956		-9.374	4.6525	20.4415
20.667	-157.572	-11.504	79.005	36.514	16.601	-80.744			224.346	94.354	28.668	-7.746	-244.176	71.632	5.732	4.123	154.554		-7.3912	71.801	13.392625
20.8	-142.262	-7.275	70.937	29.85	-10.188	3.519			340.101	93.374	57.747	144.297	-245.839	-113.815	12.843	-45.961	85.712		-11.7876	171.81	-1.45525
20.933	-138.091	-6.402	46.75	46.782	15.334	18.946			229.792	64.205	33.681	78.394	-190.931	90.272	11.176	99.432	81.434		-7.1254	124.369	33.457875
21.067	-120.3	3.964	19.043	12.758	34.285	9.008			79.092	88.996	71.436	-37.214	-83.321	66.885	-6.302	451.593	97.03		-10.05	44.05	81.137875
21.2	-37.967	116.454	70.474	80.915	14.274	134.937			160.935	-99.6	35.639	39.653	-30.909	65.964	-18.935	423.11	86.869		48.83	147.936	62.723875
21.333	-9.518	2.177	57.884	16.018	22.34	16.435			118.401	-136.393	35.339	115.902	-46.236	8.045	19.713	274.531	146.246		17.7802	67.418	52.143375
21.467	13.172	-116.9	68.193	81.401	19.322	12.801			93.939	-59.355	55.018	-149.042	-53.085	8.833	-1.387	196.33	58.661		13.0376	53.37	6.996625
21.6	-20.562	9.529	178.916	103.396	28.564	-32.875			162.471	-8.494	180.147	-30.479	-85.722	34.5	-19.144	169.187	34.463		59.9686	64.798	34.30725
21.733	24.89	26.08	42.702	48.073	36.148	72.935			55.74	-52.645	137.917	8.714	-96.778	58.667	-2.373	236.004	3.532		35.5786	64.3375	36.62975
21.867	17.39	-17.03	53.051	108.347	41.888	66.507			18.557	-110.178	-7.727	-163.533	-148.141	38.505	-14.84	190.71	9.468		40.7292	42.532	-25.717
22	-180.155	1.449	18.113	51.141	16.571	90.944			-40.936	-194.488	74.378	-286.228	-96.936	127.284	-46.898	96.699	-6.083		-18.5762	25.004	-41.534
22.133	-118.125	17.636	11.352	48.585	42.133	40.548			69.204	-193.743	49.44	-340.951	-91.808	28.617	-110.588	63.069	50.291		0.3162	54.876	-68.209125
22.267	-153.994	-14.569	-16.037	49.111	18.761	9.557			60.84	-161.211	58.01	-230.054	-82.712	-125.968	-183.141	92.856	-8.836		-23.3456	35.1985	-80.132
22.4	-172.031	4.965	-35.973	69.277	27.057	109.322			85.895	-141.796	-8.382	-259.437	-143.561	112.52	-231.935	61.289	-7.413		-21.341	97.6085	-77.339375
22.533	-139.888	14.27	-37.67	28.765	29.034	-82.144			97.933	-86.53	46.157	-287.632	-129.607	-21.806	-278.433	21.307	-13.187		-21.0978	7.8945	-93.716375
22.667	-147.026	-12.843	12.054	159.056	-10.899	-12.204			109.4	-149.273	20.603	-229.698	-136.614	-3.952	-221.414	19.464	-128.176		0.0684	48.598	-103.6325
22.8	-141.259	-25.06	26.991	-41.929	18.546	-10.248			120.028	-174.925	28.574	-361.253	-74.885	-11.968	-249.174	0.204	-199.189		-32.5422	54.89	-130.327
22.933	-145.775	-11.559	-4.357	195.207	7.034	10.676			93.753	-185.871	138.079	-213.134	-118.059	11.756	-226.037	3.437	-220.347		8.11	52.2145	-101.272
23.067	-110.411	-24.229	5.006	-60.739	8.71	14.401			112.084	-214.192	23.022	-256.939	-158.326	-94.798	-132.855	4.363	-265.789		-36.3326	63.2425	-136.93925
23.2	-100.608	150.249	57.578	43.933	-5.439	-18.758			130.728	-202.568	-8.334	-154.626	-267.59	20.611	-126.531	-7.804	-190.394		29.1426	55.985	-117.1545
23.333	-200.063	13.041	69.728	107.049	-7.075	5.016			158.446	-142.248	44.498	-79.181	-173.279	23.466	-181.541	4.628	-243.062		-3.464	81.731	-93.339875
23.467	-120.343	18.246	5.305	50.67	5.014	3.059			142.738	-134.875	52.494	24.99	-187.564	52.888	-220.341	14.73	-219.215		-8.2216	72.8985	-77.111625
23.6	-113.806	3.312	50.286	60.589	-6.979	12.621			153.188	-216.848	24.955	9.831	-108.319	15.594	-138.209	-30.561	-241.271		-1.3196	82.9045	-85.6035
23.733	-139.334	22.361	47.941	33.557	7.857	13.431			88.905	-191.192	17.369	-13.681	-112.654	40.103	-73.42	-24.897	-180.983		-5.5236	51.168	-67.419375
23.867	-124.814	10.454	130.417	32.99	-9.299	5.451			70.329	-66.087	11.573	-6.153	-137.861	1.363	-21.244	12.791	-198.705		7.9496	37.89	-50.540375
24	-155.382	-144.089	152.833	81.849	-15.137	-18.151			37.953	-144.477	-17.129	-28.279	-141.856	150.172	8.686	-18.011	-207.91		-15.9852	9.901	-49.8505
24.133	-145.379	46.442	141.273	45.198	-30.776	30.016			166.114	-103.98	9.718	-10.323	-189.073	-135.752	-21.829	-8.021	-235.844		11.3516	98.065	-86.888
24.267	-139.825	-19.613	28.107	28.755	-21.094	-17.831			293.229	-72.531	-3.032	39.463	-230.047	20.199	-23.627	19.921	-276.569		-24.734	137.699	-65.777875
24.4	-166.631	5.598	65.165	73.599	18.258	-7.873			265.214	-20.561	40.025	23.173	-228.656	-8.279	74.93	-10.223	-283.64		-0.8022	128.6705	-51.653875
24.533	-168.197	121.569	30.537	110.646	15.394	6.618			-3.73	-25.998	-90.63	67.446	-197.171	34.689	-28.559	8.774	-223.687		21.9898	1.444	-56.892
24.667	-167.708	-17.294	77.483	40.443	-9.713	-3.76			82.128	-140.171	81.737	27.453	-194.033	121.294	229.843	-32.189	-278.694		-15.3578	39.184	-23.095
24.8	-179.172	21.127	43.334	88.994	5.128	17.362			30.803	-159.068	26.542	49.02	-181.438	-4.312	85.322	14.919	-132.658		-4.1178	24.0825	-37.709125
24.933	-198.671	0.64	16.379	89.347	-21.851	-13.861			14.296	-132.043	31.454	19.475	-212.504	21.296	72.936	-24.625	-156.467		-22.8312	0.2175	-47.55975
25.067	-169.873	1.978	9.642	99.615	-2.501	9.8			88.498	-153.981	144.809	11.071	-36.975	3.488	117.456	19.821	-49.529		-12.2278	49.149	7.02
25.2	-226.194	-13.462	20.454	97.255	-9.136	-14.357			11.114	-169.493	6.374	-93.504	-22.018	10.524	109.389	-5.968	-20.894		-26.2166	-1.6215	-23.19875
25.333	-193.941	14.199	18.669	117.117	-10.793	-10.158			-101.576	-198.435	-99.529	83.979	25.091	152.374	139.924	-137.9	69.252		-10.9498	-55.867	4.3445
25.467	-217.06	4.845	10.019	99.742	-27.007	1.708			4.934	-317.053	147.021	33.749	-16.644	-132.368	53.431	125.69	-161.34		-25.8922	3.321	-33.43925
25.6	-65.139	-162.444	88.064	67.606	-9.939	1.113			-33.649	-321.944	-2.693	23.081	57.002	36.424	92.281	-6.597	-258.331		-16.3704	-16.268	-47.597125
25.733	-38.961	157.753	44.247	69.551	-18.795	12.174			34.026	-261.582	-34.758	-67.862	20.74	55.746	70.801	7.899	-166.409		42.759	23.1	-46.928125
25.867	69.147	-115.741	33.731	60.838	-31.184	-8.735			-8.207	-207.526	-79.181	59.801	-8.08	42.926	67.385	3.625	-173.843		3.3582	-8.471	-36.861625
26	47.577	-5.617	22.764	119.689	-6.898	13.976			52.067	-108.637	101.9	-40.331	-5.854	85.277	46.078	3.245	-311.165		35.503	33.0215	-28.685875
26.133	43.004	18.85	20.811	142.685	-26.791	0.906			-21.941	20.748	1.807	19.249	5.752	66.565	25.008	-4.002	-281.853		39.7118	-10.5175	-18.34075
26.267	46.873	15.667	15.348	85.545	-16.205	-16.257			-1.984	43.284	94.822	86.33	17.511	13.136	3.537	-18.323	-234.038		29.4456	-9.1205	0.782375
26.4	18.847	-12.287	-14.99	112.887	8.248	12.971			5.295	87.469	95.546	11.902	10.664	52.629	32.38	-19.78	-235.007		22.541	9.133	4.475375
26.533	56.956	-18.912	18.113	73.675	-29.424	-33.37			6.322	115.604	78.484	16.79	-8.655	33.556	-3.313	24.877	-186.729		20.0816	-13.524	8.82675
26.667	16.742	10.658	2.54	118.765	-7.78	-6.682			45.551	134.203	115.561	116.99	-60.562	-14.744	28.695	16.695	-172.427		28.185	19.4345	20.551375
26.8	37.68	-1.898	-7.755	95.782	2.171	-6.852			16.552	30.167	91.768	13.741	115.293	138.376	13.798	14.717	-81.609		25.196	4.85	42.031375
26.933	-6.419	-2.114	-114.418	97.165	-24.469	-24.841			64.286	70.423	97.608	149.707	-1.951	44.329	52.234	-1.535	15.555		-10.051	19.7225	53.29625
27.067	45.101	-11.956	-201.72	87.836	-11.913	-40.407			109.831	5.777	107.437	-35.147	-8.16	48.244	20.288	31.589	81.78		-18.5304	34.712	31.476
27.2	-4.055	3.028	-205.195	112.606	-20.331	-9.921			96.244	17.171	67.926	46.429	-4.211	80.827	35.769	-25.929	99.591		-22.7894	43.1615	39.696625
27.333	8.625	-25.19	-205.439	102.736	-15.361	-20.415			118.195	6.545	34.35	4.078	10.548	49.501	1.176	14.295	197.379		-26.9258	48.89	39.734
27.467	-14.346	-36.982	-181.726	95.695	-7.217	-7.089			16.843	98.347	37.057	36.452	5.702	-17.345	33.493	23.321	247.545		-28.9152	4.877	58.0715
27.6	13.29	-21.492	-151.15	127.648	-6.956	-37.215			69.096	-7.424	8.32	8.469	9.338	22.8	66.104	-19.789	211.819		-7.732	15.9405	37.454625
27.733	32.681	0.468	-73.18	88.201	-2.267	-7.062			171.904	38.756	11.014	15.688	32.416	-14.845	58.833	7.749	222.352		9.1806	82.421	46.495375
27.867	103.47	2.757	-78.371	149.708	-16.818	-11.191			37.1	31.138	6.618	129.615	-3.541	22.289	28.664	4.315	161.89		32.1492	12.9545	47.6235
28	52.112	-37.787	-1.878	91.614	-15.314	15.385			115.817	143.22	135.681	233.452	-20.863	152.943	28.463	35.657	368.119		17.7494	65.601	134.584
28.133	98.965	-25.608	-54.896	101.261	9.206	-25.858			62.11	48.138	-110.1	-232.542	94.161	-126.075	11.086	6.338	-39.256		25.7856	18.126	-43.53125
28.267	126.397	-128.678	7.519	-19.481	-8.935	80.251			35.484	63.838	147.655	58.448	118.565	-9.986	-221.844	15.29	51.652		-4.6356	57.8675	27.95225
28.4	91.104	-117.812	-89.495	40.196	-20.285	-111.815			61.085	91.186	-22.332	-100.762	115.871	25.795	-172.487	42.495	106.497		-19.2584	-25.365	10.782875
28.533	296.272	-112.881	-117.676	86.689	-2.088	9.95			68.84	49.999	9.146	-6.087	33.818	36.549	-15.224	-11.241	57.225		30.0632	39.395	19.273125
28.667	344.184	-100.891	-151.668	137.029	-6.58	14.544			102.022	46.559	15.444	62.057	131.138	8.785	-21.039	38.327	112.311		44.4148	58.283	49.19775
28.8	256.121	-111.394	-192.522	124.487	-6.397	-18.812			58.184	89.278	66.906	97.358	86.689	7.29	-17.079	13.166	97.81		14.059	19.686	55.17725
28.933	418.393	-89.765	-150.459	115.24	-19.664	25.264			73.475	54.82	59.519	80.138	131.158	46.518	-30.83	-19.514	91.201		54.749	49.3695	51.62625
29.067	102.86	-114.361	-87.365	124.76	-4.654	7.856			82.422	108.524	94.395	158.994	151.292	10.427	49.362	3.161	83.518		4.248	45.139	82.459125
29.2	193.266	-156.829	-77.933	154.847	-7.597	94.727			52.333	225.362	91.471	113.356	73.955	37.028	48.79	40.351	109.436		21.1508	73.53	92.468625
29.333	131.795	-119.905	-47.994	114.123	-6.168	-71.806			144.26	140.701	40.455	235.893	137.576	153.511	53.881	-0.82	243.908		14.3702	36.227	125.638125
29.467	275.491	-117.839	-2.837	160.86	10.489	-2.29			5.254	233.54	-101.527	-43.824	26.621	-46.147	34.502	-4.499	-26.423		65.2328	1.482	9.030375
29.6	132.427	-63.624	-51.094	111.808	-18.5	18.325			33.731	152.338	-14.927	95.671	33.358	26.921	42.342	32.379	40.837		22.2034	26.028	51.114875
29.733	164.658	-66.502	-19.803	124.673	-41.14	52.602			74.08	123.257	33.256	126.621	63.777	13.311	70.656	-1.82	44.686		32.3772	63.341	59.218
29.867	131.373	-53.123	45.381	142.598	-32.427	142.067			33.545	160.613	19.022	139.846	-27.144	24.608	78.989	21.997	4.039		46.7604	87.806	52.74625
