# Supplementary material for: Precise optical control of gene expression in C elegans using improved genetic code expansion and Cre recombinase
Source: eLife. 2021 Aug 5;10:e67075. doi: 10.7554/eLife.67075 (PMC8448529; doi:10.7554/eLife.67075)
Supplement: Figure 5—source data 2. — The light pulse is delivered at the 10 s mark, which corresponds to the ‘0’ mark in the graphs in Figure 5C–E and Figure 5—figure supplement 2. [file elife-67075-fig5-data2.zip › Velocities of animals in Figure 5D,E,F and figure supplement 2/PLMR_23mW_raw_byExpt.csv]

Time(s)	T1	T2	T3	T4	T5	T1	T2	T3	T1	T2	T3	T4	T5	T6	T1	T2	T3	T4	T1	T2	T3	T4	T5		Expt1	Expt2	Expt3
0																									#DIV/0!	#DIV/0!	#DIV/0!
0.133	112.064	39.759	-22.778	177.942	-15.385	2.141	-12.54	-113.892	116.152	120.4	23.148	28.261	45.755	-10.191	133.122	-48.882	16.243	15.99	7.159	-82.272	-6.355	36.193	65.596		20.913875	53.92083333	15.19933333
0.267	81.903	20.991	11.248	76.235	1.63	-5.107	-31.057	-336.136	104.808	137.4	22.513	-30.147	152.441	-49.733	205.944	9.855	6.543	51.311	2.688	8.89	-17.115	109.76	75.6		-22.536625	56.21366667	50.38622222
0.4	111.639	-18.999	28.715	21.177	-111.832	19.185	-59.467	-199.275	97.906	89.063	-52.168	-34.961	82.132	3.638	153.004	-28.404	-8.636	31.275	-19.398	46.114	1.392	43.714	54.851		-26.107125	30.935	30.43466667
0.533	94.439	-5.733	12.096	-61.664	141.538	-7.556	-21.563	-188.05	95.618	-29.592	-75.435	100.975	167.365	-52.885	205.825	-5.049	14.231	38.546	-89.357	-131.27	-28.307	-84.553	63.409		-4.561625	34.341	-1.836111111
0.667	62.727	37.702	-16.714	152.922	-99.698	-3.363	-45.783	-199.931	87.599	128.342	-162.311	62.396	59.203	-21.13	170.226	26.071	-21.32	74.915	-52.061	-333.292	7.152	35.113	96.952		-14.01725	25.68316667	0.417333333
0.8	81.681	7.848	-13.572	-64.877	-298.634	-11.246	10.779	-181.475	147.046	168.649	-246.746	48.572	57.572	-10.063	73.681	3.966	-3.632	63.07	-80.956	-207.453	17.38	122.714	50.8		-58.687	27.505	4.396666667
0.933	114.193	14.819	-18.925	122.144	-121.84	-18.138	38.793	-154.924	126.115	138.581	-272.991	82.48	113.296	-52.393	76.745	28.494	-4.203	81.202	-22.96	-85.677	24.868	68.421	47.074		-2.98475	22.51466667	23.77377778
1.067	66.05	22.4	22.181	13.694	-108.623	10.2	-7.709	-147.745	119.455	180.272	-286.878	63.192	196.907	-126.709	11.575	-3.174	10.479	23.459	21.428	-113.282	24.614	-76.984	41.89		-16.194	24.37316667	-6.666111111
1.2	85.5	16.337	-14.697	15.185	-141.854	-16.005	14.237	-145.225	110.14	107.508	-115.014	118.425	118.464	-416.264	110.151	-8.626	-22.27	60.456	107.293	-115.634	19.28	49.646	67.749		-23.31525	-12.79016667	29.78277778
1.333	77.194	26.806	27.774	-86.566	-130.013	-3.452	-19.591	-152.208	-35.771	121.682	22.037	317.1	82.285	-214.443	149.235	121.227	-62.109	43.846	94.075	40.873	16.945	133.422	36.009		-32.507	48.815	63.72477778
1.467	45.011	6.05	17.299	-9.493	-164.421	8.506	37.784	-192.173	13.363	161.926	-189.719	-169.313	111.38	-312.97	89.706	-103.191	-77.345	39.897	84.562	-363.473	-35.763	-59.194	7.456		-31.429625	-64.22216667	-46.37166667
1.6	24.766	-10.479	-15.208	57.624	-142.27	-12.97	2.133	-191.487	70.082	145.808	-141.052	119.304	87.123	-266	62.92	30.035	-82.574	7.722	140.121	-246.393	10.686	139.295	13.305		-35.986375	2.544166667	8.346333333
1.733	76.078	2.577	10.729	37.672	-146.468	-11.032	-5.586	-225.118	132.961	190.627	-109.374	77.259	100.947	-205.807	27.096	55.446	-103.411	43.915	95.999	-229.944	7.051	75.422	43.938		-32.6435	31.10216667	1.723555556
1.867	29.977	-5.157	-34.681	-14.554	-99.873	-21.601	-5.278	-185.092	42.66	195.752	-134.115	82.448	19.146	-201.849	34.729	78.128	-72.599	15.659	92.592	-196.739	13.796	124.453	-8.02		-42.032375	0.673666667	9.111
2	37.037	6.813	-26.078	17.007	-69.31	7.507	-0.899	-140.966	87.714	135.03	-147.112	93.204	61.24	-193.601	-25.603	99.285	-58.232	15.502	62.681	-189.928	26.282	86.195	28.042		-21.111125	6.079166667	4.913777778
2.133	75.664	6.124	-41.184	82.03	-19.533	15.349	-2.432	-60.125	87.306	173.525	-182.073	70.39	42.763	-230.583	12.507	41.163	-63.876	36.711	59.769	-23.241	2.943	97.575	17.77		6.986625	-6.445333333	20.14677778
2.267	50.722	-11.896	-9.97	42.171	-19.729	-12.429	0.501	29.583	-11.157	148.162	-173.493	73.92	118.093	-248.1	-27.38	114.026	-13.532	-23.462	77.03	-63.866	27.264	46.011	3.465		8.619125	-15.42916667	15.50622222
2.4	55.012	30.075	-24.317	41.745	-13.903	4.53	-3.984	-24.036	18.86	70.165	-151.504	88.345	149.326	-191.016	-110.943	50.414	-17.361	64.98	20.062	-94.204	-8.436	35.295	-12.058		8.14025	-2.637333333	-8.027888889
2.533	36.8	5.806	-23.375	90.201	31.23	-7.89	14.11	-11.91	-153.283	49.827	-75.791	69.184	85.667	-84.744	-105.483	72.743	7.774	25.485	41.462	-99.559	-19.011	11.494	-14.717		16.8715	-18.19	-8.868
2.667	40.769	-15.62	-4.599	188.478	7.053	21.304	-10.448	29.561	-16.164	52.892	-165.268	120.103	87.954	-141.401	-52.252	116.476	15.003	19.907	70.353	-134.226	-6.624	114.755	-30.999		32.06225	-10.314	12.48811111
2.8	30.025	-2.065	44.05	80.55	-5.792	-86.033	-21.005	213.005	16.406	115.726	-37.128	79.922	138.129	-253.214	-12.091	-20.748	13.717	4.175	75.496	-96.173	26.468	35.8	5.545		31.591875	9.9735	3.576555556
2.933	24.526	-3.156	47.993	15.634	16.691	-157.418	1.493	381.642	-35.091	164.061	-11.639	57.101	-21.497	-168.272	-24.372	68.552	28.889	4.48	86.391	-147.792	17.151	-116.557	5.731		40.925625	-2.556166667	-8.614111111
3.067	8.435	-31.705	155.647	43.116	-2.708	-138.054	-7.678	209.028	-80.482	216.828	61.141	52.244	225.99	-295.224	16.251	109.242	41.862	3.126	41.084	-126.848	35.59	-60.656	20.525		29.510125	30.08283333	8.908444444
3.2	-8.596	-2.494	26.016	22.474	11.764	-125.254	14.503	142.325	100.785	89.939	86.107	-17.188	81.044	-221.941	-8.533	82.959	39.068	-39.852	45.594	-302.712	-6.419	28.292	11.03		10.09225	19.791	-16.73033333
3.333	20.841	-57.798	-67.345	35.562	161.351	-65.179	1.895	125.267	-84.942	414.691	124.614	-22.506	-42.287	-278.171	80.617	10.921	59.932	31.174	57.825	-258.679	-15.273	124.061	19.131		19.32425	18.5665	12.18988889
3.467	40.62	-66.435	126.289	6.969	39.962	-81.645	-18.996	195.243	-99.557	139.424	137.273	23.613	13.153	-206.787	100.673	13.216	20.649	27.14	91.027	-253.184	-27.716	151.83	26.252		30.250875	1.1865	16.65411111
3.6	18.211	-54.827	-6.493	-9.27	138.123	-84.009	7.898	122.737	-221.315	86.787	223.055	30.679	49.8	-128.345	144.986	55.969	12.652	-6.468	60.061	-215.246	16.362	27.899	68.161		16.54625	6.776833333	18.264
3.733	-5.347	-7.755	-8.128	-23.332	99.676	-111.55	415.136	103.497	-226.919	69.724	-40.01	149.617	-26.02	-116.841	132.597	15.696	59.072	3.346	64.569	-97.615	47.271	34.718	212.578		57.774625	-31.7415	52.47022222
3.867	35.522	-23.393	1.665	73.802	102.273	-40.53	1.7	60.875	-136.163	42.52	160.514	145.314	43.254	-27.66	135.057	23.247	168.126	12.983	40.653	2.46	4.53	57.579	10.049		26.48925	37.96316667	50.52044444
4	-13.504	20.033	12.331	72.135	58.225	-97.577	7.841	15.889	-165.475	-11.454	160.506	159.58	20.755	-8.535	132.292	140.827	101.6	-24.343	37.573	80.738	25.939	29.9	9.469		9.421625	25.89616667	59.33277778
4.133	68.942	17.506	-110.139	23.646	90.963	-30.833	16.645	26.24	-132.343	33.838	60.87	-109.678	31.046	47.193	12.286	110.285	66.347	38.986	61.794	86.091	34.921	-133.325	20.527		12.87125	-11.51233333	33.10133333
4.267	59.96	18.926	-12.656	10.184	88.903	-49.074	3.221	187.743	-149.631	102.068	232.195	70.194	18.954	35.94	129.827	80.639	44.084	-26.129	20.59	113.317	5.53	-39.091	12.913		38.400875	51.62	37.96444444
4.4	30.045	33.314	9.434	16.675	122.985	-38.233	-6.375	112.699	-171.535	82.437	-59.46	195.815	30.978	65.586	26.234	66.53	56.045	48.424	64.42	20.412	-27.78	-9.921	38.199		35.068	23.97016667	31.39588889
4.533	41.342	21.041	29.451	-4.371	129.057	-17.298	-28.128	18.709	-204.046	147.933	142.985	-25.432	54.325	164.797	124.697	3.072	-73.979	3.3	38.441	78.536	-0.826	19.433	10.691		23.725375	46.76033333	22.59611111
4.667	-23.281	44.85	1.734	60.198	90.16	-23.176	-417.098	78.139	-299.232	219.295	119.56	28.421	13.453	84.655	12.732	10.304	105.539	56.046	52.101	53.217	41.032	20.038	30.55		-23.55925	27.692	42.39544444
4.8	107.667	85.62	4.419	79.03	120.599	-3.005	9.938	236.922	-296.853	390.629	42.64	13.378	-19.406	111.617	128.926	12.909	60.873	29.229	81.504	54.415	7.02	45.05	31.758		80.14875	40.33416667	50.18711111
4.933	-9.673	138.873	17.48	50.862	130.558	-28.394	3.878	87.256	-252.97	39.712	101.148	-53.378	7.112	88.739	11.864	-2.421	72.867	-24.785	42.057	105.807	11.616	25.847	-25.999		48.855	-11.60616667	24.09477778
5.067	34.895	26.403	117.593	86.317	131.732	-51.669	-1.27	124.546	-248.338	105.888	103.642	78.001	9.839	-35.693	-28.282	-18.634	58.159	-23.332	63.163	142.763	24.776	55.836	96.026		58.568375	2.223166667	41.16388889
5.2	48.2	21.282	4.545	116.764	115.663	-23.048	5.218	135.996	-254.602	104.832	129.927	22.506	-8.567	252.154	127.545	-46.997	60.469	3.444	1.452	182.522	-7.682	163.138	20.995		53.0775	41.04166667	56.09844444
5.333	54.86	29.224	-22.451	81.202	159.006	-24.265	-33.347	46.803	-212.662	70.044	162.121	161.584	-72.441	114.172	11.446	-7.561	59.174	-4.991	21.69	158.131	82.154	180.918	28.65		36.379	37.13633333	58.84566667
5.467	21.192	14.251	23.318	78.995	117.419	-2.475	-35.859	-12.039	-313.708	41.539	85.67	92.092	-165.479	144.118	-123.861	-312.993	40.091	-26.762	11.177	104.02	14.377	150.053	-20.282		25.60025	-19.29466667	-18.24222222
5.6	28.413	-37.547	2.939	104.269	72.718	-15.177	2.685	-8.221	-291.916	74.484	59.809	122.211	-92.554	132.856	374.48	-142.618	-6.716	-72.121	43.779	43.24	29.154	54.612	-13.699		18.759875	0.815	34.45677778
5.733	44.045	-28.481	-99.265	37.754	107.63	-2.768	-1.045	-75.083	-185.817	46.656	90.912	103.602	-173.086	144.52	9.378	-163.342	15.083	-93.875	59.034	76.586	31.195	4.287	-32.026		-2.151625	4.4645	-10.40888889
5.867	37.883	-34.548	23.303	23.821	71.881	-52.328	-2.536	-52.942	-266.855	108.581	86.091	45.228	-126.99	155.517	124.946	-133.616	30.135	-129.727	53.018	47.972	49.715	-62.138	-57.259		1.81675	0.262	-8.550444444
6	84.025	-9.359	71.363	9.273	31.944	-48.795	-6.866	-32.377	-191.644	42.461	82.925	71.635	-120.123	47.926	129.615	-86.445	2.917	-153.025	50.573	77.483	22.781	-4.963	-42.425		12.401	-11.13666667	-0.387666667
6.133	57.795	13.466	57.628	-3.726	31.636	-28.508	-2.708	-100.989	-189.402	3.683	104.373	69.778	-159.243	102.753	249.373	-69.674	11.179	-85.756	33.86	80.153	20.905	-6.778	-116.65		3.07425	-11.343	12.95688889
6.267	56.306	32.11	20.308	17.44	33.963	-45.167	10.129	-149.46	-150.968	-27.537	143.45	138.416	-189.012	51.577	125.06	-83.429	10.314	-156.486	51.485	34.676	15.18	20.911	-144.129		-3.046375	-5.679	-14.04644444
6.4	81.641	-15.106	5.559	5.163	14.239	-22.793	-11.29	-175.984	-191.713	-21.08	94.943	70.15	-159.757	3.298	124.998	-90.148	-28.705	-87.062	78.109	62.112	-10.467	36.755	-136.088		-14.821375	-34.0265	-5.610666667
6.533	37.207	77.883	19.903	1.947	35.434	-13.234	-27.219	-245.818	-196.273	66.988	181.401	102.048	-114.23	41.912	80.521	-70.56	3.436	-166.761	83.383	69.539	5.746	-39.005	-73.453		-14.237125	13.641	-11.906
6.667	76.114	41.029	122.469	289.082	140.59	2.673	-13.28	-82.118	-10.968	198.811	-8.259	101.789	-208.685	136.44	124.311	-10.532	-5.506	-62.233	83.573	104.634	8.37	-135.672	-158.863		72.069875	34.85466667	-5.768666667
6.8	111.948	8.729	-11.421	-298.366	-165.944	-13.772	-42.889	-21.99	124.236	143.978	123.917	120.736	-131.472	35.861	-66.589	-39.637	-22.325	-87.202	56.335	42.37	19.943	-111.14	-186.283		-54.213125	69.54266667	-43.83644444
6.933	105.873	66.242	12.665	-68.139	16.447	-26.253	-25.816	-53.467	51.638	114.786	78.047	141.653	-113.883	179.746	126.095	-33.987	15.715	-206.614	4.255	97.125	16.643	-99.763	-139.415		3.444	75.33116667	-24.43844444
7.067	119.754	90.303	-8.371	-23.36	10.62	14.598	-41.717	-44.511	-5.932	60.438	84.933	100.505	-12.244	156.587	3.141	25.852	6.969	-203.63	31.784	110.761	-17.677	31.022	-176.469		14.6645	64.04783333	-20.91633333
7.2	99.432	32.177	24.692	-10.292	7.763	1.698	-21.411	-13.091	159.148	75.478	79.623	63.93	-40.552	121.141	76.887	31.084	21.595	-218.788	92.36	212.411	-15.959	-252.073	-84.924		15.121	76.46133333	-15.26744444
7.333	79.325	35.304	-5.313	22.999	16.898	-13.572	-21.606	42.652	148.573	33.823	69.86	77.978	-19.764	131.535	42.495	47.95	-81.678	-161.141	48.319	18.374	-19.194	-86.347	-65.298		19.585875	73.6675	-28.50222222
7.467	85.232	63.186	-14.514	43.488	-15.706	7.568	-8.009	16.248	85.805	68.39	-7.995	56.823	14.615	49.226	255.534	10.658	27.317	-142.155	59.516	47.745	-10.345	-50.572	-33.944		22.186625	44.47733333	18.19488889
7.6	88.97	97.447	-97.447	16.621	9.141	25.706	10.454	-36.237	146.225	126.971	88.948	83.496	6.07	-19.334	46.915	92.182	-5.814	-101.479	92.048	12.301	-16.543	-11.958	-32.423		14.331875	72.06266667	8.358777778
7.733	88.545	34.628	11.162	19.343	-4.791	3.319	-7.167	-35.319	99.195	-25.867	28.355	102.777	16.23	31.312	79.567	37.479	17.965	-129.132	65.812	-1.917	14.568	-17.935	-48.866		13.715	42.00033333	1.949
7.867	94.194	63.652	13.453	17.015	-2.135	12.519	-6.088	-103.617	30.055	-51.099	228.152	82.763	107.259	54.851	62.239	11.71	13.293	-151.423	119.319	-22.835	26.42	-42.556	-133.017		11.124125	75.33016667	-12.98333333
8	76.514	31.32	59.243	141.036	57.867	12.424	-153.528	-256.598	19.884	-18.886	-10.877	319.902	68.176	53.559	243.194	18.41	5.955	-115.125	104.267	32.215	7.368	134.621	-113.749		-3.96525	71.95966667	35.23955556
8.133	81.932	18.629	39.739	-24.615	3.213	42.423	150.969	-303.939	70.725	125.336	6.629	-27.997	169.722	97.121	-91.097	81.426	-1.654	-65.934	68.891	-27.746	12.93	-7.562	-45.59		1.043875	73.58933333	-8.481777778
8.267	69.352	-23.503	22.792	13.156	-17.408	48.315	-21.552	-320.173	-15.935	50.813	-14.412	146.869	101.959	132.077	-235.477	29.255	8.21	10.189	125.811	-61.79	-11.244	-19.269	-51.222		-28.627625	66.89516667	-22.83744444
8.4	67.124	7.269	-6.136	5.507	-27.844	66.85	6.542	-260.609	47.624	-7.319	-296.794	96.957	95.227	88.108	-48.489	9.496	-1.428	-23.998	97.446	-60.266	11.772	-24.041	-39.414		-17.662125	3.967166667	-8.769111111
8.533	53.627	-15.167	19.487	2.911	-1.049	43.679	-16.153	-261.456	99.433	109.38	-69.111	53.988	147.872	65.104	-71.023	10.305	-7.97	-13.373	55.449	-55.158	8.032	45.721	-26.944		-21.765125	67.77766667	-6.106777778
8.667	15.455	23.451	16.531	50.354	-22.565	104.524	4.357	-123.288	4.128	-158.994	35.137	70.618	158.284	57.112	-201.37	9.759	5.926	-30.83	60.31	3.176	-16.337	48.05	94.897		8.602375	27.71416667	-2.935444444
8.8	3.859	56.464	15.793	234.074	19.69	61.84	13.478	-41.281	28.713	21.636	143.464	44.415	112.897	73.558	-231.359	26.15	-3.745	-9.256	52.677	-60.762	2.96	170.348	173.098		45.489625	70.7805	13.34566667
8.933	16.754	96.62	118.273	-32.74	-40.029	42.019	8.987	12.546	20.495	80.782	280.358	113.085	130.246	46.596	-182.581	69.956	-6.26	57.817	38.588	-277.62	-13.829	162.033	66.786		27.80375	111.927	-9.456666667
9.067	8.438	37.369	26.106	117.486	-17.649	22.262	1.822	66.561	2.218	271.518	282.619	90.091	52.559	75.563	-210.418	32.525	21.489	61.432	127.11	-379.117	-9.946	66.818	128.105		32.799375	129.0946667	-18.00022222
9.2	-1.549	9.736	-18.937	133.028	-123.759	67.876	18.846	-11.601	-4.517	128.921	214.202	70.481	81.155	43.388	-241.395	26.791	111.218	265.37	128.948	-301.824	16.826	48.524	97.322		9.205	88.93833333	16.86444444
9.333	-17.847	28.383	-14.742	145.905	142.774	51.705	153.947	50.56	37.401	113.035	-162.82	99.305	90.734	65.174	-142.213	9.447	11.764	16.052	109.761	-298.824	3.889	25.556	46.548		67.585625	40.4715	-24.22444444
9.467	-19.559	-2.31	25.236	-89.988	-81.85	44.958	-171.911	10.726	196.593	139.7	348.457	91.452	86.539	18.283	-208.354	39.845	10.642	138.023	90.2	-284.676	3.205	39.439	62.066		-35.58725	146.8373333	-12.17888889
9.6	1.607	28.984	-7.076	56.307	10.305	83.607	22.977	27.277	36.24	67.616	161.948	107.178	123.44	59.725	-221.596	17.564	39.557	-6.889	124.512	-259.76	23.076	-13.569	14.768		27.9985	92.69116667	-31.37077778
9.733	-15.431	12.977	-5.973	48.974	-87.736	21.383	-27.184	21.579	58.899	53.315	91.948	41.505	142.826	24.488	-260.006	36.197	-114.061	4.723	82.897	-313.958	2.122	54.029	24.755		-3.926375	68.83016667	-53.70022222
9.867	-26.769	11.734	-13.311	8.329	-185.756	37.882	5.637	34.155	92.459	199.638	91.072	107.889	108.427	34.216	-274.462	45.357	7.546	138.016	130.36	-280.215	2.046	18.568	17.788		-16.012375	105.6168333	-21.66622222
10	-49.846	-8.345	-47.86	-5.453	-155.177	5.83	-0.325	39.157	105.533	83.806	61.417	61.46	96.694	43.672	-260.664	22.351	30.447		83.343	-252.323	8.473	13.123	15.447		-27.752375	75.43033333	-42.475375
10.133	-98.079	7.744	-109.197	-5.514	-197.826	10.47	-2.909	51.054	66.835	62.926	102.322	105.053	95.537	6.381	-163.902	22.191	8.154		63.236	-213.495	-9.845	66.564	19.717		-43.032125	73.17566667	-25.9225
10.267	-152.988	2.514	-262.685	-16.647	-158.845	12.241	37.624	135.742	148.291	149.866	256.667	123.018	129.944	60.735	-152.466	93.662	23.691		124.507	-154.084	10.819	117.651	86.781		-50.3805	144.7535	18.820125
10.4	-51.504	2.265	-5.549	-24.554	-139.584	142.112	92.244	115.712	329.265	346.551	301.14	272.059	61.279	248.86	-7.508	215.723	39.514		280.781	-114.85	323.841	136.249	155.605		16.39275	259.859	128.669375
10.533	-46.395	28.747	-149.981	18.207	-112.728	147.829	825.787	103.194	327.051	153.158	251.225	325.907	-6.851	242.638	41.111	288.149	89.332		214.601	-94.176	362.027	124.763	184.206		101.8325	215.5213333	151.251625
10.667	-51.538	15.27	-265.464	20.746	-69.897	122.246	305.057	89.527	205.549	71.025	158.71	159.038	73.91	150.974	81.434	236.977	55.006		191.169	22.801	296.059	86.803	176.496		20.743375	136.5343333	143.343125
10.8	-25.97	18.665	-27.92	22.113	4.134	23.083	113.499	153.551	159.781	5.874	96.874	-163.621	14.623	100.254	82.713	73.129	123.318		113.073	103.239	285.877	61.003	190.96		35.144375	35.63083333	129.164
10.933	29.915	2.178	-111.05	16.218	-163.408	13.753	15.968	189.957	144.127	11.731	134.028	25.315	129.552	115.581	67.509	81.976	-24.821		142.953	174.845	228.638	23.2	208.494		-0.808625	93.389	112.84925
11.067	9.198	-4.739	-99.134	10.257	-113.219	23.391	20.751	192.129	175.408	99.452	123.381	48.652	113.265	109.595	61.18	85.55	-9.333		125.558	19.164	214.695	54.973	182.963		4.82925	111.6255	91.84375
11.2	17.349	3.427	-76.763	16.301	-124.543	23.409	5.376	281.403	184.618	175.7	88.349	66.595	182.635	179.757	39.152	107.654	28.607		98.147	165.828	183.062	15.579	215.789		18.244875	146.2756667	106.72725
11.333	-8.408	19.326	-43.89	-5.851	-28.098	15.349	17.218	282.365	124.137	37.395	138.19	141.151	109.028	98.78	47.711	67.043	41.899		80.842	65.067	202.158	54.261	191.752		31.001375	108.1135	93.841625
11.467	-14.61	-13.393	-37.476	12.797	-118.741	9.944	14.122	212.408	92.17	207.936	122.458	89.314	55.324	114.523	57.416	39.63	11.823		107.59	150.057	207.496	44.698	205.615		8.131375	113.6208333	103.040625
11.6	38.174	5.038	11.383	15.992	-118.349	5.734	5.953	236.175	135.564	109.452	105.747	105.003	27.936	87.798	47.977	37.619	21.044		151.85	106.981	175.239	16.19	170.978		25.0125	95.25	90.98475
11.733	12.138	10.421	20.255	62.514	-111.123	12.341	-1.897	236.054	193.785	-78.35	49.41	119.086	84.582	73.929	9.456	14.392	-9.503		70.876	142.03	167.037	93.808	209.896		30.087875	73.74033333	87.249
11.867	-11.629	-26.165	28.289	8.269	-177.064	-21.97	3.334	198.24	198.743	4.321	93.18	155.889	105.505	110.531	25.315	-9.547	11.224		142.244	37.265	202.85	66.388	236.53		0.163	111.3615	89.033625
12	-29.181	24.781	7.54	36.656	-10.673	-10.947	-30.907	250.452	121.945	52.893	159.556	160.517	-15.367	145.548	14.594	122.726	-120.344		91.177	82.539	247.681	51.845	233.399		29.715125	104.182	90.452125
12.133	-91.314	18.405	20.184	11.216	-55.727	9.345	53.374	224.556	167.845	12.503	112.464	41.937	-23.987	165.226	10.013	-62.378	105.604		102.82	89.979	233.139	43.283	289.872		23.754875	79.33133333	101.5415
12.267	-186.861	-10.496	-8.318	-2.682	-22.556	9.123	5.909	255.741	188.712	243.086	115.329	87.586	-208.877	165.719	-10.759	103.958	15.079		163.605	99.19	283.031	59.746	297.819		4.9825	98.5925	126.458625
12.4	-202.684	14.836	-18.316	3.062	-12.929	7.706	1.725	254.722	145.69	68.501	91.876	73.715	129.25	104.821	-100.277	60.752	40.718		98.241	98.261	314.084	39.96	367.805		6.01525	102.3088333	114.943
12.533	-217.514	-9.221	56.137	-9.307	-64.492	-2.897	-18.409	248.34	107.894	84.061	123.098	80.476	3.95	143.951	-231.291	50.793	-13.885		120.952	132.069	282.752	21.346	295.557		-2.170375	90.57166667	82.286625
12.667	-192.083	4.763	30.583	-16.74	-17.827	7.586	25.244	269.496	41.284	96.528	121.377	86.078	26.161	159.011	-129.154	3.695	64.593		113.565	20.272	312.878	10.554	285.732		13.87775	88.4065	85.266875
12.8	-133.05	5.289	49.913	5.825	4.781	-8.611	38.645	296.084	183.951	189.008	138.161	76.8	100.635	156.397	-215.056	-29.314	14.197		96.07	6.049	265.489	23.163	271.841		32.3595	140.8253333	54.054875
12.933	-41.848	2.229	62.768	24.64	128.165	0.729	11.422	203.694	150.861	-17.514	163.55	67.83	49.309	124.333	-248.853	21.209	23.926		145.618	54.424	334.875	-10.24	320.051		48.974875	89.72816667	80.12625
13.067	-108.824	1.959	37.43	20.517	81.011	-6.896	-16.972	157.054	219.616	73.593	162.325	218.769	106.682	151.677	-249.834	0.484	14.364		94.263	75.594	294.165	-20.739	363.144		20.659875	155.4436667	71.430125
13.2	-154.13	-19.135	63.712	13.723	23.056	7.971	24.362	186.281	-10.222	132.384	289.622	31.633	118.064	129.867	-189.317	3.385	-4.675		135.591	80.918	219.576	-3.185	389.853		18.23	115.2246667	79.01825
13.333	-91.267	29.879	63.246	-7.979	82.679	-12.818	12.702	125.648	124.708	127.819	22.984	-24.382	131.602	270.167	-258.797	-21.645	28.711		155.296	58.123	259.691	3.282	345.941		25.26125	108.8163333	71.32525
13.467	-76.839	-7.699	-84.037	-14.787	23.069	-3.446	15.248	208.419	170.364	87.303	261.806	271.139	-53.615	57.19	-285.017	7.216	84.327		162.65	71.753	241.044	37.075	349.445		7.491	132.3645	83.561625
13.6	-108.955	9.8	60.117	18.812	16.363	-41.373	-13.095	198.164	186.195	36.091	53.373	55.969	48.612	175.942	-70.535	-16.117	12.519		108.485	73.684	234.63	26.842	350.759		17.479125	92.697	90.033375
13.733	-150.509	-8.428	21.901	12.084	37.56	10.249	13.035	209.598	196.421	56.038	14.684	85.638	16.374	187.031	335.1	5.648	-14.333		54.505	-19.389	275.079	16.932	367.701		18.18625	92.69766667	127.655375
13.867	-141.814	15.654	7.345	-12.885	75.582	12.702	-7.387	107.299	342.792	156.238	77.925	58.643	14.339	198.699	407.81	-5.19	-107.028		46.583	12.7	244.641	-5.051	375.505		7.062	141.4393333	121.24625
14	-92.46	13.777	129.307	-16.6	11.631	-7.622	-23.586	147.519	224.626	51.857	132.119	91.589	0.894	146.904	253.974	-24.081	95.439		68.753	3.451	237.808	-0.205	387.344		20.24575	107.9981667	127.810375
14.133	-87.021	-17.035	66.134	31.776	35.712	-10.44	-9.723	158.299	87.328	61.803	70.051	123.255	24.252	185.327	245.358	19.685	-15.259		23.662	49.372	225.175	5.356	343.181		20.96275	92.00266667	112.06625
14.267	-4.796	-8.159	-28.114	-10.291	62.849	8.442	28.71	177.521	256.001	72.085	-213.163	89.387	51.584	172.194	156.203	-20.913	-8.651		12.281	66.826	289.734	-8.227	343.296		28.27025	71.348	103.818625
14.4	18	9.008	12.29	34.659	98.526	4.724	12.55	143.417	254.818	-20.431	-408.071	41.769	77.455	262.821	179.137	-30.967	13.22		44.579	166.621	293.089	2.013	358.093		41.64675	34.72683333	128.223125
14.533	22.391	-5.617	19.553	-16.058	115.023	56.866	15.456	121.034	203.456	10.479	-151.878	124.199	92.671	177.207	81.669	-29.482	-7.861		76.311	104.951	322.325	-24.824	258.11		41.081	76.02233333	97.649875
14.667	69.55	18.754	38.486	-5.23	108.965	0.978	-7.72	123.644	183.583	20.365	-162.465	166.337	-13.73	415.774	181.199	118.806	-22.751		15.446	99.965	255.966	-5.449	220.288		43.428375	101.644	107.93375
14.8	67.486	4.33	-2.609	-3.254	42.68	114.204	-5.004	135.19	202.222	3.466	123.065	-25.217	122.374	-67.72	191.226	-135.024	6.207		8.101	58.867	311.536	24.886	256.72		44.127875	59.69833333	90.314875
14.933	77.482	5.382	13.499	0.655	112.098	28.843	8.405	195.59	321.632	-31.031	-13.23	97.144	113.811	191.4	164.178	7.042	-12.153		18.077	16.25	271.127	13.628	193.437		55.24425	113.2876667	83.94825
15.067	82.261	8.881	-3.084	-1.489	82.495	29.881	10.928	167.432	206.326	122.716	7.1	-144.355	19.894	200.053	201.374	25.698	-8.894	3.726	-9.993	-35.259	249.911	-7.964	226.32		47.163125	68.62233333	71.65766667
15.2	29.571	-21.813	66.217	-7.476	27.101	-19.092	-48.466	149.977	150.017	231.786	-27.453	41.22	34.23	128.125	15.304	53.649	-3.987	31.174	-16.425	18.611	266.122	13.034	266.382		22.002375	92.9875	71.54044444
15.333	16.357	-0.666	18.113	19.46	50.04	6.33	-22.912	147.655	169.122	63.357	34.856	-23.423	-27.539	84.876	197.751	-11.916	-7.301	-65.97	36.332	36.598	229.628	-1.55	308.719		29.297125	50.20816667	80.25455556
15.467	56.565	-11.713	1.914	-3.179	79.06	10.195	36.838	156.326	43.949	101.372	24.422	63.279	-7.648	152.15	235.186	-37.081	-40.508	112.039	-3.751	20.672	225.004	-22.683	234.956		40.75075	62.92066667	80.426
15.6	45.2	4.228	51.694	-0.667	93.855	14.886	-2.924	221.243	211.583	49.005	42.236	38.455	-87.675	103.91	368.256	-32.279	-19.304	-113.115	9.148	4.384	200.305	13.274	276.902		53.439375	59.58566667	78.619
15.733	88.825	2.441	14.466	-10.283	46.202	-11.816	13.425	207.471	191.182	154.223	53.76	94.386	-18.162	114.467	129.542	-11.561	-8.338	-7.166	-10.06	152.839	171.303	-43.94	229.077		43.841375	98.30933333	66.85511111
15.867	85.258	-30.546	47.858	-36.756	41.887	21.892	4.549	167.071	189.004	182.439	40.809	9.714	8.667	122.571	248.624	59.2	-49.24	33.097	-16.771	355.359	163.45	40.749	277.873		37.651625	92.20066667	123.5934444
16	85.784	41.919	21.71	-27.228	75.218	-1.104	13.917	189.669	151.185	128.429	-157.885	331.324	-9.292	142.758	102.952	96.634	-90.351	-46.786	-9.341	111.743	187.552	53.945	207.309		49.985625	97.75316667	68.18411111
16.133	23.394	-3.054	16.477	-23.228	16.874	4.986	-13.853	257.576	172.748	128.842	281.429	-244.074	10.628	129.049	234.461	-31.967	-102.609	-80.111	3.39	-7.952	185.737	-60.387	222.519		34.8965	79.77033333	40.34233333
16.267	84.593	4.333	10.79	41.052	35.169	8.511	16.201	210.773	170.592	1.328	115.253	77.313	-27.151	67.28	130.305	-1.4	-126.666	-27.891	-28.031	-14.671	115.928	79.907	282.709		51.42775	67.43583333	45.57666667
16.4	42.67	-1.784	64.057	3.649	67.115	6.362	35.853	171.784	93.899	41.485	93.11	79.813	-10.333	64.356	188.822	85.056	-127.079	-219.733	8.82	-3.103	121.291	-89.75	276.406		48.71325	60.38833333	26.74777778
16.533	84.182	6.045	28.786	18.015	54.869	8.666	3.848	268.715	130.515	54.686	111.177	81.465	27.206	188.304	63.917	-6.619	-87.983	-103.08	1.27	-44.654	125.78	-8.771	270.429		59.14075	98.89216667	23.36544444
16.667	49.538	-15.655	64.257	6.077	70.901	3.591	-3.557	220.671	155.609	139.882	-3.652	83.476	14.399	201.135	110.997	-27.602	-54.337	-180.985	-30.301	-81.525	69.751	8.458	275.882		49.477875	98.47483333	10.03755556
16.8	11.898	-10.441	38.31	3.626	51.366	35.078	17.84	180.957	243.637	159.487	371.163	52.797	36.117	159.879	78.92	-12.153	-24.31	-244.8	-42.501	44.455	104.365	84.363	222.497		41.07925	170.5133333	23.42622222
16.933	35.763	-8.976	61.138	-9.303	103.337	-6.338	14.531	157.276	119.781	242.775	115.49	5.457	67.735	199.751	101.305	-44.524	-67.632	-321.852	-11.038	49.681	74.243	-5.819	266.89		43.4285	125.1648333	4.583777778
17.067	60.967	-42.295	38.387	3.376	112.708	-6.347	-9.4	75.844	180.798	260.545	119.937	3.176	105.247	192.833	26.299	-54.274	-48.115	-176.994	-3.966	102.985	92.165	-51.05	209.098		29.155	143.756	10.68311111
17.2	60.199	-54.352	17.593	-3.462	84.624	-5.191	-5.574	87.722	28.751	221.328	69.211	69.302	91.338	173.575	89.505	-24.439	-70.309	-182.381	-31.131	69.029	110.029	-3.106	182.611		22.694875	108.9175	15.53422222
17.333	62.862	-151.383	32.029	148.419	76.478	5.72	43.815	171.886	-43.141	449.413	-163.64	323.106	21.614	272.31	104.212	-69.638	-29.241	-219.074	-30.789	68.945	85.421	2.192	151.252		48.72825	143.277	7.031111111
17.467	90.548	-54.313	-12.362	-125.729	119.857	8.067	-62.502	176.714	55.327	155.688	96.169	-202.896	65.439	118.467	50.007	63.176	-17.65	-185.15	-28.717	63.718	84.358	19.828	152.124		17.535	48.03233333	22.41044444
17.6	68.492	-103.121	34.076	13.904	114.808	11.106	-11.7	163.109	109.151	194.718	46.415	59.476	130.369	120.724	41.899	58.947	-124.062	-115.503	-5.748	-13.453	38.193	5.442	130.965		36.33425	110.1421667	1.853333333
17.733	122.866	-92.454	36.685	-11.997	54.259	9.694	-31.589	161.871	-139.183	191.753	24.709	0.353	195.906	184.92	19.344	43.222	-21.83	-80.395	4.843	-19.161	-7.218	30.967	152.903		31.166875	76.40966667	13.63055556
17.867	48.892	-129.976	19.991	-17.681	82.483	-2.471	5.246	157.376	29.381	94.635	254.211	64.838	48.593	80.869	52.787	-22.939	94.068	-20.399	8.59	1.364	41.119	-11.14	132.735		20.4825	95.42116667	30.68722222
18	56.272	-115.729	-12.625	12.501	57.443	-7.717	6.188	139.704	-80.328	30.878	15.015	44.905	70.557	174.275	43.449	12.399	-35.421	-68.129	-22.43	100.546	26.184	14.697	147.71		17.004625	42.55033333	24.33388889
18.133	160.579	-131.759	51.444	14.628	29.468	15.92	-3.86		-79.21	60.358	-60.484	17.137	17.391	184.552	35.508	63.692	-28.071	-5.808	19.387	226.817	14.269	60.618	105.631		19.48857143	23.29066667	54.67144444
18.267	63.149	-90.062	37.869	-15.261	53.909	10.025	6.608		-69.337	57.766	142.498	81.144	133.309	257.356	11.858	227.088	-50.124	-9.446	17.129	294.517	14.93	17.564	116.905		9.462428571	100.456	71.15788889
18.4	46.939	-53.587	22.045	-1.389	64.732	-0.768	12.106		-9.126	180.679	92.094	92.656	134.747	69.325	59.615	-10.156	-131.57	37.766	73.521	290.846	28.741	36.504	124.067		12.86828571	93.39583333	56.59266667
18.533	32.184	-89.589	18.562	-10.597	50.331	-3.778	-16.178		50.464	291.215	198.788	108.715	76.239	248.236	35.143	5.584	-14.538	67.496	80.064	195.191	-12.462	16.966	107.519		-2.723571429	162.2761667	53.44033333
18.667	-20.258	-146.404	8.305	146.152	69.775	2.51	30.964		162.228	177.885	-10.466	318.688	266.832	278.073	-2.71	120.624	-2.29	61.902	74.652	193.636	33.132	14.26	178.758		13.00628571	198.8733333	74.66266667
18.8	-20.253	48.122	28.904	-167.568	31.195	24.195	35.793		218.959	143.263	-98.892	-191.999	13.315	204.737	104.504	-67.059	-36.194	173.457	72.996	179.438	6.477	-9.825	178.057		-2.801714286	48.2305	66.87233333
18.933	-21.594	-50.033	17.548	17.679	18.495	-30.878	-24.93		153.128	151.534	-29.109	5.546	64.547	226.744	30.27	27.025	58.831	-10.227	87.607	80.22	2.472	18.66	141.812		-10.53042857	95.39833333	48.51888889
19.067	134.82	-20.328	46.595	21.316	61.449	-0.599	-6.056		235.064	412.68	38.624	235.146	60.758	254.822	59.868	13.444	96.533	62.174	76.359	21.4	-2.327	19.48	146.732		33.88528571	206.1823333	54.85144444
19.2	4.732	-13.324	4.099	-3.705	26.939	-12.392	-12.496		301.835	188.848	-100.37	-15.096	43.316	259.696	106.251	12.793	94.161	32.408	50.619	81.092	-25.653	14.983	147.515		-0.878142857	113.0381667	57.12988889
19.333	135.478	-21.97	44.702	-7.669	-5.619	-11.607	-39.392		215.603	179.3	41.565	199.296	51.711	224.361	90.771	-13.524	25.944	149.209	68.635	99.169	12.157	7.609	121.064		13.41757143	151.9726667	62.33711111
19.467	-136.552	-70.806	47.821	-8.717	25.242	2.552	-47.024		254.097	95.297	51.524	99.969	75.725	248.85	108.704	11.295	133.4	82.337	93.4	68.083	-40.898	4.51	155.685		-26.78342857	137.577	68.50177778
19.6	3.194	-110.239	31.126	16.798	85.3	5.092	-43.737		305.555	-53.038	80.302	99.983	32.26	238.825	111.945	1.359	172.292	129.381	99.742	98.162	12.851	63.921	59.18		-1.780857143	117.3145	83.20366667
19.733	-9.16	-38.41	-14.835	1.683	16.895	2.558	-58.091		91.62	224.263	63.693	34.547	8.333	236.653	92.764	11.728	44.927	90.661	103.416	110.609	39.812	49.347	49.626		-14.19428571	109.8515	65.87666667
19.867	-14.953	-10.929	10.372	-4.595	33.545	-8.108	-95.133		251.929	150.372	50.705	75.791	38.349	208.171	47.278	-1.165	18.364	106.9	55.203	102.158	-6.874	17.935	154.144		-12.82871429	129.2195	54.88255556
20	135.388	-150.115	-6.929	147.322	-45.631	-3.852	-108		105.095	293.491	-19.555	12.764	167.881	272.465	122.446	123.2	124.045	118.483	-18.613	-67.788	14.958	27.386	105.494		-4.545285714	138.6901667	61.06788889
20.133	-14.609	125.429	12.222	-166.55	169.672	1.627	-170.268		131.8	170.963	212.09	-2.197	69.3	77.355	78.597	-115.198	-81.073	118.999	67.873	-327.607	-15.692	26.628	101.699		-6.068142857	109.8851667	-16.19711111
20.267	12.092	18.685	19.198	12.011	-23.267	20.04	-78.975		47.59	314.695	164.527	135.069	48.343	206.56	128.92	-2.11	-2.566	193.025	69.319	-141.309	30.28	-5.358	168.937		-2.888	152.7973333	48.79311111
20.4	-1.332	-9.334	5.668	-19.073	124.08	20.218	-54.749		223.934	230.672	46.131	105.839	84.855	242.112	128.373	-1.256	-17.327	122.696	53.901	-10.608	61.449	25.113	110.802		9.354	155.5905	52.57144444
20.533	1.675	-18.849	-7.357	-7.758	-57.339	11.378	-92.387		99.345	280.656	81.53	92.106	12.205	169.798	87.236	0.608	-5.121	125.422	79.038	-49.222	32.13	26.294	165.05		-24.37671429	122.6066667	51.27055556
20.667	0.645	35.856	-16.707	11.839	22.523	54.826	-94.637		281.389	190.736	191.555	21.436	19.009	199.89	76.84	-2.751	-54.299	104.981	91.541	-21.012	87.172	-9.678	69.177		2.049285714	150.6691667	37.99677778
20.8	6.142	-3.191	34.316	8.623	225.198	26.589	-85.506		167.415	145.103	140.966	113.232	37.29	184.364	87.16	-9.778	10.536	83.675	65.702	3.523	29.474	-1.43	145.371		30.31014286	131.395	46.02588889
20.933	109.55	31.394	-40.47	16.388	-72.969	48.693	-60.224		141.634	60.189	99.298	65.361	57.54	195.649	140.956	-2.561	-17.063	118.091	66	30.31	28.451	14.771	77.464		4.623142857	103.2785	50.71322222
21.067	20.386	-2.528	-10.608	3.199	59.656	33.595	-32.19		151.229	77.605	45.495	65.134	20.378	182.67	64.113	-17.97	-37.121	99.356	42.025	-37.528	52.267	-0.699	152.867		10.21571429	90.4185	35.25666667
21.2	-5.829	-6.339	26.382	-8.611	59.617	21.676	-28.498		14.845	112.68	76.917	101.079	8.799	201.251	70.595	1.285	-28.582	103.353	100.427	-38.653	63.778	53.391	72.242		8.342571429	85.9285	44.204
21.333	12.493	37.764	28.905	147.475	33.78	17.65	-26.689		175.329	167.261	171.794	159.809	-99.455	270.918	123.08	8.78	-23.566	108.832	77.265	-6.187	56.904	45.441	170.652		35.91114286	140.9426667	62.35566667
21.467	3.769	-42.136	15.142	-174.621	40.099	23.769	-34.628		249.605	184.212	111.513	32.614	106.526	61.888	45.083	-48.957	20.856	82.755	55.493	22.366	59.93	-89.508	82.649		-24.08657143	124.393	25.62966667
21.6	-17.405	26.48	42.368	13.95	186.549	-5.756	29.37		-11.949	185.422	-13.936	62.87	16.832	157.678	86.674	-17.382	70.076	104.582	59.822	-14.799	83.267	61.641	83.044		39.36514286	66.15283333	57.43611111
21.733	-19.909	5.244	28.717	-5.65	-96.591	51.588	20.233		108.948	186.601	-3.002	94.793	-9.164	90.71	119.515	-18.759	205.482	76.277	73.098	151.895	79.759	58.695	116.173		-2.338285714	78.14766667	95.79277778
21.867	-14.382	36.503	66.942	-34.126	14.552	301.394	12.006		132.107	145.839	40.967	72.992	-10.139	58.375	135.314	-19.426	75.172	110.177	46.302	117.034	78.596	46.386	105.602		54.69842857	73.35683333	77.23966667
22	12.741	67.233	34.694	-62.741	67.411	346.959	13.324		120.724	58.867	63.264	106.73	9.185	133.678	99.885	-19.867	261.717	141.696	48.474	83.417	67.972	44.346	109.163		68.51728571	82.07466667	92.97811111
22.133	-35.053	93.88	52.143	-87.182	40.735	176.017	13.464		59.994	193.959	161.082	72.757	21.579	116.73	103.657	-5.303	68.26	66.787	47.449	12.644	43.148	-24.894	156.437		36.28628571	104.3501667	52.02055556
22.267	2.884	128.48	12.495	-126.094	45.441	78.262	50.121		5.387	151.118	42.887	109.704	-28.74	41.305	118.427	4.882	53.466	82.465	89.182	88.183	22.252	27.149	68.123		27.36985714	53.61016667	61.56988889
22.4	6.593	24.725	71.739	-138.087	19.7	84.643	60.855		93.95	138.297	127.953	77.999	22.137	-263.067	58.428	-11.214	36.946	94.629	72.375	82.778	2.073	4.571	114.085		18.59542857	32.87816667	50.519
22.533	-130.782	10.696	-5.257	-122.619	23.694	12.443	12.586		136.654	148.858	197.474	94.01	40.747	-502.01	95.472	-15.068	6.523	185.655	62.768	111.545	46.703	108.171	124.011		-28.46271429	19.28883333	80.64222222
22.667	9.545	13.432	53.222	-13.172	8.543	25.092	49.789		249.959	33.925	288.865	160.763	81.115	-283.922	77.966	125.588	32.135	45.737	71.849	22.177	34.225	-21.434	121.28		20.92157143	88.45083333	56.61366667
22.8	7.514	92.46	25.392	-278.863	37.419	-21.788	11.934		70.908	110.358	178.65	-37.593	128.482	-299.295	24.462	-116.845	78.277	153.572	187.611	49.474	53.145	19.611	97.219		-17.99028571	25.25166667	60.72511111
22.933	101.068	99.746	22.701	-133.734	51.202	19.735	42.88		46.789	166.145	139.283	85.898	28.137	-227.372	62.78	-4.933	7.572	32.278	-41.848	93.687	54.541	4.933	147.574		29.08542857	39.81333333	39.62044444
23.067	37.28	98.295	34.94	-137.011	129.867	11.289	75.669		-11.318	78.058	68.407	118.222	11.431	-212.416	104.693	17.448	22.064	-14.954	54.562	65.857	50.691	27.442	148.559		35.76128571	8.730666667	52.92911111
23.2	17.199	48.876	27.161	-122.257	-84.007	-6.701	28.949		32.173	183.07	37.674	89.178	13.443	-212.752	177.482	29.047	7.666	200.938	27.118	95.44	96.118	52.628	180.828		-12.96857143	23.79766667	96.36277778
23.333	16.428	5.971	35.054	-100.04	-23.694	-12.26	80.021		35.36	282.149	56.265	-83.424	15.353	-149.203	138.111	12.495	-12.811	58.095	7.648	86.462	89.458	-65.384	134.772		0.211428571	26.08333333	49.87177778
23.467	20.103	36.023	-10.671	-46.391	42.13	17.624	72.378		-17.297	238.355	146.388	117.206	85.093	-152.439	89.917	-2.951	-20.393	240.027	12.916	121.915	96.011	48.052	174.948		18.74228571	69.551	84.49355556
23.6	-17.522	50.824	-13.485	-66.265	44.419	-26.266	32.096		-42.427	236.377	14.682	89.954	22.264	13.765	113.108	46.08	2.594	82.233	-4.271	64.761	85.449	102.746	125.685		0.543	55.76916667	68.70944444
23.733	19.81	-14.194	42.028	-26.789	82.822	-21.042	-21.959		170.846	266.297	54.416	108.708	13.264	-6.265	154.284	-1.218	-14.281	124.037	4.59	31.485	96.09	95.508	113.893		8.668	101.211	67.15422222
23.867	27.797	29.47	12.403	-34.867	43.034	8.338	-3.348		190.644	168.884	-138.3	78.472	55.515	-13.894	169.672	10.339	-18.265	114.653	-10.206	118.245	92.883	81.304	181.444		11.83242857	56.88683333	82.22988889
24	70.894	33.502	4.744	146.171	72.454	-4.851	150.948		220.086	176.477	-159.203	164.327	-35.087	268.419	182.969	122.635	128.701	72.166	-12.131	112.303	83.231	36.97	177.248		67.69457143	105.8365	100.4546667
24.133	10.718	42.84	12.645	-162.962	46.144	-4.313	-104.715		-28.121	107.396	261.23	40.393	89.4	104.624	192.101	-143.153	85.878	44.413	18.35	56.232	109.683	-8.139	192.359		-22.80614286	95.82033333	60.85822222
24.267	20.89	-6.918	-15.23	-24.389	25.69	-10.392	11.687		251.483	132.057	-265.629	144.973	56.515	183.274	184.711	39.215	37.727	79.347	4.382	100.557	87.745	27.193	157.986		0.191142857	83.77883333	79.87366667
24.4	19.39	-20.928	14.885	-30.376	139.359	-7.967	-11.085		229.792	99.519	-220.785	114.557	45.004	110.684	191.074	1.566	26.113	79.614	16.339	88.23	137.148	18.663	140.725		14.754	63.1285	77.71911111
24.533	75.185	6.894	-0.455	85.523	11.547	-37.961	-18.753		237.267	78.404	-181.561	88.499	17.919	191.191	211.317	5.873	13.99	107.372	-35.71	40.504	128.889	29.478	134.818		17.42571429	71.95316667	70.72566667
24.667	30.122	5.492	-8.552	-162.116	1.51	12.801	20.023		119.49	63.333	-248.585	80.393	107.866	179.855	151.145	3.192	14.264	74.469	-12.233	1.241	62.559	112.63	116.367		-14.38857143	50.392	58.18155556
24.8	94.223	-17.843	15.308	25.622	-17.866	-21.359	92.484		116.246	283.455	-126.633	13.517	38.562	186.193	176.108	-2.677	-4.202	59.165	-5.46	112.924	125.125	-105.858	160.358		24.367	85.22333333	57.27588889
24.933	63.139	-7.558	40.636	-221.156	24.395	-51.831	86.226		164.413	171.367	-134.301	-22.572	57.459	214.958	292.142	-3.569	10.024	102.809	116.982	130.623	68.582	-0.458	178.229		-9.449857143	75.22066667	99.48488889
25.067	7.849	-6.195	58.529	-45.687	9.346	14.98	37.979		199.65	217.06	-38.161	101.623	36.98	180.277	201.352	-18.98	-2.686	46.987	10.438	106.26	48.734	-13.741	111.234		10.97157143	116.2381667	54.39977778
25.2	-58.14	65.822	71.633	-41.741	-4.316	7.999	55.144		178.11	156.672	-31.444	160.68	51.978	149.471	201.125	20.011	-13.471	66.375	67.628	42.848	53.058	36.282	175.696		13.77157143	110.9111667	72.17244444
25.333	-31.906	66.938	24.044	-33.818	18.615	-21.393	42.628		202.823	158.449	-24.335	324.117	135.869	140.508	135.535	-3.944	-249.383	103.312	49.605	128.435	-2.226	42.474	12.325		9.301142857	156.2385	24.01477778
25.467	-65.523	43.252	58.552	-20.827	47.526	-24.606	42.003		208.398	181.255	-42.163	-112.518	-67.802	95.66	167.562	-3.207	221.348	101.27	55.423	-26.098	17.462	-5.903	196.982		11.48242857	43.805	80.53766667
25.6	-12.257	65.46	30.425	-25.301	15.243	-28.514	42.533		38.762	105.015	-23.653	131.828	15.945	126.913	214.216	-34.791	-79.038	112.705	50.053	3.675	-4.206	177.539	143.315		12.51271429	65.80166667	64.82977778
25.733	-19.078	54.479	13.703	-22.079	70.687	-2.235	78.411		156.284	87.256	-17.874	-12.446	34.394	185.309	185.278	4.845	-123.142	41.015	103.347	4.21	7.307	-89.027	115.54		24.84114286	72.15383333	27.70811111
25.867	70.778	79.622	-5.336	-67.26	23.939	-10.695	102.725		175.906	-34.557	20.662	106.812	-20.874	145.714	193.826	-34.4	-171.789	114.644	80.99	-11.504	-8.903	71.009	79.136		27.68185714	65.6105	34.77877778
26	37.648	74.273	37.613	-43.556	53.863	9.932	38.309		205.917	7.435	41.729	126.089	42.029	120.676	109.931	-55.209	-150.246	36.789	66.786	-5.472	25.769	166.189	19.462		29.726	90.64583333	23.77766667
26.133	44.228	43.504	-5.183	-129.594	27.545	-12.116	74.494		32.238	78.465	77.577	99.859	22.54	114.749	158.679	-55.194	-97.357	49.938	79.51	5.667	-7.79	61.577	-4.39		6.125428571	70.90466667	21.18222222
26.267	-35.433	32.322	-10.436	-53.38	48.916	-0.398	55.953		145.859	75.479	66.426	126.106	7.623	103.576	143.102	-71.38	-108.888	64.239	52.366	6.162	4.248	15.265	1.552		5.363428571	87.5115	11.85177778
26.4	-14.518	-16.093	16.174	-59.131	31.709	-21.957	29.511		28.113	47.012	57.279	71.418	33.94	90.356	120.153	-69.691	-82.628	31.923	38.422	58.5	-8.58	-121.717	-20.548		-4.900714286	54.68633333	-6.018444444
26.533	31.529	53.856	-25.803	-76.273	44.961	12.377	32.049		91.456	53.346	98.218	66.84	47.566	115.384	126.065	-87.603	-236.129	48.034	104.284	99.131	-4.48	-4.621	-5.421		10.38514286	78.80166667	4.362222222
26.667	75.871	29.836	-2.645	-135.179	60.519	-42.959	31.509		122.913	299.367	168.23	309.523	-69.95	136.217	246.077	-123.809	-21.234	67.92	35.652	21.629	13.246	-22.007	-12.171		2.421714286	161.05	22.81144444
26.8	36.213	-17.593	-7.833	-71.677	21.646	5.851	42.108		24.968	58.106	-120.019	-105.586	78.561	71.396	54.335	-52.983	-151.518	54.99	97.339	110.569	-11.325	2.776	-6.408		1.245	1.237666667	10.86388889
26.933	25.207	9.942	25.409	-61.869	23.492	-28.692	41.335		134.754	79.626	17.936	237.035	87.382	8.296	148.89	-142.114	-75.183	87.42	99.023	232.974	-40.612	7.449	25.328		4.974857143	94.1715	38.13055556
27.067	66.454	33.031	-93.632	-58.292	-12.892	-24.636	36.423		134.185	102.647	41.211	152.073	51.081	-538.37	157.307	-154.281	-36.594	136.285	100.374	101.397	-61.191	-15.597	12.4		-7.649142857	-9.528833333	26.67777778
27.2	128.644	84.533	155.185	-36.406	9.627	-50.939	-3.646		169.666	30.428	6.989	215.696	72.421	-580.463	170.255	-105.002	-43.498	66.901	112.267	52.318	-47.225	12.931	170.127		40.99971429	-14.2105	43.23044444
27.333	74.446	42.752	-110.443	-23.309	16.646	-63.234	21.153		84.349	12.142	-12.817	142.495	134.405	-404.355	147.827	-124.574	-20.631	73.375	110.026	-19.831	-248.233	26.369	176.115		-5.998428571	-7.296833333	13.38255556
27.467	113.786	-11.302	27.538	-31.471	-103.673	-29.616	-1.875		25.398	132.008	18.681	154.676	20.901	-283.323	119.959	-126.604	-60.066	37.256	114.981	21.739	-258.281	-14.741	237.941		-5.230428571	11.39016667	8.020444444
27.6	111.355	20.731	36.824	-69.284	157.505	-8.072	-5.218		309.831	77.873	6.639	149.608	6.917	-158.731	152.579	-92.837	-82.81	90.54	129.475	-38.706	-215.478	83.251	175.159		34.83442857	65.35616667	22.35255556
27.733	77.44	138.906	7.417	-66.302	-55.093	-4.137	4.919		36.433	157.451	17.242	86.098	200.182	48.164	72.674	-91.895	-62.025	111.222	105.698	-22.293	-233.692	-22.043	182.606		14.73571429	90.92833333	4.472444444
27.867	114.255	7.118	28.028	64.178	41.238	48.093	20.484		279.743	82.607	-5.6	141.522	61.84	16.113	11.63	-124.221	-36.005	163.895	97.531	25.119	-237.067	-33.548	129.102		46.19914286	96.0375	-0.396
28	72.522	-20.54	22.676	-169.678	82.194	11.005	28.644		133.962	56.216	19.885	161.449	52.099	135.439	124.64	-114.557	-127.756	76.206	113.509	22.095	-229.113	141.218	108.662		3.831857143	93.175	12.76711111
28.133	75.467	-14.041	18.553	76.195	61.32	38.454	-16.617		166.912	58.34	-43.104	95.957	82.744	-148.925	142.746	-47.557	-21.186	98.645	48.387	47.076	-199.746	33.261	128.037		34.19014286	35.32066667	25.51811111
28.267	46.305	11.284	21.489	-22.792	82.402	32.795	8.97		54.711	34.066	-111.554	113.632	60.745	10.767	140.179	-97.164	-39.941	95.059	67.584	100.101	-244.054	33.053	66.862		25.779	27.06116667	13.51988889
28.4	68.49	-3.332	39.758	-11.744	72.493	-32.245	-12.138		52.889	106.747	-214.721	111.545	58.161	29.754	120.405	-73.728	-44.752	67.771	29.764	108.539	-261.485	22.842	151.004		17.326	24.0625	13.37333333
28.533	53.979	10.286	40.332	11.741	11.235	-1.847	32.437		-19.032	41.413	-218.271	99.522	68.511	20.414	114.356	-45.373	-36.005	39.106	72.321	21.559	-177.353	26.194	122.795		22.59471429	-1.2405	15.28888889
28.667	55.489	-59.686	25.564	2.83	146.883	25.188	-35.429		29.547	117.271	-150.852	102.835	108.719	62.014	129.103	-38.84	-84.014	160.211	107.125	27.36	-104.886	2.494	131.086		22.977	44.92233333	36.62655556
28.8	1.396	8.414	35.273	39.027	-92.039	-8.583	-10.243		50.059	112.57	-161.054	94.446	122.261	16.753	162.717	-85.195	-108.864	44.041	159.269	51.205	-71.405	-14.937	147.564		-3.822142857	39.1725	31.59944444
28.933	22.308	56.511	9.004	-83.211	138.685	11.273	8.739		42.417	36.457	-235.381	34.696	55.197	66.456	157.684	-40.698	-92.16	48.236	96.769	54.043	-42.93	16.714	145.347		23.32985714	-0.026333333	38.11166667
29.067	32.274	163.451	39.183	76.676	-27.141	5.226	4.115		22.483	50.455	-221.118	98.305	23.998	68.954	110.525	-12.894	-80.471	177.861	125.734	82.737	22.181	-4.635	153.027		41.96914286	7.1795	63.785
29.2	51.038	-42.838	-7.07	60.539	36.692	9.596	19.134		-28.802	38.209	-252.161	103.794	28.434	138.773	83.137	-14.781	-68.601	119.897	52.384	67.059	-18.297	-91.016	67.309		18.15585714	4.707833333	21.899
29.333	52.536	37.8	61.115	288.593	150.265	3.427	17.681		-100.687	-120.052	-230.077	325.706	-14.311	135.134	79.092	27.209	-125.562	41.436	43.915	113.621	20.95	109.692	134.768		87.34528571	-0.7145	49.45788889
29.467	38.942	149.766	39.055	-92.896	-72.58	1.844	5.744		-86.7	168.851	-241.723	72.876	55.959	195.946	157.812	-60.88	42.395	205.161	51.618	101.758	17.793	-83.61	55.325		9.982142857	27.53483333	54.15244444
29.6	7.223	-95.406	94.091	41.889	53.753	5.313	6.224		-160.012	-34.327	-206.408	-15.981	-15.565	188.222	131.826	-156.283	-35.007	72.091	66.343	191.802	27.999	106.986	91.582		16.15528571	-40.6785	55.25988889
29.733	8.695	-10.363	46.216	63.475	45.126	17.313	-16.118		-161.902	59.528	-160.915	58.721	-5.886	269.456	141.866	-177.425	19.529	56.828	121.223	157.952	36.764	18.548	73.539		22.04914286	9.833666667	49.86933333
29.867	71.166	20.553	30.493	95.141	-109.953	-8.176	-1.337		-236.331	43.327	-185.504	82.299	-27.457	322.634	172.668	-163.848	-6.562	94.585	142.298	55.209	44.862	23.55	121.475		13.98385714	-0.172	53.80411111
