# Supplementary material for: Precise optical control of gene expression in C elegans using improved genetic code expansion and Cre recombinase
Source: eLife. 2021 Aug 5;10:e67075. doi: 10.7554/eLife.67075 (PMC8448529; doi:10.7554/eLife.67075)
Supplement: Figure 5—source data 2. — The light pulse is delivered at the 10 s mark, which corresponds to the ‘0’ mark in the graphs in Figure 5C–E and Figure 5—figure supplement 2. [file elife-67075-fig5-data2.zip › Velocities of animals in Figure 5D,E,F and figure supplement 2/PLMR_39mW_raw_byExpt.csv]

Time(s)	T1	T2	T3	T1	T2	T3	T4	T5	T6	T1	T2	T3	T4	T1	T2	T3		Expt1	Expte2	Expt3
0																		#DIV/0!	#DIV/0!	#DIV/0!
0.133	-101.389	72.081	15.858	-97.563	140.272	-310.814	22.631	213.454	213.116	113.925	152.251	-34.26	-13.267	-127.426	3.785	81.206		-4.483333333	30.18266667	25.17342857
0.267	-89.051	68.832	19.349	-59.163	131.514	-99.765	-132.529	168.509	-46.642	91.603	162.043	-34.455	26.034	-78.456	2.926	57.893		-0.29	-6.346	32.51257143
0.4	-112.544	53.751	18.438	-83.954	83.291	-38.685	150.765	149.276	13.954	101.511	27.94	-105.839	52.523	-153.61	4.597	76.836		-13.45166667	45.7745	0.565428571
0.533	-180.62	56.716	55.806	-216.892	147.97	-16.673	-18.103	233.139	29.427	-25.168	40.248	-97.982	26.548	-52.411	113.722	78.772		-22.69933333	26.478	11.96128571
0.667	-103.592	39.171	51.277	-153.465	165.482	-20.396	19.661	200.148	66.831	237.548	-12.319	-94.557	-59.735	-60.701	23.109	53.808		-4.381333333	46.37683333	12.45042857
0.8	-96.124	49.577	36.554	-87.346	166.472	-26.349	15.018	131.681	96.602	91.298	28.729	-76.574	10.809	56.643	60.214	68.719		-3.331	49.34633333	34.26257143
0.933	-33.141	101.253	26.185	-71.34	71.529	-50.729	-19.469	183.773	86.654	-24.053	46.218	-61.933	7.478	-35.549	26.259	80.446		31.43233333	33.403	5.552285714
1.067	-55.877	70.017	-13.62	65.527	95.88	-83.322	-19.231	142.294	58.842	72.478	46.87	-77.429	20.127	-49.609	17.502	93.724		0.173333333	43.33166667	17.66614286
1.2	-18.04	70.133	13.572	192.435	168.118	-71.066	22.997	160.979	6.413	79.497	96.66	5.567	15.426	99.169	24.808	106.465		21.88833333	79.97933333	61.08457143
1.333	-43.895	60.579	58.626	209.036	204.218	-54.881	-123.562	136.086	11.705	61.424	59.808	-239.853	42.781	-104.779	-25.459	78.548		25.10333333	63.767	-18.21857143
1.467	-16.006	91.804	12.247	347.788	98.99	-39.399	-148.837	98.313	45.126	188.286	79.878	-48.313	52.751	-39.857	-17.493	75.887		29.34833333	66.99683333	41.59128571
1.6	-63.92	54.15	-6.313	236.573	98.149	-108.628	-230.673	166.977	-12.849	50.456	106.018	-49.849	15.522	-6.067	3.215	64.955		-5.361	24.92483333	26.32142857
1.733	-77.068	93.566	7.259	183.888	-51.15	-172.147	-72.398	173.52	4.123	66.851	67.831	10.623	24.103	52.895	-17.967	90.485		7.919	10.97266667	42.11728571
1.867	-72.152	69.74	-18.319	149.667	-21.908	-82.643	-229.555	-72.176	17.198	70.977	60.683	-35.531	31.195	214.918	32.105	97.163		-6.910333333	-39.90283333	67.35857143
2	-40.029	63.873	-7.11	155.169	86.818	-65.66	-173.137	-465.568	4.484	67.339	74.824	-39.046	84.001	-2.422	-8.716	121.997		5.578	-76.31566667	42.56814286
2.133	-39.594	67.754	19.198	86.009	34.95	-61.291	-231.522	-258.1	27.433	94.426	59.092	3.163	40.667	41.452	-10.158	125.986		15.786	-67.08683333	50.66114286
2.267	35.59	22.096	-23.588	124.421	-72.835	-34.508	-245.475	-55.565	-1.121	118.649	108.409	-0.934	78.216	17.215	32.189	90.221		11.366	-47.51383333	63.42357143
2.4	44.945	17.358	9.64	114.582	30.471	-83.618	-288.381	98.083	21.537	44.01	91.273	-28.306	23.842	-2.288	24.72	121.318		23.981	-17.88766667	39.22414286
2.533	-116.012	27.908	60.96	151.376	-388.764	-90.04	-230.158	170.066	4.383	65.766	73.707	11.389	33.653	35.834	111.172	83.497		-9.048	-63.85616667	59.28828571
2.667	-50.212	33.053	75.519	61.064	-298.226	-74.735	34.94	307.695	26.262	141.727	8.118	-1.256	38.436	11.137	-28.929	55.938		19.45333333	9.5	32.16728571
2.8	-6.579	-23.83	62.523	129.583	-252.325	-64.981	-261.069	69.858	34.748	-40.459	20.45	14.379	32.83	-31.375	43.307	60.668		10.70466667	-57.36433333	14.25714286
2.933	-3.975	9.417	21.125	123.152	-300.17	-79.379	-61.091	102.409	24.385	37.754	-64.148	67.156	29.367	-44.84	106.361	116.466		8.855666667	-31.78233333	35.44514286
3.067	6.722	21.621	64.091	40.777	-325.938	-44.01	60.177	76.991	112.426	98.136	-123.057	203.128	42.06	-32.69	114.141	89.61		30.81133333	-13.26283333	55.904
3.2	-15.114	32.314	41.502	-19.538	-309.158	177.236	-123.06	124.625	96.09	106.396	-123.605	103.709	48.558	-7.639	-40.32	52.084		19.56733333	-8.9675	19.88328571
3.333	-20.22	4.085	5.299	-15.414	-219.734	53.931	-137.629	120.631	33.844	22.813	-174.848	121.678	9.72	35.789	-49.729	41.398		-3.612	-27.39516667	0.974428571
3.467	18.879	52.351	20.937	-30.831	-240.6	137.221	-66.543	98.304	45.35	103.385	-199.983	34.724	-14.25	24.407	-15.294	37.341		30.72233333	-9.5165	-4.238571429
3.6	-24.64	61.965	-2.707	83.337	-307.141	117.236	-88.233	80.772	30.854	89.298	-218.201	22.428	31.764	236.871	-53.561	34.474		11.53933333	-13.8625	20.439
3.733	-19.672	104.053	-2.959	11.672	-187.167	137.509	-142.791	75.019	43.222	21.443	-211.539	-65.682	10.436	117.913	-21.029	70.086		27.14066667	-10.42266667	-11.196
3.867	20.463	66.497	17.214	-46.741	-131.888	51.894	-164.274	179.096	125.276	71.035	-242.529	26.118	4.812	-140.627	33.464	19.246		34.72466667	2.227166667	-32.64014286
4	-8.128	111.789	48.032	-36.299	-114.945	88.935	-237.116	151.722	9.068	151.151	-232.978	-17.345	0.425	40.647	-28.437	39.386		50.56433333	-23.10583333	-6.735857143
4.133	10.238	47.373	29.369	44.17	75.059	119.856	-168.327	107.472	185.132	70.503	-259.663	18.364	3.94	-35.854	-21.111	33.714		28.99333333	60.56033333	-27.15814286
4.267	-33.392	21.301	18.433	17.825	110.75	82.926	-232.134	-8.985	13.024	78.153	-167.634	20.301	25.648	4.857	-32.45	90.635		2.114	-2.765666667	2.787142857
4.4	75.019	25.263	17.12	-148.401	118.114	62.762	-128.487	246.147	47.433	86.965	-145.703	-23.042	16.071	364.426	1.579	100.384		39.134	32.928	57.24
4.533	-28.256	29.392	21.928	-17.789	196.058	31.391	-135.321	216.09	111.181	138.543	-152.907	20.552	20.933	10.634	-25.728	85.514		7.688	66.935	13.93442857
4.667	15.139	48.596	38.624	-64.436	84.895	56.459	-102.767	113.786	108.252	95.682	-214.071	21.165	22.876	-0.343	39.933	7.528		34.11966667	32.69816667	-3.89
4.8	-12.049	49.859	-10.798	-148.963	164.01	104.365	-64.685	176.886	65.29	129.865	-92.794	16.706	31.445	127.074	9.595	14.388		9.004	49.48383333	33.75414286
4.933	55.593	33.588	32.384	-142.069	99.963	82.463	-14.51	132.747	46.224	134.569	-67.741	4.629	-0.591	-486.357	33.86	31.948		40.52166667	34.13633333	-49.95471429
5.067	11.611	57.062	16.205	-79.601	240.224	123.144	-57.225	152.064	70.983	142.925	-3.262	17.979	13.724	-90.997	40.999	26.447		28.29266667	74.9315	21.11642857
5.2	145.765	-19.381	62.895	-124.451	195.642	106.254	-144.184	135.895	12.77	135.057	-16.755	111.438	10.903	-47.083	87.935	42.224		63.093	30.321	46.24557143
5.333	-143.996	20.606	43.659	-57.971	222.596	136.772	-186.012	152.746	68.679	140.659	-4.808	-14.519	-10.687	-115.723	45.234	89.437		-26.577	56.135	18.51328571
5.467	279.188	-7.154	54.954	-11.417	47.538	119.683	-196.807	159.648	65.485	120.42	11.176	64.063	11.633	-159.461	-8.953	83.929		108.996	30.68833333	17.54385714
5.6	-285.494	-31.624	74.363	-12.558	350.763	119.782	-198.353	130.688	128.297	153.58	-37.292	21.261	-11.128	-154.058	1.956	110.97		-80.91833333	86.4365	12.18414286
5.733	-140.755	5.377	64.759	-42.232	164.56	118.958	-87.304	166.478	138.063	87.178	-178.221	20.444	4.156	-169.401	-6.331	57.743		-23.53966667	76.4205	-26.34742857
5.867	236.561	24.882	5.061	-26.726	197.893	73.529	-57.666	138.905	83.243	106.137	-189.109	-6.145	8.344	-151.763	54.928	37.605		88.83466667	68.19633333	-20.00042857
6	42.088	19.171	-10.714	-13.508	239.041	72.313	-4.858	189.648	50.642	104.168	-215.413	-2.319	4.154	-226.512	117.274	23.05		16.84833333	88.87966667	-27.94257143
6.133	21.451	-87.109	9.637	24.776	258.808	26.343	-108.277	210.746	102.259	72.953	-197.126	10.283	6.556	-35.951	128.951	63.167		-18.67366667	85.77583333	6.976142857
6.267	40.086	94.893	21.569	27.042	165.211	42.519	-228.318	168.708	78.157	108.264	-272.977	-7.096	1.745	-19.481	22.822	61.28		52.18266667	42.21983333	-15.06328571
6.4	-18.3	6.568	-8.731	-101.103	200.301	95.707	-214.173	186.37	98.644	69.328	-197.175	8.114	-14.057	4.213	11.538	71.141		-6.821	44.291	-6.699714286
6.533	-35.451	21.826	34.377	-5.984	220.542	68.336	-212.64	173.375	95.913	53.922	-243.638	3.676	-22.351	63.459	31.209	84.396		6.917333333	56.59033333	-4.189571429
6.667	99.408	16.404	32.171	196.529	199.634	100.462	-234.24	153.848	161.599	-29.249	-259.765	-8.61	-11.702	143.019	-1.465	73.866		49.32766667	96.30533333	-13.41514286
6.8	-39.022	55.302	9.172	169.456	191.243	73.977	-288.746	40.784	61.272	11.104	-101.531	16.69	31.461	3.391	-5.226	-22.4		8.484	41.331	-9.501571429
6.933	87.675	52.783	-5.564	198.039	141.627	117.026	-209.027	124.95	78.308	60.863	-112.4	5.973	-1.696	129.311	-5.038	-141.992		44.96466667	75.15383333	-9.282714286
7.067	92.634	6.31	-2.145	152.766	120.745	38.419	-182.687	176.598	142.72	32.491	-54.608	-4.695	-7.169	136.225	6.61	-158.622		32.26633333	74.76016667	-7.109714286
7.2	48.115	46.373	12.204	121.857	73.1	65.932	-71.781	168.572	100.166	42.345	7.667	11.168	-6.102	140.902	-1.729	-187.355		35.564	76.30766667	0.985142857
7.333	74.006	32.805	10.272	59.465	80.84	51.802	-10.172	182.081	89.727	38.998	217.461	5.413	1.437	86.443	15.737	-117.842		39.02766667	75.62383333	35.37814286
7.467	82.358	31.609	10.861	180.247	133.637	65.623	-13.604	143.894	147.231	46.06	-231.845	-2.825	-25.537	123.947	-47.639	-73.834		41.60933333	109.5046667	-30.239
7.6	6.97	25.331	-14.653	114.962	160.334	81.146	-14.772	77.137	261.208	108.202	240.522	-13.909	-8.605	168.663	-26.837	-73.523		5.882666667	113.3358333	56.359
7.733	42.894	14.88	8.093	103.834	123.699	103.01	-4.732	133.88	96.643	21.456	-224.12	-5.047	11.896	123.008	-36.249	-86.273		21.95566667	92.72233333	-27.90414286
7.867	54.594	7.197	23.305	88.28	153.02	55.627	15.451	90.495	137.364	60.845	18.096	-6.985	2.9	138.163	12.399	-10.136		28.36533333	90.0395	30.75457143
8	52.158	12.481	71.313	55.853	48.335	62.019	44.295	78.249	169.672	8.001	67.416	-125.926	35.76	151.721	10.515	-71.101		45.31733333	76.40383333	10.91228571
8.133	22.447	5.634	5.095	50.305	46.104	68.421	25.994	-12.572	151.502	140.648	124.906	138.513	-26.206	122.649	13.532	-71.933		11.05866667	54.959	63.15842857
8.267	17.095	-35.002	41.653	39.978	99.693	73.114	75.243	281.701	100.707	94.688	146.087	-5.068	-3.388	130.021	37.934	-45.789		7.915333333	111.7393333	50.64071429
8.4	42.704	-6.064	5.466	-254.878	85.934	79.145	76.361	138.918	88.791	49.026	87.512	2.882	1.796	112.406	154.419	-17.764		14.03533333	35.71183333	55.75385714
8.533	15.083	-125.093	18.306	-103.172	-7.468	85.237	128.33	102.166	116.443	-19.598	91.305	5.071	16.79	193.019	47.954	15.225		-30.568	53.58933333	49.96657143
8.667	52.191	-207.321	1.243	-88.327	23.896	80.704	117.054	-26.199	137.684	-37.203	18.712	-1.163	14.574	111.443	-108.644	-21.968		-51.29566667	40.802	-3.464142857
8.8	-3.989	-171.169	26.487	-65.059	32.18	54.113	3.899	120.419	80.927	46.874	-12.458	-16.886	0.424	93.827	148.532	33.37		-49.557	37.7465	41.95471429
8.933	-12.16	-177.337	13.192	-256.175	-164.577	41.206	-7.325	122.236	131.9	35.076	-4.6	24.135	-14.314	18.657	32.833	74.374		-58.76833333	-22.1225	23.73728571
9.067	9.081	-161.046	19.075	-199.276	-255.634	104.05	19.261	145.96	153.628	21.006	-72.66	6.314	-10.581	-93.537	32.145	51.868		-44.29666667	-5.335166667	-9.349285714
9.2	151.222	-120.643	-10.555	-206.77	-134.889	39.018	14.567	338.415	21.84	89.939	-258.372	9.818	-32.081	-20.612	1.506	14.634		6.674666667	12.03016667	-27.88114286
9.333	-143.96	-165.579	17.444	-161.615	-132.877	78.533	137.858	157.074	96.275	-36.204	-179.588	-12.341	-10.599	-16.378	33.729	48.684		-97.365	29.208	-24.671
9.467	127.121	-71.638	8.621	-188.227	-161.232	186.811	142.457	166.676	89.101	253.771	-160.036	-21.549	5.459	-63.215	20.844	14.001		21.368	39.26433333	7.039285714
9.6	81.397	-142.178	-4.361	-181.871	-206.4	-42.494	75.718	153.73	101.423	55.5	-121.451	-3.332	20.898	-45.613	-17.134	67.989		-21.714	-16.649	-6.163285714
9.733	-10.429	-110.995	-12.396	-167.998	-200.18	58.623	65.201	149.488	114.643	44.391	-102.781	-3.257	32.848	-111.543	29.005	35.822		-44.60666667	3.296166667	-10.78785714
9.867	-10.7	-101.654	-27.286	-157.344	-112.45	94.058	45.541	172.699	110.24	64.864	-103.302	-11.478	-6.44	-159.075	24.644	46.69		-46.54666667	25.45733333	-20.58528571
10	141.079	-128.482	30.576	-112.939	31.267	96.945	48.737	135.217	128.965	22.363	-145.353	6.834	3.989	-150.167	21.563	22.398		14.391	54.69866667	-31.19614286
10.133	-159.13	-126.093	9.651	-108.127	-53.158	88.549	129.947	142.02	107.748	-31.243	-113.617	-8.123	7.323	-144.607	22.251	57.129		-91.85733333	51.16316667	-30.12671429
10.267	52.959	-107.779	19.114	-37.363	233.685	135.809	83.713	219.255	152.75	-34.451	-28.695	185.506	-7.29	-125.877	10.582	336.262		-11.902	131.3081667	48.00528571
10.4	104.217	-146.989	22.202	316.084	574.242	222.954	201.212	199.115	231.606	146.2	123.17	502.674	18.196	-95.546	37.793	360.969		-6.856666667	290.8688333	156.208
10.533	67.498	-153.216	-9.37	422.047	503.235	144.037	166.386	221.938	105.575	136.445	322.448	388.096	2.275	33.759	118.288	232.633		-31.696	260.5363333	176.2777143
10.667	36.18	-146.22	41.459	382.941	359.231	269.599	4.685	248.374	163.933	139.645	282.432	118.061	-4.268	211.231	114.93	186.442		-22.86033333	238.1271667	149.7818571
10.8	29.382	-108.823	40.773	155.977	254.344	-42.391	203.3	205.868	123.458	156.69	189.234	334.968	3.668	356.451	71.241	148.624		-12.88933333	150.0926667	180.1251429
10.933	25.708	-95.429	47.075	183.724	245.596	204.593	133.529	264.376	140.998	147.88	145.346	154.211	10.392	219.719	24.024	118.829		-7.548666667	195.4693333	117.2001429
11.067	6.974	-65.471	10.529	99.637	158.88	-18.663	108.209	188.085	214.156	125.645	162.341	32.147	11.97	170.287	28.174	80.048		-15.98933333	125.0506667	87.23028571
11.2	-3.916	-5.153	9.154	-84.222	189.051	129.227	78.235	243.038	200.419	101.876	237.499	20.658	-4.935	136.667	53.017	102.59		0.028333333	125.958	92.48171429
11.333	23.201	-21.088	4.287	45.106	278.516	77.164	65.923	267.347	152.108	-43.855	218.991	8.597	-4.791	139.795	45.106	122.99		2.133333333	147.694	69.54757143
11.467	12.517	22.273	10.95	24.809	184.997	156.021	87.811	227.09	170.817	99.754	191.695	8.429	9.562	241.817	48.666	107.707		15.24666667	141.9241667	101.09
11.6	0.876	-12.227	16.915	4.294	204.143	15.901	127.785	202.608	185.853	116.486	187.494	17.663	-9.796	145.583	64.84	93.422		1.854666667	123.4306667	87.956
11.733	-18.156	15.184	1.265	30.165	203.029	149.74	103.981	216.996	206.099	193.841	226.132	13.658	5.244	152.841	6.443	61.867		-0.569	151.6683333	94.28942857
11.867	9.514	-9.879	-15.004	34.52	184.005	116.068	137.483	198.25	197.021	6.781	180.167	3.295	-7.273	141.673	54.033	37.126		-5.123	144.5578333	59.40028571
12	9.585	-92.543	31.481	138.889	221.075	137.793	99.874	226.45	206.722	278.967	172.653	4.981	-7.977	53.928	11.19	70.957		-17.159	171.8005	83.52842857
12.133	-19.567	-145.172	34.921	-519.122	197.302	45.755	130.51	193.552	233.022	-107.738	164.623	66.323	14.407	21.162	10.571	71.196		-43.27266667	46.8365	34.36342857
12.267	25.632	-154.917	36.084	-148.797	220.893	124.599	160.521	195.081	175.645	164.779	197.215	27.846	-3.71	-11.574	-4.713	112.159		-31.067	121.3236667	68.85742857
12.4	8.624	-160.315	15.354	-85.354	214.916	69.238	90.592	130.209	205.08	197.002	133.607	21.337	2.102	-34.374	21.878	130.283		-45.44566667	104.1135	67.405
12.533	-27.47	-130.501	56.203	-45.92	258.852	102.15	0.939	177.097	194.244	115.036	106.438	23.245	-9.058	11.131	16.911	130.28		-33.92266667	114.5603333	56.28328571
12.667	19.263	-201.327	51.762	6.152	275.794	59.241	177.634	171.709	140.868	132.66	28.515	34.272	5.693	-26.359	35.496	148.906		-43.434	138.5663333	51.31185714
12.8	9.355	-226.767	66.816	8.076	248.865	54.477	45.223	68.276	142.946	234.029	142.894	-15.509	2.821	107.594	52.749	137.355		-50.19866667	94.64383333	94.56185714
12.933	-8.892	-152.267	55.647	31.679	346.042	64.232	93.099	22.769	152.181	96.568	94.327	30.235	-1.641	142.223	24.041	253.234		-35.17066667	118.3336667	91.28385714
13.067	14.302	-150.13	66.112	125.911	367.216	74.359	130.653	-91.838	137.819	94.527	149.453	36.461	0.971	75.44	20.963	253.804		-23.23866667	124.02	90.23128571
13.2	-7.575	-60.566	-9.174	85.116	314.939	56.727	40.973	-43.027	99.68	66.914	165.93	7.047	-2.247	173.356	58.219	253.543		-25.77166667	92.40133333	103.2517143
13.333	11.48	-57.628	64.434	127.171	270.168	-35.109	22.123	224.177	138.03	136.771	160.894	-8.288	-18.311	77.509	136.853	126.419		6.095333333	124.4266667	87.40671429
13.467	5.247	-34.493	39.256	60.314	301.548	77.327	157.114	110.509	168.91	-27.28	186.992	37.849	-3.694	-13.568	-149.903	126.335		3.336666667	145.9536667	22.39014286
13.6	-4.034	-38.639	42.217	20.688	270.568	131.807	7.461	237.21	321.991	88.162	202.552	14.916	-4.054	105.803	2.198	8.215		-0.152	164.9541667	59.68457143
13.733	-23.231	4.757	49.18	7.813	275.037	142.857	-82.572	215.928	144.479	109.058	92.64	-6.457	12.107	34.174	11.327	127.748		10.23533333	117.257	54.371
13.867	-2.792	17.845	72.831	25.23	306.297	85.784	131.581	238.281	202.309	73.506	123.958	16.784	-1.155	173.134	12.759	253.012		29.29466667	164.9136667	93.14257143
14	6.864	44.408	16.942	-15.115	316.568	99.067	-81.234	63.283	149.373	82.533	92.646	24.556	18.215	96.738	-3.111	3.144		22.738	88.657	44.96014286
14.133	11.898	-16.265	49.925	1.869	294.649	94.733	181.237	84.472	161.45	97.996	161.384	-16.129	-11.036	54.331	-5.287	126.602		15.186	136.4016667	58.26585714
14.267	16.765	12.799	34.497	27.906	244.543	95.928	38.187	167.223	6.935	69.774	101.745	1.622	8.592	70.787	8.28			21.35366667	96.787	43.46666667
14.4	-15.219	-30.07	41.515	28.841	275.708	144.536	-21.205	166.019	109.36	112.703	149.914	-18.276	31.605	39.783	34.887			-1.258	117.2098333	58.436
14.533	-17.846	18.876	4.261	22.164	260.776	153.764	-73.448	84.565	165.876	102.11	154.661	-42.305	-16.718	-24.055	36.6			1.763666667	102.2828333	35.04883333
14.667	6.119	26.684	41.685	27.101	291.914	124.89	144.961	154.544	140.614	138.107	202.539	-16.226	-9.219	-37.117	35.669			24.82933333	147.3373333	52.29216667
14.8	2.929	-4.565	47.114	15.42	219.032	85.853	28.477	156.966	145.552	38.666	165.562	-57.696	6.389	2.462	77.087			15.15933333	108.55	38.745
14.933	4.017	14.633	4.273	-66.924	240.967	87.484	35.111	123.472	112.026	69.562	188.316	15.326	33.929	-11.167	-6.864			7.641	88.68933333	48.18366667
15.067	-21.727	35.184	32.076	-154.535	245.005	111.888	30.572	142.037	135.298	87.914	180.183	-17.759	50.817	77.575	-3.309			15.17766667	85.04416667	62.57016667
15.2	0.264	1.715	14.748	-193.238	217.995	88.177	-12.879	131.526	138.102	97.799	195.861	33.48	118.696	-106.956	-7.096			5.575666667	61.61383333	55.29733333
15.333	-5.505	-20.782	-9.148	-209.99	243.764	61.979	23.073	148.653	116.767	122.627	180.804	8.716	131.865	8.663	20.276			-11.81166667	64.041	78.82516667
15.467	9.122	8.962	27.076	-185.919	308.531	120.716	20.762	125.589	98.724	115.633	121.501	-11.863	111.1	188.348	52.055			15.05333333	81.4005	96.129
15.6	-19.933	64.697	11.622	-308.872	224.266	126.301	-10.856	358.233	138.697	103.146	194.607	-6.158	129.042	157.655	-38.455			18.79533333	87.9615	89.97283333
15.733	17.413	60.867	-10.157	-274.226	255.985	136.531	-128.617	117.569	225.101	155.652	134.57	28.093	99.152	247.556	-32.704			22.70766667	55.3905	105.3865
15.867	-15.708	79.596	-9.022	-279.747	122.217	88.408	17.889	306.174	120.916	146.049	169.998	24.191	95.647	118.312	57.848			18.28866667	62.64283333	102.0075
16	-4.815	96.516	-21.114	-162.038	131.545	155.308	-3.188	235.277	129.977	139.939	152.021	-131.923	67.001	78.83	82.73			23.529	81.14683333	64.76633333
16.133	9.374	66.901	-2.853	-55.606	198.451	155.777	24.277	226.624	154.071	135.799	104.073	115.1	28.086	52.144	85.47			24.474	117.2656667	86.77866667
16.267	-13.934	130.517	29.007	-17.471	97.786	90.305	98.487	243.603	212.093	111.498	165.44	-36.366	54.634	23.839	19.914			48.53	120.8005	56.49316667
16.4	19.758	89.724	1.944	-14.514	80.242	68.978	-9.297	203.887	146.624	135.245	128.24	-48.345	39.071	-125.353	52.011			37.142	79.32	30.14483333
16.533	-10.726	85.345	-5.916	51.231	83.836	121.753	2.354	216.149	123.483	118.472	136.986	-22.613	-10.252	-7.021	28.877			22.901	99.801	40.7415
16.667	5.085	84.751	97.008	31.259	28.588	74.289	22.648	195.457	107.879	58.563	81.062	-19.919	-2.128	-32.657	16.088			62.28133333	76.68666667	16.83483333
16.8	7.184	82.985	-62.005	7.188	-11.106	65.333	28.607	188.327	194.63	16.436	131.946	95.871	4.392	185.755	10.713			9.388	78.82983333	74.1855
16.933	-25.885	45.833	5.238	9.42	20.344	69.909	-24.191	181.086	139.009	116.467	199.188	251.593	10.28	142.387	52.056			8.395333333	65.9295	128.6618333
17.067	26.927	105.591	22.513	-4.851	49.954	13.735	31.529	45.822	166.773	109.719	175.282	15.064	0.722	120.492	36.549			51.677	50.49366667	76.30466667
17.2	4.616	109.805	-7.149	2.091	39.58	18.787	-14.202	144.45	152.344	131.62	213.331	17.587	-1.48	64.293	42.469			35.75733333	57.175	77.97
17.333	13.205	62.269	15.89	93.584	93.568	40.508	40.023	121.082	132.586	284.645	188.269	-118.384	-4.396	-55.004	135.729			30.45466667	86.89183333	71.80983333
17.467	-12.103	62.937	32.507	120.486	113.945	20.079	27.368	110.699	99.544	33.254	172.105	165.334	7.937	24.626	-111.357			27.78033333	82.02016667	48.64983333
17.6	-6.816	62.909	-7.236	222.378	107.156	8.232	22.568	139.771	133.757	250.262	133.023	10.672	-2.193	9.665	29.762			16.28566667	105.6436667	71.86516667
17.733	-14.03	100.134	1.996	156.463	67.725	-40.92	52.003	157.939	147.904	125.372	172.537	32.141	-7.024	126.184	4.568			29.36666667	90.18566667	75.62966667
17.867	-11.925	48.653	8.817	221.396	50.495	-18.556	42.195	209.007	205.71	117.823	166.698	19.642	1.812	-23.426	7.609			15.18166667	118.3745	48.35966667
18	1.506	96.146	35.984	201.85	72.541	-29.098	37.489	41.397	186.23	127.388	162.734	25.143	4.167	239.953	7.26			44.54533333	85.06816667	94.44083333
18.133	9.3	85.073	38.543	142.334	207.67	60.904	-1.38	-32.201	161.073	134.758	144.711	17.011	-46.275	47.516	22.211			44.30533333	89.73333333	53.322
18.267	4.996	74.784	38.548	112.681	227.959	142.808	-1.718	242.145	146.315	127.09	127.22	17.307	-18.649	-96.799	17.846			39.44266667	145.0316667	29.0025
18.4	-5.96	100.944	24.895	142.239	162.556	19.924	6.08	89.117	176.815	131.335	154.828	22.853	-58.34	67.114	24.028			39.95966667	99.45516667	56.96966667
18.533	-27.509	50.102	14.952	98.895	149.141	24.898	42.501	231.195	188.407	172.066	163.032	-13.363	1.372	76.019	-13.181			12.515	122.5061667	64.32416667
18.667	16.694	141.506	50.435	207.296	43.847	-97.385	103.393	180.592	134.84	120.114	183.915	-131.667	-50.714	192.94	63.056			69.545	95.4305	62.94066667
18.8	-9.423	63.49	23.579	131.965	33.669	-253.589	103.127	112.64	176.535	103.869	141.105	145.362	3.037	20.626	101.537			25.882	50.7245	85.92266667
18.933	-1.429	89.585	4.207	98.34	60.342	-201.777	76.023	100.945	100.572	-11.472	173.34	33.172	-14.749	-93.978	-15.969			30.78766667	39.07416667	11.724
19.067	-17.233	22.532	33.78	202.176	45.492	-140.801	93.034	137.163	106.844	125.719	118.949	8.109	-25.715	134.003	-8.537			13.02633333	73.98466667	58.75466667
19.2	2.583	30.601	30.931	165.827	15.389	-199.475	111.768	101.554	113.871	117.309	139.96	17.737	-26.302	-84.126	13.814			21.37166667	51.489	29.732
19.333	-38.877	74.246	26.714	188.659	46.857	-109.524	78.357	153.413	151.611	209.42	175.78	19.349	-8.452	7.925	-10.657			20.69433333	84.8955	65.56083333
19.467	20.151	80.355	49.794	128.861	36.526	-218.53	96.752	141.831	138.76	8.063	198.969	23.405	-36.697	43.209	32.467			50.1	54.03333333	44.90266667
19.6	3.939	69.915	16.07	212.361	79.589	-176.335	33.762	139.946	82.114	100.067	196.963	-13.595	-27.501	124.279	147.764			29.97466667	61.90616667	87.99616667
19.733	-3.91	29.47	9.553	182.797	87.324	-278.112	73.73	99.729	120.692	105.032	234.041	-50.732	-9.004	-72.655	2.928			11.70433333	47.69333333	34.935
19.867	-46.048	-5.954	35.693	95.313	71.405	-219.639	126.145	118.754	5.098	117.173	151.602	-24.673	-196.633	68.783	-20.708			-5.436333333	32.846	15.924
20	-32.669	-11.365	45.58	117.259	124.819	-142.552	106.301	168.144	32.678	230.368	160.372	-121.387	-269.811	3.263	28.64			0.515333333	67.77483333	5.240833333
20.133	-81.022	66.208	1.296	114.696	75.875	-36.567	112.013	202.149	121.961	89	133.038	96.063	-277.547	18.045	78.374			-4.506	98.3545	22.82883333
20.267	-17.007	45.628	11.289	57.468	99.056	-41.446	67.975	200.194	109.186	134.906	85.871	23.103	-82.674	141.581	30.014			13.30333333	82.07216667	55.46683333
20.4	-46.515	57.257	57.34	103.301	116.975	-47.49	77.363	200.235	65.982	142.562	110.002	7.488	-35.927	73.342	27.171			22.694	86.061	54.10633333
20.533	-17.843	64.742	13.372	164.579	113.472	-41.737	51.938	229.945	80.128	279.321	167.032	-10.829	-57.15	105.458	17.219			20.09033333	99.72083333	83.5085
20.667	-7.857	116.299	46.835	180.792	36.158	126.732	32.011	202.336	151.642	118.135	179.056	-33.783	-17.031	-35.9	12.051			51.759	121.6118333	37.088
20.8	-7.918	84.668	39.036	197.541	75.054	-26.445	30.2	190.965	123.499	109.567	122.254	-6.728	-29.417	149.096	18.734			38.59533333	98.469	60.58433333
20.933	-52.999	71.754	28.082	165.421	122.518	-107.788	71.732	211.641	53.543	289.636	70.816	30.088	-1.947	12.685	10.865			15.61233333	86.17783333	68.6905
21.067	-6.614	61.778	31.042	195.713	96.428	-122.612	36.324	175.586	158.797	143.508	144.744	-40.842	-20.509	178.709	-38.415			28.73533333	90.03933333	61.19916667
21.2	-23.697	53.989	70.549	137.611	77.564	-143.66	60.212	202.047	113.426	129.993	192.442	-26.604	13.28	94.295	19.492			33.61366667	74.53333333	70.483
21.333	-39.479	61.474	12.44	88.1	80.966	-73.316	84.583	175.98	94.42	-7.445	144.727	-119.524	127.736	60.483	-2.776			11.47833333	75.12216667	33.86683333
21.467	-61.832	55.472	66.914	187.184	187.23	-147.374	68.201	184.225	62.372	153.037	82.844	166.858	-134.928	-12.569	13.09			20.18466667	90.30633333	44.722
21.6	-64.287	78.454	9.96	202.662	143.904	-71.954	131.656	180.339	72.442	93.93	124.117	27.143	13.443	195.102	-5.843			8.042333333	109.8415	74.64866667
21.733	-45.097	79.176	47.278	193.076	176.761	-13.31	117.834	172.278	114.584	101.285	72.305	12.217	12.453	74.107	-6.624			27.119	126.8705	44.2905
21.867	-47.718	89.748	42.931	167.885	329.248	36.397	120.945	220.394	119.938	154.57	85.158	25.234	-16.192	54.771	70.494			28.32033333	165.8011667	62.33916667
22	-32.496	19.599	50.56	115.166	187.939	22.771	103.925	173.577	49.84	176.953	77.422	6.856	-8.602	25.514	12.976			12.55433333	108.8696667	48.51983333
22.133	-62.752	93.104	58.195	154.03	117.734	61.34	144.768	224.741	30.927	181.693	91.498	8.148	17.358	48.827	22.673			29.51566667	122.2566667	61.6995
22.267	-11.943	69.699	24.793	151.913	181.17	18.398	12.098	257.016	33.239	121.4	120.346	10.245	-23.092	54.384	5.692	-9.334		27.51633333	108.9723333	39.94871429
22.4	1.69	70.658	64.462	174.383	193.874	54.662	118.054	268.717	-25.171	157.628	85.808	-20.933	27.271	58.355	34.66	2.652		45.60333333	130.7531667	49.34871429
22.533	-82.976	76.297	-11.502	129.902	119.126	62.552	206.008	257.9	-13.815	175.18	56.562	2.033	-36.126	50.807	52.974	235.105		-6.060333333	126.9455	76.64785714
22.667	-39.714	60.258	9.445	156.72	88.639	33.023	71.061	453.123	41.336	283.361	78.141	-124.048	-17.472	18.159	44.02	-117.841		9.996333333	140.6503333	23.47428571
22.8	-20.74	45.613	58.063	30.504	84.81	198.94	25.661	-149.046	-30.949	20.768	30.454	146.869	8.911	73.865	-24.336	-117.967		27.64533333	26.65333333	19.79485714
22.933	-57.957	46.418	36.857	149.106	42.326	162.386	3.387	76.047	30.937	101.197	81.017	47.815	-23.938	40.06	18.812	20.149		8.439333333	77.36483333	40.73028571
23.067	-40.411	90.701	61.855	184.405	117.84	144.504	4.097	86.108	36.779	79.517	-22.333	69.015	16.485	26.881	29.766	-119.479		37.38166667	95.62216667	11.40742857
23.2	-12.099	38.904	56.165	234.953	-23.898	57.31	58.234	39.268	95.19	94.662	52.753	54.391	27.218	170.752	-2.796	-118.167		27.65666667	76.84283333	39.83042857
23.333	-35.958	17.069	67.479	258.401	72.312	19.357	131.136	35.056	188.309	111.232	59.92	8.876	55.333	60.125	11.425	-3.177		16.19666667	117.4285	43.39057143
23.467	4.644	13.397	68.07	247.593	42.684	30.735	120.168	-29.432	73.436	141.734	99.793	45.232	150.984	87.21	-17.341	118.014		28.70366667	80.864	89.37514286
23.6	3.958	12.821	51.229	247.984	41.632	64.02	108.162	-23.777	125.501	99.68	124.211	20.628	42.186	-69.715	-12.394	-235.115		22.66933333	93.92033333	-4.359857143
23.733	-13.766	14.687	27.726	254.992	63.024	173.251	119.734	11.189	150.502	70.686	126.121	-23.874	16.757	28.555	-4.047	6.84		9.549	128.782	31.57685714
23.867	-21.345	36.733	72.622	200.198	-12.753	79.879	54.715	-14.075	133.757	40.885	157.917	7.22	19.791	53.377	4.28	-118.024		29.33666667	73.62016667	23.63514286
24	-23.423	41.058	69.989	137.425	46.02	137.516	88.48	152.103	156.937	139.017	129.644	-121.505	52.447	121.609	22.47	118.194		29.208	119.7468333	65.98228571
24.133	-55.096	44.233	56.845	178.714	26.717	-28.24	94.298	-109.028	99.789	-113.016	111.018	145.637	-22.998	55.313	-12.773	-117.889		15.32733333	43.70833333	6.470285714
24.267	-25.807	52.099	90.017	88.93	14.278	176.998	83.26	-69.714	164.65	-94.277	91.657	56.549	-10.815	-27.342	-16.694	-118.269		38.76966667	76.40033333	-17.02728571
24.4	-71.839	16.742	50.327	125.566	18.695	36.96	74.553	-131.807	217.606	-89.818	76.325	41.726	-15.415	138.68	20.246	-117.875		-1.59	56.92883333	7.695571429
24.533	-4.879	19.442	50.453	201.594	40.352	-97.033	78.749	-270.621	239.406	-59.175	103.751	-5.872	9.247	89.025	-1.621	-1.031		21.672	32.0745	19.18914286
24.667	-30.829	6.56	41.674	206.268	56.126	65.888	58.013	-179.226	26.091	-46.453	102.49	14.496	172.21	79.438	4.861	2.894		5.801666667	38.86	47.13371429
24.8	-50.794	24.436	6.325	199.623	76.723	30.07	105.712	-241.33	110.853	50.654	230.778	8.392	-62.829	246.481	-24.514	-117.622		-6.677666667	46.94183333	47.33428571
24.933	-23.543	18.257	43.305	180.784	35.729	-26.316	83.061	-125.856	36.846	97.907	156.626	16.616	59.306	84.692	8.075	-20.349		12.673	30.708	57.55328571
25.067	15.417	24.981	9.778	230.06	-106.664	77.714	35.676	-202.19	113.045	59.45	142.055	48.508	15.971	107.24	-66.809	-119.687		16.72533333	24.60683333	26.67542857
25.2	-44.972	3.537	38.825	11.842	-200.438	65.243	47.758	-287.784	187.183	186.464	157.981	44.767	31.042	84.935	-66.74	-237.412		-0.87	-29.366	28.71957143
25.333	-15.78	22.924	-23.607	216.08	-131.169	69.476	107.593	-205.254	171.096	120.412	178.086	19.742	219.346	148.72	-102.239	-19.555		-5.487666667	37.97033333	80.64457143
25.467	6.597	9.196	23.215	-45.954	-165.983	106.541	95.633	-141.242	-20.946	154.309	159.341	45.283	13.468	116.01	-105.055	-118.053		13.00266667	-28.6585	37.90042857
25.6	2.651	-11.434	-3.824	77.099	-209.618	65.967	90.988	95.021	316.807	114.694	87.247	20.495	-21.778	85.198	-61.965	-117.67		-4.202333333	72.71066667	15.17442857
25.733	8.072	9.933	-2.271	110.864	-153.853	35.768	114.333	234.489	158.586	87.926	77.632	52.907	-15.344	76.978	-115.33	-118.82		5.244666667	83.3645	6.564142857
25.867	81.075	-32.823	2.651	60.733	-36.738	107.252	137.143	292.146	316.828	78.755	35.865	20.359	39.24	84.814	-70.887	-120.945		16.96766667	146.2273333	9.600142857
26	-39.001	9.823	-4.572	141.431	13.533	54.145	-6.37	257.716	471.513	148.366	9.971	36.854	58.561	115.678	-81.837	-134.139		-11.25	155.328	21.922
26.133	25.26	35.131	20.353	106.731	-20.199	90.773	194.586	136.234	157.085	252.95	43.558	42.238	-82.073	92.71	-69.995	-80.168		26.91466667	110.8683333	28.46
26.267	-17.672	14.639	15.273	145.566	-1.78	106.7	169.083	242.666	312.83	338.654	93.897	19.514	20.95	29.435	-31.728	-26.928		4.08	162.5108333	63.39914286
26.4	-10.352	13.163	-46.092	133.177	60.811	108.241	66.215	174.71	157.618	122.803	132.619	22.825	147.281	76.65	-77.481	-14.664		-14.427	116.7953333	58.57614286
26.533	25.648	40.356	4.684	157.133	118.623	115.348	152.107	287.651	158.612	-13.958	125.854	16.629	9.443	-47.587	-42.108	31.228		23.56266667	164.9123333	11.35728571
26.667	-10.81	45.893	-11.726	123.105	74.865	90.165	89.019	209.971	-10.615	278.072	126.386	-127.259	126.563	271.722	-19.166	86.468		7.785666667	96.085	106.1122857
26.8	36.424	-17.336	5.455	132.993	141.333	119.885	115.123	177.707	158.422	-102.216	17.967	157.234	-77.917	19.703	-6.6	124.673		8.181	140.9105	18.97771429
26.933	-27.718	19.733	-6.727	48.784	128.795	133.787	148.907	228.976	158.654	143.208	90.38	26.51	43.194	127.776	-9.004	63.805		-4.904	141.3171667	69.40985714
27.067	13.938	-5.035	-33.853	234.098	83.434	272.716	50.265	448.358	314.735	131.47	161.435	7.372	50.467	-12.019	-2.936	77.362		-8.316666667	233.9343333	59.02157143
27.2	-82.181	-5.501	-8.722	95.48	143.68	3.777	266.371	-16.014	662.353	70.261	111.638	18.648	58.734	35.817	4.586	63.463		-32.13466667	192.6078333	51.87814286
27.333	55.72	3.322	14.375	132.995	121.459	-9.972	123.572	154.1	241.226	41.867	108.662	-23.795	36.053	-5.36	-1.392	-0.505		24.47233333	127.23	22.21857143
27.467	67.049	36.015	-36.828	-23.923	152.071	-11.281	59.542	7.054	353.98	98.16	25.079	23.236	146.831	-2.695	-27.192	122.57		22.07866667	89.57383333	55.14128571
27.6	27.217	9.779	27.829	10.582	154.594	273.241	157.479	155.079	277.347	104.385	106.42	1.211	31.715	6.703	22.379	2.576		21.60833333	171.387	39.34128571
27.733	71.274	4.577	-16.148	14.904	142.804	136.611	55.615	156.306	271.268	227.964	97.646	-27.848	-112.457	-28.201	10.494	365.781		19.901	129.5846667	76.197
27.867	34.804	-7.401	6.152	104.45	86.644	136.653	195.391	152.953	233.864	90.164	60.224	6.768	10.802	-16.456	22.271	-12.087		11.185	151.6591667	23.098
28	32.328	27.947	-33.815	117.922	55.008	137.502	42.489	23.79	287.34	145.252	180.187	14.34	11.97	-10.061	3.964	122.517		8.82	110.6751667	66.88128571
28.133	-15.936	47.762	-8.94	75.761	95.117	11.8	-15.912	157.863	327.768	107.927	94.149	3.687	-2.534	33.253	8.974	-123.41		7.628666667	108.7328333	17.43514286
28.267	24.828	85.406	7.097	77.63	174.882	-9.429	221.027	159.774	196.056	174.722	144.149	-6.746	-2.448	-120.42	31.609	-127.42		39.11033333	136.6566667	13.34942857
28.4	20.211	84.057	-39.261	80.919	84.686	273.26	33.026	-31.78	65.662	66.671	157.894	7.344	5.359	57.063	20.199	-32.949		21.669	84.2955	40.22585714
28.533	-7.886	85.86	-3.651	113.356	112.012	1.101	51.211	156.128	73.45	103.573	135.006	-10.254	-19.804	26.243	-26.699	-123.452		24.77433333	84.543	12.08757143
28.667	15.119	61.917	1.372	134.938	56.364	2.831	37.288	32.403	159.396	36.908	120.46	-21.99	0.827	37.499	28.843	-122.47		26.136	70.53666667	11.43957143
28.8	36.133	57.355	-45.021	132.063	59.704	136.76	97.55	305.966	254.463	79.552	164.6	18.085	13.38	73.593	14.667	10.389		16.15566667	164.4176667	53.46657143
28.933	9.13	39.388	-14.546	103.318	55.41	-136.977	65.287	-14.398	212.989	131.811	162.187	-12.078	12.423	56.961	-44.582	3.817		11.324	47.60483333	44.36271429
29.067	63.93	13.546	-19.568	102.515	70.501	273.014	132.486	305.068	180.367	128.117	174.058	-3.55	127.11	38.556	14.814	-207.828		19.30266667	177.3251667	38.75385714
29.2	73.494	63.868	2.975	165.661	94.638	-136.774	88.203	-13.38	297.037	98.529	183.498	-10.394	8.529	63.345	39.681	18.985		46.779	82.56416667	57.45328571
29.333	55.164	14.263	-35.351	155.422	42.555	26.967	81.07	17.302	264.066	87.142	135.33	-125.195	-98.678	145.148	20.714	13.765		11.35866667	97.897	25.46085714
29.467	28.64	6.967	-34.087	130.825	25.838	9.528	94.695	153.292	252.559	64.815	170.247	135.384	-16.521	69.477	-15.046	0.793		0.506666667	111.1228333	58.44985714
29.6	25.014	38.755	-22.655	124.369	30.713	-136.749	94.88	152.491	210.218	78.354	137.317	46.7	-3.323	44.809	-2.586	-116.82		13.70466667	79.32033333	26.35014286
29.733	31.648	67.2	-62.474	153.95	56.768	136.047	35.918	-8.331	207.789	172.251	154.4	37.329	48.097	27.903	9.472	95.044		12.12466667	97.0235	77.78514286
29.867	-14.648	8.161	-54.364	174.921	56.829	136.001	66.047	-9.51	221.568	50.3	173.369	26.77	11.6	67.988	-2.044	90.793		-20.28366667	107.6426667	59.82514286
