# Supplementary material for: Precise optical control of gene expression in C elegans using improved genetic code expansion and Cre recombinase
Source: eLife. 2021 Aug 5;10:e67075. doi: 10.7554/eLife.67075 (PMC8448529; doi:10.7554/eLife.67075)
Supplement: Figure 5—source data 2. — The light pulse is delivered at the 10 s mark, which corresponds to the ‘0’ mark in the graphs in Figure 5C–E and Figure 5—figure supplement 2. [file elife-67075-fig5-data2.zip › Velocities of animals in Figure 5D,E,F and figure supplement 2/2PLM_23mW_raw_byExpt.csv]

Time(s)	T1	T2	T3	T4	T1	T2	T3	T4	T1	T2	T3	T4	T5	T6	T7	T8		Expt1	Expt2	Expt3
																		#DIV/0!	#DIV/0!	#DIV/0!
0.133	38.242	-7.959	102.522	42.209	57.226	8.912	185.839	-12.68	18.266	-191.809	78.296	310.455	-80.365	-53.477		-11.591		43.7535	59.82425	9.967857143
0.267	101.912	8.961	-5.9	234.828	42.01	-4.672	72.845	27.315	33.299	-211.949	88.513	212.858	-65.075	65.591		-7.042		84.95025	34.3745	16.59928571
0.4	80.485	-5.91	-26.694	-35.349	9.981	-43.749	13.381	70.674	6.504	-174.087	31.957	280.059	-23.187	149.296		5.661		3.133	12.57175	39.45757143
0.533	52.351	-14.827	-10.608	65.72	40.909	-7.939	41.969	90.229	42.831	-294.652	42.304	204.905	-22.063	86.125		132.113		23.159	41.292	27.36614286
0.667	53.568	-52.059	-100.198	56.973	-9.178	-201.304	73.554	21.455	6.067	-314.488	88.274	323.939	-52.217	14.069		132.114		-10.429	-28.86825	28.25114286
0.8	60.276	-97.73	93.293	123.125	6.904	-219.616	112.349	52.142	-0.951	-165.072	97.064	293.377	-7.026	-118.428		132.13		44.741	-12.05525	33.01342857
0.933	15.215	-143.194	17.592	48.225	105.655	-208.146	78.009	18.191	14.873	-128.624	67.482	341.208	-18.379	-69.939		-131.636		-15.5405	-1.57275	10.71214286
1.067	15.28	-128.282	6.069	15.347	50.675	-103.955	49.251	56.485	25.377	-135.481	67.819	239.185	3.79	11.895		132.136		-22.8965	13.114	49.24585714
1.2	29.631	-105.026	-10.333	84.261	8.377	-158.057	29.243	66.872	64.279	-153.504	116.159	206.791	5.044	75.047		131.904		-0.36675	-13.39125	63.67428571
1.333	37.449	-79.962	-6.958	72.202	-73.114	-28.553	45.71	70.026	127.85	-270.453	181.109	260.309	-17.578	141.663		-7.114		5.68275	3.51725	59.398
1.467	23.839	-87.569	8.155	23.865	-30.623	-79.754	59.254	154.016	-24.063	-195.298	208.814	310.053	-4.844	331.15		263.107		-7.9275	25.72325	126.9884286
1.6	26.883	-84.003	-27.356	41.595	-16.583	-21.58	76.131	116.802	15.45	-144.348	116.307	221.418	3.546	55.738		10.245		-10.72025	38.6925	39.76514286
1.733	18.393	-118.882	25.388	-7.194	130.663	-7.694	100.567	76.286	169.05	-168.354	121.982	129.333	-28.586	107.02		134.156		-20.57375	74.9555	66.37157143
1.867	12.444	-89.612	-125.938	-34.091	2.317	-14.416	100.221	86.754	11.413	-195.783	252.989	59.82	-7.437	282.201		135.101		-59.29925	43.719	76.90057143
2	8.523	-106.585	118.119	-20.447	19.027	33.287	29.693	104.355	-3.885	-129.215	208.09	165.459	13.198	-61.751		136.592		-0.0975	46.5905	46.92685714
2.133	-5.496	-99.413	-121.349	-6.909	11.748	14.534	57.289	55.699	36.733	-136.418	189.94	182.386	-7.03	182.185		263.674		-58.29175	34.8175	101.6385714
2.267	-10.547	-68.209	105.901	16.833	28.292	27.968	34.075	35.453	27.239	-32.159	172.529	110.322	-6.44	12.538		-131.486		10.9945	31.447	21.79185714
2.4	-8.699	-17.347	14.384	48.032	-1.139	59.887	48.551	109.553	-22.944	-20.076	161.924	262.668	-5.593	4.122		263.172		9.0925	54.213	91.89614286
2.533	-10.533	-52.927	-18.263	25.724	-1.672	49.424	53.827	86.635	-10.509	-37.194	119.364	216.318	-13.269	11.597		8.173		-13.99975	47.0535	42.06857143
2.667	-11.308	-18.9	24.875	29.086	-101.744	29.3	46.194	67.644	40.735	0.914	125.08	246.854	3.396	-28.065		13.712		5.93825	10.3485	57.518
2.8	6.086	-39.726	-4.86	35.015	79.555	-18.635	69.601	40.993	12.173	34.399	92.561	238.585	-29.587	-104.399		-129.538		-0.87125	42.8785	16.31342857
2.933	4.038	-84.627	4.914	8.803	-76.558	-7.178	132.878	22.925	50.851	31.146	82.755	244.024	8.981	-332.75		1.991		-16.718	18.01675	12.42828571
3.067	31.476	6.135	12.761	-24.507	16.266	21.197	46.404	70.87	73.413	-59.356	130.253	239.767	46.397	-187.84		263.508		6.46625	38.68425	72.306
3.2	76.238	-6.965	-7.221	-2.69	33.018	51.264	-18.005	80.666	19.296	24.512	183.298	451.426	18.438	-273.635		4.493		14.8405	36.73575	61.11828571
3.333	60.351	-8.284	3.544	16.957	21.192	68.896	27.534	20.591	19.746	45.22	182.864	245.854	44.97	-225.194		2.608		18.142	34.55325	45.15257143
3.467	43.935	17.08	-2.793	61.929	25.825	36.664	80.129	33.144	62.267	12.662	123.175	221.007	6.514	-230.971		2.87		30.03775	43.9405	28.21771429
3.6	210.718	-8.311	-8.176	16.778	20.175	18.813	-12.355	16.698	27.204	79.32	79.525	208.174	-12.857	-310.537		264.005		52.75225	10.83275	47.83342857
3.733	-91.046	-14.368	-15.027	-16.121	62.959	79.035	23.127	11.676	-11.403	8.786	133.246	54.136	47.78	-49.08		-5.018		-34.1405	44.19925	25.49242857
3.867	81.807	-23.696	-109.435	50.029	15.422	58.718	12.205	37.739	-10.356	-16.099	141.529	361.462	19.371	-113.832		-131.549		-0.32375	31.021	35.78942857
4	88.852	-12.176	-15.43	76.869	34.295	31.873	40.904	-2.001	-9.109	49.53	134.506	143.662	36.15	-21.858		132.103		34.52875	26.26775	66.42628571
4.133	79.097	1.891	-17.142	46.839	25.727	-45.234	-15.603	68.295	-39.473	-36.205	132.325	187.687	94.362	-68.841		-2.819		27.67125	8.29625	38.148
4.267	67.113	-9.177	8.53	46.885	87.175	7.644	46.426	114.289	-2.953	24.498	111.569	259.622	118.464	-18.084		131.963		28.33775	63.8835	89.297
4.4	109.634	46.687	47.669	62.004	27.365	18.377	95.219	43.771	-0.193	60.319	120.27	180.632	226.719	-22.324		31.118		66.4985	46.183	85.22014286
4.533	88.886	-0.79	203.832	11.521	16.059	-14.541	90.696	55.911	-18.664	48.696	197.225	351.95	-60.519	22.518		131.913		75.86225	37.03125	96.15985714
4.667	88.471	5.585	59.75	45.388	6.636	35.677	27.056	33.199	-4.154	35.814	162.709	215.497	126.061	62.106		-0.545		49.7985	25.642	85.35542857
4.8	58.881	13.284	22.12	42.999	10.724	2.842	10.972	-7.647	-6.364	86.569	149.382	218.031	-99.045	32.624		-132.972		34.321	4.22275	35.46071429
4.933	63.824	22.242	35.476	53.008	-22.456	22.389	57.137	16.12	1.419	18.597	89.028	142.366	90.965	59.326		-265.355		43.6375	18.2975	19.478
5.067	75.858	-5.705	-16.432	110.693	-9.993	4.697	57.213	67.922	-11.475	-0.89	208.249	201.32	33.092	86.807		-16.552		41.1035	29.95975	71.50728571
5.2	63.492	3.396	10.594	35.185	7.559	-16.807	70.828	42.065	6.64	35.27	205.402	188.427	57.679	61.856		-264.055		28.16675	25.91125	41.60271429
5.333	84.971	12.897	32.276	61.291	-120.432	10.888	93.649	98.989	11.348	136.81	177.15	168.208	24.445	144.763		-134.719		47.85875	20.7735	75.42928571
5.467	51.133	3.392	-101.003	58.439	91.887	-3.151	111.462	90.86	-15.615	-128.486	106.7	256.541	16.865	-36.716		-134.681		2.99025	72.7645	9.229714286
5.6	122.679	10.994	-19.961	22.15	-54.796	-20.956	155.278	180.871	-12.831	-115.085	56.289	68.719	19.429	149.322		132.713		33.9655	65.09925	42.65085714
5.733	83.711	-0.469	114.611	33.495	-37.332	4.41	59.587	-44.294	16.651	11.084	188.596	154.408	77.124	48.428		21.969		57.837	-4.40725	74.03714286
5.867	126.833	-4.924	-9.462	18.254	-8.461	8.571	18.976	146.849	24.517	-1.429	119.726	144.681	92.157	58.635		133.934		32.67525	41.48375	81.74585714
6	77.817	-6.875	8.281	64.497	36.315	8.911	39.059	-30.431	-8.349	19.645	153.056	82.982	18.133	-38.729		131.626		35.93	13.4635	51.19485714
6.133	89.135	8.774	-84.793	35.795	91.102	23.869	14.62	68.079	12.048	-22.456	157.355	116.351	16.988	101.663		-2.281		12.22775	49.4175	54.23828571
6.267	118.4	4.479	137.221	79.866	-89.47	22.574	27.254	38.454	4	-13.158	262.937	159.721	21.295	104.337		264.597		84.9915	-0.297	114.8184286
6.4	88.384	11.842	8.635	115.443	62.566	4.444	22.851	84.348	-9.708	79.852	174.387	163.734	7.419	-14.959		-2.637		56.076	43.55225	56.86971429
6.533	101.885	-14.613	12.87	64.853	-47.328	36.089	32.032	56.898	-35.84	35.136	202.485	154.481	0.8	57.674		-8.979		41.24875	19.42275	57.96528571
6.667	104.055	7.725	10.329	45.545	9.222	14.088	3.875	83.283	1.497	-144.718	278.727	227.59	-15.172	142.291		-5.733		41.9135	27.617	69.21171429
6.8	91.651	-13.387	46.091	38.59	33.516	16.229	7.397	58.929	-61.2	55.604	181.127	74.08	16.718	80.141		132.044		40.73625	29.01775	68.35914286
6.933	82.595	-4.37	24.314	55.412	13.217	23.169	40.789	118.52	-26.154	47.343	148.767	123.956	18.41	-36.726		-32.931		39.48775	48.92375	34.66642857
7.067	76.569	3.295	57.931	21.396	29.483		1.02	89.455	-22.055	-38.91	80.12	15.024	29.25	59.153		2.193		39.79775	39.986	17.825
7.2	73.777	5.521	42.118	4.176	27.326	36.125	8.12	43.537	3.495	-56.267	49.569	142.568	4.297	98.775		-34.671		31.398	28.777	29.68085714
7.333	59.148	-3.14	97.309	6.652	16.07	22.295	1.021	56.487	-5.696	9.255	41.84	129.232	4.106	184.649		-26.163		39.99225	23.96825	48.17471429
7.467	23.018	10.627	48.186	3.075	34.318	19.395	15.327	60.587	-7.134	27.13	107.318	152.955	-29.952	122.25		135.149		21.2265	32.40675	72.53085714
7.6	-1.571	6.746	-57.474	5.721	32.485	56.902	13.143	-91.3	15.011	70.998	38.789	-10.111	-86.624	67.615		135.032		-11.6445	2.8075	32.95857143
7.733	24.545	7.15	154.264	-7.525	16.587	77.543	-6.112	-359.19	162.915	7.575	185.649	202.275	-195.534	89.488		138.553		44.6085	-67.793	84.41728571
7.867	58.438	-8.304	-69.395	2.106	-1.996	-8.811	8.717	-269.015	35.221	20.809	201.61	443.716	-188.759	130.457		138.712		-4.28875	-67.77625	111.6808571
8	16.74	-16.113	55.123	26.765	36.841	30.309	8.878	-154.416	134.096	271.956	322.185	126.623	-204.842	49.377		263.736		20.62875	-19.597	137.5901429
8.133	3.334	-1.786	42.967	29.486	2.944	17.089	-14.623	-16.408	-69.846	-283.923	36.948	128.928	-167.613	118.23		-32.977		18.50025	-2.7495	-38.60757143
8.267	8.601	15.796	41.144	-3.866	-11.387	44.751	-16.471	-8.024	25.992	105.38	138.954	138.713	-175.784	83.846		133.745		15.41875	2.21725	64.40657143
8.4	44.28	1.285	39.446	26.217	14.587	14.874	-52.893	3.274	9.526	-12.23	223.467	127.753	-185.173	82.083		137.744		27.807	-5.0395	54.73857143
8.533	47.952	0.681	112.215	19.932	-18.513	28.68	-64.043	-4.348	6.925	24.03	155.576	121.556	-160.961	47.526		265.281		45.195	-14.556	65.70471429
8.667	2.596	-5.854	14.673	40.578	37.683	39.109	-79.345	-6.703	-15.6	22.411	237.945	72.749	-114.466	56.428		133.47		12.99825	-2.314	56.13385714
8.8	73.466	-2.422	4.71	70.575	45.171	59.912	-35.655	50.262	-21.757	53.612	173.213	143.601	-107.177	46.256		132.251		36.58225	29.9225	59.99985714
8.933	30.521	-9.384	1.302	87.419	20.78	74.462	9.504	60.411	-22.811	61.284	150.948	101.894	-160.369	57.199		132.671		27.4645	41.28925	45.83085714
9.067	23.081	-6.085	1.548	56.882	3.014	28.207	-28.143	67.292	9.776	88.21	161.325	17.522	-132.404	20.302		133.148		18.8565	17.5925	42.55414286
9.2	-16.196	-10.169	-7.021	60.924	6.686	79.377	22.384	81.26	19.865	167.657	152.725	121.798	-176.279	47.132		132.179		6.8845	47.42675	66.43957143
9.333	11.507	-10.494	-35.883	32.557	18.977	68.273	-10.088	83.224	-99.633	175.519	74.102	16.23	-204.822	-13.996		-1.712		-0.57825	40.0965	-7.758857143
9.467	12.821	-0.739	-11.377	3.468	49.056	62.662	-2.923	76.671	1.776	170.389	27.16	27.728	-120.442	53.522		-1.261		1.04325	46.3665	22.696
9.6	-2.009	6.631	-50.843	38.223	13.561	46.332	-9.579	144.705	15.492	180.394	56.207	-69.369	-183.647	32.343		-4.445		-1.9995	48.75475	3.853571429
9.733	4.706	5.488	-30.074	38.339	5.515	37.104	3.912	93.517	-6.93	159.581	130.127	58.037	-168.674	37.887		0.4		4.61475	35.012	30.06114286
9.867	17.404	-6.025	-21.808	49.792	85.417	45.895	7.284	52.043	19.062	150.251	176.34	71.847	-105.722	105.034		132.167		9.84075	47.65975	78.42557143
10	-5.843	26.841	-45.765	73.382	18.68	-8.544	-18.74	154.794	-20.333	166.632	170.12	105.093	-119.221	89.602		-132.893		12.15375	36.5475	37
10.133	-34.288	4.689	-46.376	103.939	2.382	15.257	-24.211	100.237	-18.954	71.993	207.702	141.08	-53.975	51.521		132.634		6.991	23.41625	76.00014286
10.267	39.324	76.652	36.631	161.822	95.611	109.184	-19.613	97.65	39.325	82.143	234.029	206.428	-4.464	139.095		-43.495		78.60725	70.708	93.29442857
10.4	268.708	296.728	201.942	290.025	247.124	259.554	113.195	426.202	181.669	365.331	333.589	352.879	30.486	444.277		141.911		264.35075	261.51875	264.306
10.533	267.509	234.926	256.96	154.293	222.314	228.571	196.738	322.16	78.5	463.88	205.848	252.113	158.733	329.994		270.543		228.422	242.44575	251.373
10.667	244.426	181.953	253.606	120.726	298.784	156.596	77.12	307.099	23.829	332.096	158.308	411.525	232.297	243.188		266.297		200.17775	209.89975	238.22
10.8	86.712	91.117	192.655	95.525	395.741	83.34	38.646	287.987	24.97	205.458	62.39	449.442	185.319	260.268		-265.622		116.50225	201.4285	131.7464286
10.933	41.458	71.161	62.945	68.994	358.008	90.904	10.634	301.598	8.108	111.145	99.726	30.346	87.952	90.038		267.13		61.1395	190.286	99.20642857
11.067	51.313	44.029	29.86	73.234	358.735	84.561	29.46	305.512	12.437	120.099	192.697	188.653	17.807	128.895		132.372		49.609	194.567	113.28
11.2	10.336	31.74	9.223	103.973	383.872	55.533	5.457	226.994	10.113	140.005	110.051	299.292	36.795	120.92		131.349		38.818	167.964	121.2178571
11.333	46.385	30.444	-7.093	112.169	340.216	26.585	10.877	187.309	8.585	139.307	180.066	239.305	68.46	63.547		265.489		45.47625	141.24675	137.8227143
11.467	16.621	44.605	3.202	90.394	307.903	19.849	0.931	186.826	19.507	71.27	88.418	161.333	114.306	103.298		-14.895		38.7055	128.87725	77.60528571
11.6	22.671	15.944	35.691	60.847	152.207	0.809	-8.503	211.131	4.343	112.981	132.07	171.831	33.627	1.478		86.43		33.78825	88.911	77.53714286
11.733	24.957	1.433	30.851	68.972	164.034	18.398	-4.783	179.407	-1.059	144.41	89.105	191.259	37.592	104.403		111.98		31.55325	89.264	96.81285714
11.867	22.397	13.264	35.905	74.689	242.637	8.071	40.201	221.237	-3.484	126.63	115.605	229.054	12.754	-17.178	10.549	163.284		36.56375	128.0365	79.65175
12	22.274	56.622	10.39	120.287	191.362	6.143	8.265	160.385	13.728	117.281	97.081	358.069	42.585	10.842	-41.508	144.764		52.39325	91.53875	92.85525
12.133	59.863	94.887	41.765	44.039	225.665	0.717	27.204	217.308	65.349	84.357	15.808	275.009	88.282	137.027	2.083	151.947		60.1385	117.7235	102.48275
12.267	100.979	137.809	131.322	61.673	249.809	-8.036	31.614	179.018	45.532	108.409	194.161	290.112	127.53	71.428	-3.155	125.453		107.94575	113.10125	119.93375
12.4	67.035	118.8	48.958	96.479	218.832	1.863	21.897	168.336	68.975	66.203	91.529	234.297	99.04	57.946	39.786	132.609		82.818	102.732	98.798125
12.533	95.746	52.623	90.304	131.024	307.152	34.22	16.202	176.205	4.651	49.235	85.107	253.185	47.182	81.761	35.252	146.761		92.42425	133.44475	87.89175
12.667	119.364	114.918	143.868	58.84	274.278	-21.006	-13.086	202.861	53.556	99.542	67.454	233.661	42.088	71.261	79.49	113.742		109.2475	110.76175	95.09925
12.8	74.509	53.841	150.222	77.969	240.752	6.972	-80.076	182.096	50.179	117.238	148.399	187.965	168.202	74.63	111.256	188.749		89.13525	87.436	130.82725
12.933	75.337	84.858	120.36	57.204	203.197	12.934	21.168	182.44	79.362	155.052	141.17	181.642	162.544	27.553	189.753	251.841		84.43975	104.93475	148.614625
13.067	27.648	165.863	122.416	77.236	177.987	2.663	21.476	160.619	78.285	144.919	153.566	272.895	75.145	39.214	83.154	277.631		98.29075	90.68625	140.601125
13.2	170.646	157.58	104.607	61.009	185.423	-27.195	17.491	207.446	68.025	145.387	184.993	194.711	45.21	87.012	90.667	293.772		123.4605	95.79125	138.722125
13.333	36.235	21.082	102.938	88.589	102.767	17.438	70.641	281.509	38.871	-15.049	235.997	320.557	50.512	100.996	-5.398	392.501		62.211	118.08875	139.873375
13.467	37.755	54.009	119.665	49.093	295.014	-13.123	-8.321	194.076	47.302	371.383	213.616	272.179	163.778	76.86	98.291	161.816		65.1305	116.9115	175.653125
13.6	64.918	89.166	81.827	17.74	276.763	-25.875	11.477	213.409	55.5	224.38	157.413	230.439	45.806	199.559	157.831	278.77		63.41275	118.9435	168.71225
13.733	48.681	137.413	90.537	32.62	284.653	29.714	18.303	321.81	47.265	142.617	199.582	298.708	66.022	47.854	188.766	261.467		77.31275	163.62	156.535125
13.867	73.393	-103.364	109.536	53.17	425.144	6.794	22.957	250.441	29.621	103.384	197.758	388.264	86.803	35.06	33.224	275.337		33.18375	176.334	143.681375
14	96.134	148.617	155.788	75.007	269.132	-1.355	48.91	313.026	38.652	153.884	159.991	351.483	145.001	48.386	19.145	222.226		118.8865	157.42825	142.346
14.133	60.136	7.267	165.572	42.297	235.618	13.663	27.3	265.06	22.996	122.785	143.5	232.66	-39.604	47.206	27.813	323.393		68.818	135.41025	110.093625
14.267	68.171	40.555	70.084	80.735	186.716	-15.664	52.764	195.049	32.064	135.899	128.058	211.274	120.357	56.361	11.1	80.299		64.88625	104.71625	96.9265
14.4	60.672	14.424	33.918	50.989	259.309	9.26	12.815	233.241	32.921	65.005	146.015	87.279	38.386	39.503	2.853	304.318		40.00075	128.65625	89.535
14.533	53.803	-32.317	36.466	54.681	273.884	10.646	3.099	183.981	48.532	13.76	141.856	195.64	127.228	-4.354	4.804	218.828		28.15825	117.9025	93.28675
14.667	76.799	225.131	90.23	145.867	206.495	28.846	31.437	171.44	61.333	43.842	204.181	229.24	123.224	18.524	-12.62	263.423		134.50675	109.5545	116.393375
14.8	96.091	95.158	120.534	39.98	200.097	-28.763	5.41	188.091	56.294	131.823	102.3	273.256	93.963	-10.981	22.431	125.358		87.94075	91.20875	99.3055
14.933	76.083	89.415	85.159	195.682	171.798	3.081	-19.361	162.648	51.59	59.331	122.8	214.335	75.073	30.147	-8.299	80.141		111.58475	79.5415	78.13975
15.067	80.926	41.248	175.824	135.004	170.401	-3.114	8.93	245.578	40.163	135.187	98.73	197.785	82.593	7.344	-26.043	209.992		108.2505	105.44875	93.218875
15.2	73.465	-57.681	117.049	140.662	139.188	11.204	-55.116	232.027	55.528	130.049	75.739	239.366	28.807	-7.181	-20.31	209.493		68.37375	81.82575	88.936375
15.333	-54.243	57.186	53.909	159.377	167.345	0.537	-19.452	180.932	46.881	239.384	160.123	188.283	55.041	-9.661	16.535	218.355		54.05725	82.3405	114.367625
15.467	210.278	180.935	32.594	60.201	99.264	18.352	19.1	173.132	45.006	-40.697	136.313	199.884	73.115	53.524	112.667	233.4		121.002	77.462	101.6515
15.6	81.055	92.908	25.662	89.446	133.476	-8.365	-6.896	233.443	100.031	55.4	-42.563	204.507	61.484	92.145	102.142	232.086		72.26775	87.9145	100.654
15.733	52.975	59.895	8.09	56.08	86.556	2.62	74.93	171.872	55.003	102.372	-5.097	182.702	19.716	58.74	97.251	281.836		44.26	83.9945	99.065375
15.867	46.832	-33.946	-5.049	-68.939	102.573	-14.89	8.997	207.221	51.851	6.036	-32.819	217.705	32.585	70.042	27.767	252.02		-15.2755	75.97525	78.148375
16	-114.702	120.301	-31.128	48.763	102.28	142.054	-22.285	268.424	-2.29	31.089	-117.097	232.48	27.794	132.149	-4.272	259.442		5.8085	122.61825	69.911875
16.133	39.856	72.912	44.209	73.896	130.516	-162.891	-6.107	164.496	20.09	10.486	-33.959	265.198	59.329	-49.54	41.081	231.516		57.71825	31.5035	68.025125
16.267	27.16	-15.137	-11.541	47.387	166.337	0.604	17.141	249.511	12.209	43.572	-109.651	170.018	65.729	76.825	54.031	390.313		11.96725	108.39825	87.88075
16.4	194.799	61.798	4.925	46.469	104.731	12.267	17.99	178.391	2.267	-15.302	-163.863	245.433	-51.176	122.359	153.536	218.944		76.99775	78.34475	64.02475
16.533	15.415	54.808	-1.929	69.239	128.436	-9.609	46.565	149.109	43.073	-33.242	-266.34	311.868	95.59	80.24	25.751	237.139		34.38325	78.62525	61.759875
16.667	31.329	161.314	9.41	52.557	103.383	-4.529	20.631	123.598	32.083	-20.83	-371.08	184.775	35.074	220.924	14.715	259.357		63.6525	60.77075	44.37725
16.8	13.769	-6.953	23.874	19.611	61.774	-5.971	6.831	240.157	166.755	59.348	-131.575	165.838	83.662	-50.317	0.962	225.082		12.57525	75.69775	64.969375
16.933	8.994	202.73	-9.667	27.544	96.275	-22.085	142.872	206.418	-77.187	37.344	-34.115	239.581	31.712	52.517	20.578	325.884		57.40025	105.87	74.53925
17.067	19.482	114.415	28.491	131.889	63.065	-37.112	-45.122	184.977	37.888	92.838	-13.708	205.917	62.716	69.004	229.906	210.313		73.56925	41.452	111.85925
17.2	-155.039	90.535	8.448	70.444	128.474	-83.965	76.577	176.643	43.59	58.065	114.796	69.536	57.841	80.388	94.049	224.085		3.597	74.43225	92.79375
17.333	54.395	73.156	-146.508	107.64	102.719	-147.997	177.402	110.794	2.373	-4.252	-78.035	280.866	48.378	51.474	-141.867	267.606		22.17075	60.7295	53.317875
17.467	125.339	-10.117	186.967	77.049	73.192	-62.614	52.265	130.782	7.551	6.595	192.928	230.104	47.899	89.87	163.449	-49.362		94.8095	48.40625	86.12925
17.6	-122.136	97.05	58.999	20.487	55.414	-145.824	27.679	183.513	-3.978	-53.201	193.401	119.504	44.791	162.781	22.08	90.258		13.6	30.1955	71.9545
17.733	60.788	46.339	-4.179	-5.741	14.971	-89.056	33.367	150.372	24.068	-95.961	224.506	188.366	56.334	90.31	160.859	30.928		24.30175	27.4135	84.92625
17.867	42.355	32.677	-25.695	22.401	48.115	-137.073	43.898	174.199	5.424	-204.092	214.868	-39.285	36.068	53.06	60.785	-5.345		17.9345	32.28475	15.185375
18	68.953	-22.693	-12.088	16.475	27.614	-74.083	43.806	195.421	28.901	-145.918	97.486	134.075	17.215	30.781	66.191	-56.596		12.66175	48.1895	21.516875
18.133	64.632	7.874	-51.093	85.171	44.323	-55.776	65.884	84.526	63.513	-233.424	153.642	155.542	26.355	-6.443	39.423	-217.762		26.646	34.73925	-2.39425
18.267	65.959	2.201	-225.897	43.878	39.847	-79.646	102.627	55.218	23.233	-195.097	149.655	23.807	41.873	-156.095	-73.958	-66.687		-28.46475	29.5115	-31.658625
18.4	8.269	51.292	-152.914	73.904	30.531	-95.658	65.291	69.436	44.228	-181.425	230.222	-10.139	24.561	137.236	19.483	-78.468		-4.86225	17.4	23.21225
18.533	-5.576	55.595	-74.616	56.88	14.044	-32.819	98.163	63.54	133.824	-205.42	70.672	-52.076	58.109	-31.884	42.409	1.09		8.07075	35.732	2.0905
18.667	158.352	-9.15	-146.09	-11.532	-23.027	-134.358	89.414	7.062	22.713	-108.752	87.39	-308.46	62.825	7.938	107.179	6.834		-2.105	-15.22725	-15.291625
18.8	-4.087	-22.137	119.615	106.103	14.977	-19.69	57.599	8.865	-6.524	14.561	116.71	-286.632	95.264	65.627	-24.7	130.442		49.8735	15.43775	13.0935
18.933	-118.429	-5.647	-10.499	50.356	5.505	-64.415	73.107	-3.131	31.341	60.437	38.441	-184.309	82.288	35.864	35.695	49.183		-21.05475	2.7665	18.6175
19.067	139.243	10.913	12.746	17.903	-12.673	-57.544	58.131	7.136	-3.254	117.386	-14.74	-207.269	111.726	27.518	-115.785	138.648		45.20125	-1.2375	6.77875
19.2	-123.971	68.337	48.354	32.047	-1.722	-28.956	70.818	-4.552	14.991	241.543	35.668	-220.804	168.279	12.396	136.228	59.235		6.19175	8.897	55.942
19.333	3.257	45.65	3.336	51.519	33.689	-20.034	33.892	33.586	11.524	258.697	-9.062	-241.237	138.708	4.714	-15.878	121.457		25.9405	20.28325	33.615375
19.467	118.574	215.365	21.28	4.148	23.842	-40.613	22.472	-19.485	22.942	197.486	75.784	-377.875	-74.03	-32.815	-16.505	179.66		89.84175	-3.446	-3.169125
19.6	-128.256	-102.751	-14.711	18.938	-16.271	-73.545	58.088	-3.659	17.553	177.223	15.973	-187.437	15.094	-70.273	-3.741	-96.644		-56.695	-8.84675	-16.5315
19.733	0.171	122.837	-9.853	22.572	-7.077	-14.398	47.221	26.301	2.911	132.129	-82.214	-299.042	39.429	-43.237	15.619	22.879		33.93175	13.01175	-26.44075
19.867	14.856	-95.143	-227.738	8.435	16.111	-2.298	31.353	-7.763	-3.441	113.976	4.423	-275.341	72.077	-18.493	-22.117	33.925		-74.8975	9.35075	-11.873875
20	18.068	32.481	-284.157	-26.287	-15.315	51.639	89.534	-8.128	42.5	122.504	-5.855	-208.375	105.567	23.89	-143.071	12.279		-64.97375	29.4325	-6.320125
20.133	-3.558	97.829	-133.722	38.896	-31.827	-54.022	50.169	5.535	2.034	88.263	24.822	-215.127	179.945	-43.074	-34.595	44.23		-0.13875	-7.53625	5.81225
20.267	9.344	-105.621	-65.907	0.743	24.257	12.793	62.797	6.518	8.222	55.657	-0.506	-196.163	92.366	-9.393	-192.109	14.203		-40.36025	26.59125	-28.465375
20.4	-17.369	-6.402	-61.472	9.747	13.569	58.03	39.666	-3.268	18.907	50.115	12.94	-194.719	136.431	187.912	-253.235	-12.786		-18.874	26.99925	-6.804375
20.533	7.31	-42.093	-5.652	13.846	-26.171	24.466	73.821	-2.085	11.31	-40.102	-19.811	-292.472	137.528	17.294	-98.839	63.509		-6.64725	17.50775	-27.697875
20.667	-5.623	63.229	-18.179	-12.418	5.795	107.891	53.072	2.27	8.792	15.025	-10.721	-280.216	236.601	6.585	-54.135	93.061		6.75225	42.257	1.874
20.8	-4.327	-67.555	70.124	20.708	-13.623	181.536	81.611	-8.663	26.486	-51.358	-5.099	-280.758	78.289	-16.315	-5.174	21.288		4.7375	60.21525	-29.080125
20.933	9.061	-63.751	9.064	-1.427	7.386	24.8	34.267	5.025	13.345	-28.826	5.103	-303.263	59.999	19.028	-49.733	93.943		-11.76325	17.8695	-23.8005
21.067	96.451	-43.216	63.151	-4.23	9.592	106.835	38.934	-1.683	8.446	-46.003	2.317	-413.482	68.638	-11.62	-81.965	-14.971		28.039	38.4195	-61.08
21.2	-24.655	-196.521	94.563	9.738	22.039	36.524	58.177	1.851	51.047	-214.878	108.41	-272.473	49.856	9.994	-131.5	5.927		-29.21875	29.64775	-49.202125
21.333	-71.177	-66.902	-5.029	-9.731	-4.393	135.895	32.984	26.489	-11.986	-136.332	13.268	-256.231	60.83	8.715	-140.188	-10.031		-38.20975	47.74375	-58.994375
21.467	-244.273	-54.75	233.21	-6.261	92.522	-72.276	78.516	17.637	19.547	-385.693	18.16	-230.129	-66.608	15.614	-149.095	-124.307		-18.0185	29.09975	-112.813875
21.6	-96.368	-83.616	121.22	1.938	75.912	10.882	71.996	-31.205	10.969	-247.763	-122.559	-45.311	63.277	6.08	-146.92	26.99		-14.2065	31.89625	-56.904625
21.733	-232.015	-126.826	100.011	10.438	8.777	-9.868	67.755	8.556	44.228	-331.876	25.384	-96.701	54.904	5.554	-116.232	12.744		-62.098	18.805	-50.249375
21.867	-235.372	-158.666	37.139	-2.161	-12.09	31.977	65.748	-2.15	65.354	-326.885	81.616	-38.541	68.681	-12.881	-236.385	69.868		-89.765	20.87125	-41.146625
22	-227.652	-56.147	47.127	-1.921	-15.732	50.413	80.07	-0.697	-11.167	-256.322	-107.04	64.899	43.795	-8.876	-124.851	103.961		-59.64825	28.5135	-36.950125
22.133	-210.469	-221.197	21.553	15.69	7.739	-3.756	85.675	16.606	29.064	-214.906	-11.064	66.401	17.072	7.888	-103.954	172.562		-98.60575	26.566	-4.617125
22.267	-197.335	-120.419	26.804	-9.491	29.644	126.064	82.092	22.196	17.999	-246.32	99.58	80.088	51.924	-17.505	-166.112	155.845		-75.11025	64.999	-3.062625
22.4	-194.092	30.696	40.762	-7.739	66.259	54.452	159.964	-23.778	7.767	-208.585	20.804	103.345	170.227	-4.627	-175.529	123.229		-32.59325	64.22425	4.578875
22.533	-163.681	-19.471	67.471	7.674	6.422	50.161	82.504	6.512	21.352	-235.465	85.343	19.028	-54.2	-1.814	-171.12	127.295		-27.00175	36.39975	-26.197625
22.667	-141.965	-34.467	-140.597	-9.709	-13.753	138.421	106.417	-11.196	11.511	-139.696	102.234	125.577	72.78	12.762	-278.064	261.843		-81.6845	54.97225	21.118375
22.8	-137.641	-108.293	295.779	-6.448	22.289	-87.336	105.361	-12.096	41.853	-245.549	59.854	139.609	64.576	-17.248	161.87	-58.292		10.84925	7.0545	18.334125
22.933	-185.644	87.35	32.8	1.126	59.1	49.219	102.511	8.215	38.356	-111.887	24.203	84.591	160.413	12.705	-4.384	103.007		-16.092	54.76125	38.3755
23.067	-23.969	-2.125	42.376	9.361	71.365	13.1	94.158	-7.186	81.152	-151.281	164.753	380.774	150.414	-21.261	12.379	139.536		6.41075	42.85925	94.55825
23.2	-70.786	3.129	105.629	-1.295	16.756	-2.956	128.178	4.081	30.306	-110.173	25.628	13.452	7.608	3.354	-8.569	86.388		9.16925	36.51475	5.99925
23.333	-31.467	16.276	131.653	2.249	2.659	14.414	135.352	7.837	39.025	-162.767	6.749	215.889	46.964	-30.609	29.27	133.711		29.67775	40.0655	34.779
23.467	-33.345	-11.42	120.463	-2.28	18.487	-0.167	136.051	6.468	28.226	-112.635	-92.446	138.787	55.655	-18.865	8.94	69.674		18.3545	40.20975	9.667
23.6	7.252	-6.051	100.07	-0.664	-22.134	-1.985	115.718	-1.978	43.485	-83.672	-27.865	294.647	80.69	-11.162	53.756	104.164		25.15175	22.40525	56.755375
23.733	45.899	14.946	62.016	-2.107	19.158	16.15	99.051	-3.841	61.707	-103.035	16.725	205.56	16.267	16.443	-9.245	82.257		30.1885	32.6295	35.834875
23.867	60.751	-0.841	-19.018	6.967	-10.668	13.575	84.389	-2.077	160.286	-80.033	94.864	349.151	95.858	19.739	5.023	109.362		11.96475	21.30475	94.28125
24	81.126	-148.833	-4.935	-17.874	-9.638	78.461	154.743	-5.942	82.081	-27.223	-53.421	217.066	-4.285	4.392	-11.194	116.359		-22.629	54.406	40.471875
24.133	135.308	144.012	41.798	111.974	71.12	-78.213	41.369	-1.957	134.416	-58.372	-122.016	266.572	1.109	16.35	46.093	127.284		108.273	8.07975	51.4295
24.267	195.6	-10.971	53.542	3.457	82.099	1.906	82.644	-9.29	34.869	46.998	-196.576	245.203	-19.65	-8.043	70.085	154.781		60.407	39.33975	40.958375
24.4	112.394	-16.683	45.837	-4.109	101.213	-1.222	105.444	-10.04	54.249	80.915	-223.156	141.729	43.736	4.688	131.701	125.406		34.35975	48.84875	44.9085
24.533	59.897	6.881	125.065	3.287	-32.542	-3.607	32.466	7.91	47.445	68.373	-173.952	219.784	123.005	8.411	204.063	131.926		48.7825	1.05675	78.631875
24.667	13.861	13.289	112.857	-1.381	-368.43	-22.404	70.642	2.19	16.096	60.654	-135.185	210.562	32.715	30.321	155.231	138.769		34.6565	-79.5005	63.645375
24.8	48.49	-10.365	130.163	-2.517	-401.241	-151.741	126.248	9.227	28.204	69.119	-243.761	275.524	41.293	79.537	82.842	160.573		41.44275	-104.37675	61.666375
24.933	14.52	-15.749	142.549	-3.454	-275.317	-152.19	79.793	9.002	48.827	136.088	-252.002	300.297	11.21	45.915	90.859	108.088		34.4665	-84.678	61.16025
25.067	11.248	-7.547	85.658	-43	-302.148	-138.498	108.669	-10.29	29.76	135.079	-152.957	317.541	1.962	84.918	107.909	119.57		11.58975	-85.56675	80.47275
25.2	35.801	9.248	18.257	-222.693	-219.376	-131.513	84.409	-16.696	72.261	5.252	-73.062	212.835	128.706	45.476	137.638	99.657		-39.84675	-70.794	78.595375
25.333	24.771	-149.624	-11.098	-152.881	-204.384	-136.932	96.515	11.854	116.524	5.555	14.112	343.366	173.945	44.78	-11.29	266.21		-72.208	-58.23675	119.15025
25.467	13.683	134.667	19.279	-78.016	-73.759	-138.444	86.779	16.306	162.198	134.503	135.931	208.281	57.201	16.427	147.499	-24.705		22.40325	-27.2795	104.666875
25.6	24.467	-12.327	62.931	-119.417	-49.324	-142.485	25.312	-7.332	51.22	134.294	118.23	312.15	80.327	26.347	137.183	81.533		-11.0865	-43.45725	117.6605
25.733	-7.414	5.645	52.653	-138.191	-107.81	-170.71	42.793	3.58	47.519	10.812	146.2	319.095	78.242	-6.132	60.147	173.005		-21.82675	-58.03675	103.611
25.867	-35.79	-26.629	81.632	-129.436	55.331	-111.833	44.79	-31.349	51.801	-134.504	83.333	141.661	50.886	16.631	84.139	-82.587		-27.55575	-10.76525	26.42
26	-28.805	2.775	115.675	-122.446	-47.77	-90.789	68.157	-14.268	36.93	3.671	146.4	497.327	-55.155	-14.044	96.011	31.362		-8.20025	-21.1675	92.81275
26.133	50.464	4.795	28.933	-101.012	-6.105	-111.618	48.109	11.409	27.124	134.513	237.786	147.819	222.768	2.51	63.664	128.849		-4.205	-14.55125	120.629125
26.267	156.113	15.166	39.102	-63.563	-55.529	-102.662	99.824	14.627	59.818	-134.225	190.205	353.691	-16.543	29.584	97.59	29.429		36.7045	-10.935	76.193625
26.4	138.809	105.081	37.693	-57.485	4.526	-97.489	78.062	29.716	50.217	133.787	182.432	258.131	54.653	9.762	62.935	54.525		56.0245	3.70375	100.80525
26.533	47.963	207.057	8.591	-29.049	-3.21	-106.836	100.08	67.93	103.567	-9.42	143.868	327.984	159.848	19.383	83.117	167.27		58.6405	14.491	124.452125
26.667	73.474	150.168	-143.928	-21.261	-104.287	271.641	97.493	82.397	72.822	266.736	154.242	310.333	49.767	7.281	-1.255	116.474		14.61325	86.811	122.05
26.8	128.111	62.846	167.209	-89.7	106.518	-298.906	72.208	21.058	65.391	36.534	232.427	379.549	5.646	5.156	205.361	130.56		67.1165	-24.7805	132.578
26.933	73.908	95.506	-4.36	-81.814	5.179	-26.398	115.195	14.119	87.458	144.165	132.361	250.788	-34.809	-6.352	110.978	112.176		20.81	27.02375	99.595625
27.067	58.728	253.756	-7.22	-116.155	18.809	65.196	97.186	60.837	66.299	82.243	34.065	375.296	204.929	-13.926	85.403	110.637		47.27725	60.507	118.11825
27.2	41.791	99.956	6.194	-137.8	7.97	6.087	83.503	130.952	236.823	-13.407	-17.404	304.741	-19.57	26.535	147.296	97.444		2.53525	57.128	95.30725
27.333	68.368	50.317	5.166	-136.697	-3.852	-23.985	79.987	83.991	100.302	68.331	-21.692	270.27	159.301	29.933	134.146	139.1		-3.2115	34.03525	109.961375
27.467	77.488	-85.009	42.857	-136.737	-8.839	-4.777	72.784	80.347	28.182	110.965	-26.456	437.288	71.373	99.696	22.509	129.145		-25.35025	34.87875	109.08775
27.6	99.02	152.594	0.257	-148.094	47.23	-15.135	86.41	195.243	102.749	151.416	34.166	464.465	12.807	57.001	31.916	120.044		25.94425	78.437	121.8205
27.733	62.332	-89.21	-16.579	-88.057	54.858	118.791	67.106	121.836	81.768	177.938	53.69	402.481	49.645	65.261	77.956	89.85		-32.8785	90.64775	124.823625
27.867	60.503	31.027	37.04	-37.881	46.48	-8.552	52.884	63.992	16.266	121.655	40.486	369.045	183.879	114.794	51.868	121.964		22.67225	38.701	127.494625
28	35.803	33.848	-15.122	18.768	-104.293	15.505	98.656	56.038	42.982	101.91	102.204	315.384	-53.477	21.719	142.596	132.711		18.32425	16.4765	100.753625
28.133	99.646	60.61	-13.427	-53.113	118.453	-210.596	52.981	47.716	80.374	93.352	162.77	380.58	111.545	16.485	142.263	117.311		23.429	2.1385	138.085
28.267	25.672	51.305	-19.555	14.566	15.6	-91.29	101.252	45.71	78.547	69.214	82.869	143.898	55.475	32.905	38.336	82.098		17.997	17.818	72.91775
28.4	48.642	93.974	16.351	-28.209	20.547	15.007	128.52	149.153	-61.292	10.394	57.525	341.152	76.433	-22.937	93.689	85.113		32.6895	78.30675	72.509625
28.533	42.375	132.911	27.984	-24.729	-37.896	5.569	118.848	100.533	82.685	61.761	25.63	341.824	67.898	31.362	79.988	95.761		44.63525	46.7635	98.363625
28.667	45.303	170.727	-13.402	-10.753	-24.659	52.08	82.618	156.577	10.399	57.937	10.413	330.417	66.553	-106.402	72.743	78.599		47.96875	66.654	65.082375
28.8	66.014	184.698	-22.034	55.233	6.615	-29.655	114.11	183.148	114.609	36.301	5.775	334.024	107.018	103.281	42.637	112.501		70.97775	68.5545	107.01825
28.933	39.935	114.606	11.356	77.865	-8.343	-10.396	110.576	148.54	-108.293	33.852	44.391	261.685	143.056	5.221	114.141	112.022		60.9405	60.09425	75.759375
29.067	41.762	74.489	18.01	89.669	9.579	46.338	141.099	111.579	108.783	76.876	6.706	449.79	133.528	-5.903	-12.676	99.989		55.9825	77.14875	107.136625
29.2	34.497	26.83	17.604	99.056	-10.648	2.861	130.997	63.923	-17.214	27.54	-59.149	248.858	14.433	5.64	93.231	115.796		44.49675	46.78325	53.641875
29.333	62.199	25.645	5.288	277.137	-8.726	138.624	147.747	57.221	9.139	156.381	24.908	368.53	34.598	27.957	114.52	105.892		92.56725	83.7165	105.240625
29.467	70.863	23.016	54.903	137.871	12.343	-114.421	134.018	37.014	19.457	91.564	-4.41	248.108	119.832	7.853	145.745	139.211		71.66325	17.2385	95.92
29.6	22.455	2.886	102.596	157.48	11.733	-19.329	85.453	35.841	14.677	110.933	-117.654	270.797	37.203	20.148	194.471	54.617		71.35425	28.4245	73.149
29.733	57.718	20.238	77.093	104.836	-37.878	10.724	95.836	146.548	-2.525	173.078	-140.585	162.19	18.334	7.725	39.46	93.015		64.97125	53.8075	43.8365
29.867	15.419	7.568	37.05	128.808	-14.107	-6.124	85.477	169.123	10.85	151.151	-314.748	217.481	68.675	11.74	93.234	152.759		47.21125	58.59225	48.89275
