# Supplementary material for: Precise optical control of gene expression in C elegans using improved genetic code expansion and Cre recombinase
Source: eLife. 2021 Aug 5;10:e67075. doi: 10.7554/eLife.67075 (PMC8448529; doi:10.7554/eLife.67075)
Supplement: Figure 5—source data 2. — The light pulse is delivered at the 10 s mark, which corresponds to the ‘0’ mark in the graphs in Figure 5C–E and Figure 5—figure supplement 2. [file elife-67075-fig5-data2.zip › Velocities of animals in Figure 5D,E,F and figure supplement 2/PLML_23mW_raw_byExpt.csv]

Time(s)	T1	T2	T3	T4	T1	T2	T3	T4	T5	T1	T2	T3	T4	T1	T2	T3	T4	T5	T1	T2	T3	T4	T5	T6		Expt1	Expt2	Expt3
0																										#DIV/0!	#DIV/0!	#DIV/0!
0.133	8.803	12.801	-7.43		-51.041	39.132	-5.515			-19.359	5.912	16.675	-113.902	13.11	26.49	185.135	88.949	91.397	5.859	46.708	-38.201	8.83	96.195	136.591		-0.541666667	-27.6685	60.09663636
0.267	53.26	21.184	-3.73		-42.717	-7.377	139.058			2.916	187.642	-8.301	-49.631	-3.092	-2.126	186.634	44.449	176.894	-3.359	30.243	-83.388	-3.085	68	133.757		26.613	33.1565	49.53881818
0.4	55.916	-3.229	26.137		4.172	-5.764	-138.79			47.714	31.877	13.026	-2.675	-100.31	13.445	227.987	25.618	267.492	30.415	49.122	-8.975	5.662	66.226	81.184		-10.25966667	22.4855	59.806
0.533	94.704	16.05	-6.652		5.173	-2.626	10.355			-15.188	90.438	16.925	-43.391	73.917	-7.489	158.274	88.025	206.427	-14.764	37.099	24.152	8.184	72.162	133.28		19.50066667	12.196	70.84245455
0.667	29.805	27.369	-16.244		27.199	10.363	-1.821			30.072	26.013	28.235	-40.929	28.18	190.921	168.021	66.357	182.826	15.79	49.342	-23.296	5.284	77.942	103.337		12.7785	10.84775	78.60945455
0.8	91.852	11.667	10.898		136.738	26.41	-0.82			36.282	-21.255	47.452	-50.628	-6.06	99.568	130.704	94.062	179.529	-4.994	-108.021	12.048	7.425	80.957	109.853		46.12416667	2.96275	54.09736364
0.933	69.584	-87.349	-21.543		117.732	13.306	-3.629			14.065	34.962	41.054	-72.966	29.634	89.739	176.694	95.778	131.933	-10.278	23.916	-4.076	25.526	94.209	72.157		14.6835	4.27875	65.93018182
1.067	47.453	142.577	-8.16		120.762	8.962	138.484			-25.905	86.411	-18.428	-81.639	-12.506	53.727	130.57	75.313	125.638	-6.452	20.544	8.791	-37.525	104.932	74.708		75.013	-9.89025	48.88545455
1.2	95.218	-55.742	13.048		98.526	-4.504	138.975			-22.813	36.104	48.566	-73.953	26.533	70.619	308.6	103.777	142.439	12.032	29.489	-5.435	-2.904	85.571	90.779		47.58683333	-3.024	78.31818182
1.333	57.3	124.1	-24.504		53.688	-2.791	2.802			-5.962	91.842	41.196	-50.528	-6.434	9.539	130.012	126.617	75.676	3.242	33.764	-89.068	27.479	80.043	87.319		35.09916667	19.137	43.47172727
1.467	82.236	-69.612	6.859		25.438	-13.22	-139.08			-22.313	181.502	25.703	-73.354	15.577	47.929	243.804	108.41	-18.363	-14.014	22.159	78.393	4.238	99.65	92.72		-17.8965	27.8845	61.86390909
1.6	91.337	-11.696	-21.868		12.058	10.414	138.9			63.353	63.661	26.089	-6.242	25.214	45.412	29.809	96.935	14.686	17.929	11.167	-107.447	1.736	99.445	100.833		36.52416667	36.71525	30.51990909
1.733	93.02	13.651	11.919		-28.186	5.553	9.258			75.52	159.143	-22.942	-88.068	-17.492	13.991	143.38	75.382	122.552	3.593	30.204	12.657	14.066	101.104	54.075		17.53583333	30.91325	50.31927273
1.867	84.469	36.891	-5.386		12.581	-2.963	-20.948			58.755	131.395	14.029	-18.707	1.646	26.118	167.504	33.516	294.085	-16.154	149.103	-20.491	-0.868	44.965	68.066		17.44066667	46.368	67.95363636
2	97.584	79.618	-2.628		-36.376	28.127	138.762			-18.627	154.045	-0.572	-106.14	31.036	41.178	270.346	70.603	237.877	-8.966	-90.808	6.555	-15.695	11.84	79.147		50.84783333	7.1765	57.55572727
2.133	121.919	102.988	-25.977		-60.408	2.701	-4.023			22.525	99.638	13.045	-70.299	-5.683	47.509	91.433	122.293	168.354	-4.998	150.51	38.782	3.677	-6.403	32.99		22.86666667	16.22725	58.04218182
2.267	122.134	127.035	7.488		-50.631	9.887	-6.788			-3.853	78.738	-19.663	-44.131	12.723	78.49	118.121	107.559	185.23	30.655	83.377	-9.5	-20.808	16.307	80.923		34.85416667	2.77275	62.09790909
2.4	100.753	19.677	32.722		-52.961	-6.725	-140.737			23.535	28.31	-7.515	-23.658	-25.706	66.478	108.98	104.269	260.002	-22.255	17.738	6.43	-6.422	8.388	72.448		-7.8785	5.168	53.66818182
2.533	71.451	149.677	5.337		-39.03	13.046	-16.181			12.001	-18.409	-29.136	-16.545	23.03	49.098	132.812	74.309	262.926	-17.82	15.989	22.581	-20.274	-26.344	13.248		30.71666667	-13.02225	48.14136364
2.667	122.731	-68.653	-41.761		-48.464	-10.736	139.382			-40.119	-14.589	-30.908	0.372	31.566	106.214	174.267	83.667	238.275	3.776	27.76	101.085	-23.908	-18.624	46.143		15.4165	-21.311	70.02009091
2.8	98.38	22.274	-1.92		21.569	12.632	-5.365			-20.773	-28.032	12.536	-33.366	4.837	44.479	163.94	63.251	220.022	17.417	10.109	-77.107	-10.313	20.872	11.617		24.595	-17.40875	42.64763636
2.933	121.219	43.054	8.398		-31.737	24.193	-140.184			20.718	15.374	24.13	13.902	-9.538	34.051	161.905	25.876	196.575	-4.907	-94.963	10.019	4.165	38.08	3.841		4.157166667	18.531	33.19127273
3.067	196.789	143.455	18.673		101.943	-18.354	138.72			35.67	-84.272	19.344	-10.218	-3.104	49.516	179.993	88.711	194.317	49.279	11.403	107.006	-10.181	43.623	-0.902		96.871	-9.869	64.51463636
3.2	83.802	-52.385	-10.566		77.927	-12.911	139.696			13.306	-199.335	4.543	-3.475	20.281	71.829	166.407	164.328	210.348	38.302	36.894	4.519	-25.996	19.198	9.323		37.59383333	-46.24025	65.03936364
3.333	262.484	12.52	-10.343		33.45	-18.092	-139.377			2.976	-217.494	5.225	4.141	-134.402	27.398	213.71	163.103	208.267	34.783	70.693	-4.517	-38.614	-29.485	-24.425		23.44033333	-51.288	44.22827273
3.467	41.242	135.655	9.255		29.874	-13.435	-5.169			3.16	-177.524	-30.57	4.45	10.121	-21.939	199.101	221.738	163.175	24.128	59.433	-99.848	-3.322	-22.371	11.838		32.90366667	-50.121	49.27763636
3.6	142.575	-108.721	-37.749		-25.622	28.59	-9.362			13.461	-27.327	-74.781	16.322	101.764	39.969	197.541	-12.505	196.387	49.47	57.502	-15.554	-35.477	-43.963	-15.606		-1.714833333	-18.08125	47.22981818
3.733	249.71	-17.343	-32.635		12.063	26.318	139.205			2.94	25.446	-136.934	4.308	7.634	79.585	171.634	68.579	250.44	36.957	147.709	-3.144	26.834	30.634	12.717		62.88633333	-26.06	75.41627273
3.867	33.376	11.001	-19.898		20.729	32.318	-16.031			3.985	-15.085	-154.518	5.651	22.472	69.838	155.856	222.566	179.616	25.496	33.127	-15.66	-117.929	161.778	-12.537		10.24916667	-39.99175	65.87481818
4	131.767	134.142	-22.96		42.011	61.235	-140.253			15.317	-20.414	-204.648	-19.793	5.716	67.967	193.548	87.247	185.277	6.722	69.892	14.697	-20.73	-1.806	-77.985		34.32366667	-57.3845	48.23136364
4.133	135.115	-93.743	-1.953		123.951	47.558	143.791			4.868	-94.026	-242.513	20.274	-28.1	82.059	198.364	61.683	219.751	51.086	34.033	74.799	-27.065	9.59	-136.289		59.11983333	-77.84925	49.08281818
4.267	145.527	97.909	-9.66		110.227	42.74	141.389			2.376	-219.753	-251.786	-3.042	18.3	88.38	210.644	-30.029	248.276	4.35	46.913	4.297	-16.731	-13.431	-153.493		88.022	-118.05125	37.04327273
4.4	127.047	9.447	2.74		52.501	47.414	-6.937			3.606	-115.25	-113.151	20.628	-10.684	20.301	219.233	20.642	198.057	3.229	-94.553	-5.246	-9.698	-40.451	-154.856		38.702	-51.04175	13.27036364
4.533	105.3	3.53	-24.112		26.062	29.483	43.104			9.154	-73.136	-140.091	-20.859	6.863	21.821	206.043	58.887	171.257	34.693	9.442	-103.046	-37.633	-240.41	-182.584		30.56116667	-56.233	-4.969727273
4.667	81.95	16.225	16.792		37.072	-1.016	43.043			24.334	-39.566	-55.437	8.609	-12.521	-9.999	172.436	78.128	263.952	-1.272	29.85	-20.765	-32.609	-277.189	-121.274		32.34433333	-15.515	6.248818182
4.8	90.982	-4.121	-20.828		17.591	-4.622	49.6			-11.858	-55.772	-16.389	17.697	38.429	48.096	283.231	189.111	182.589	-6.32	30.941	-9.076	-70.692	-208.259	-118.643		21.43366667	-16.5805	32.67336364
4.933	88.118	10.172	8.754		-10.165	20.698	62.762			4.754	39.23	7.918	-15.47	-3.932	44.293	234.991	77.397	58.382	12.494	197.122	-9.497	-73.127	-205.105	-115.554		30.0565	9.108	19.76945455
5.067	82.112	-3.484	-25.225		6.45	6.148	9.839			3.949	-243.1	10.336	19.831	-26.285	87.172	171.369	114.681	300.324	-14.105	111.293	30.204	-131.264	-182.249	-100.944		12.64	-52.246	32.74509091
5.2	84.497	12.129	-13.427		-4.894	12.605	32.107			3.295	-122.58	71.105	-24.717	8.287	59.449	160.884	115.454	186.176	-6.086	106.391	0.479	-89.094	-166.558	-98.386		20.50283333	-18.22425	25.18145455
5.333	77.602	78.209	22.272		-81.774	-5.132	25.574			3.945	-144.142	61.926	9.378	-22.269	45.183	204.539	159.541	173.387	8.651	163.652	21.324	-83.965	-155.178	-91.354		19.4585	-17.22325	38.501
5.467	89.091	103.103	21.181		-57.297	-13.787	46.119			-9.949	-87.168	47.322	-6.859	-19.714	73.209	126.326	145.146	180.625	-24.036	138.588	-7.823	-62.752	-172.797	-57.335		31.40166667	-14.1635	29.03972727
5.6	106.187	199.202	-13.192		-10.839	6.92	69.028			1.329	-95.819	75.924	5.031	-11.818	-11.192	211.542	150.058	210.3	-14.583	-77.344	18.641	24.24	-163.674	-47.725		59.551	-3.38375	26.22227273
5.733	90.461	-75.462	18.352		-14.259	-6.501	10.223			4.927	-175.608	52.209	-20.06	-80.957	68.69	195.659	195.711	114.811	6.596	-30.023	5.747	-129.3	-180.552	20.713		3.802333333	-34.633	17.00863636
5.867	75.466	40.407	-21.415		-33.976	3.802	29.487			-4.513	-169.905	55.507	-7.234	-73.514	38.22	221.985	188.156	266.911	-8.797	51.972	108.276	-40.23	-152.263	12.704		15.6285	-31.53625	55.76545455
6	95.004	69.193	-12.092		48.702	-16.225	41.895			9.759	-160.009	100.011	-6.698	-136.61	22.563	201.95	187.972	131.53	-4.923	15.879	-6.872	23.317	-141.45	119.321		37.74616667	-14.23425	37.51609091
6.133	48.14	165.03	32.633		107.569	1.968	10.789			8.374	-118.732	65.239	-23.814	-85.983	49.868	213.394	213.804	262.271	11.989	3.438	2.14	-5.365	-139.655	64.902		61.0215	-17.23325	53.70936364
6.267	56.716	-88.308	2.279		81.399	29.07	41.763			36.93	-51.054	38.024	0.813	-83.692	70.439	242.116	212.547	262.564	15.11	9.959	0.335	-1.956	-165.088	105.356		20.4865	6.17825	60.69909091
6.4	95.312	196.005	7.535		22.565	4.614	69.331			-30.257	-75.411	72.187	-5.043	-67.585	16.405	217.675	146.72	131.852	-8.559	6.225	1.649	-38.486	-113.236	137.988		65.89366667	-9.631	39.14981818
6.533	195.442	-65.858	-8.818		43.452	4.966	40.115			16.564	-35.669	137.267	15.938	-151.49	31.878	180.859	138.77	-398.085	-5.158	22.391	-80.453	-24.47	-112.655	230.808		34.88316667	33.525	-15.23681818
6.667	-36.651	131.077	-10.546		-5.365	32.008	36.398			3.752	-104.336	158.241	25.447	45.754	25.377	199.328	108.471	-136.172	-30.441	12.762	6.948	50.064	-82.585	280.22		24.48683333	20.776	43.61145455
6.8	71.376	-91.484	5.441		0.554	37.277	-4.859			-7.73	-49.971	98.153	55.513	-33.884	74.775	290.866	100.961	-16.669	-22.294	12.675	-3.303	-9.018	-72.104	1.738		3.050833333	23.99125	29.43118182
6.933	84.635	13.222	-22.584		-20.659	-2.833	19.413			13.476	-96.401	78.158	44.716	-68.265	144.814	251.584	105.969	131.543	-34.158	-17.324	11.133	-2.73	7.491	63.135		11.86566667	9.98725	53.92654545
7.067	94.469	106.212	8.503		-39.51	-6.792	34.63			-6.172	-79.267	99.187	39.047	-54.469	-55.26	241.365	52.09	8.51	-24.603	-99.899	-15.627	-8.377	-14.088	187.859		32.91866667	13.19875	19.77281818
7.2	69.035	7.166	5.599		-125.929	-3.771	42.332			-1.059	-37.113	36.725	3.193	-49.569	97.197	251.331	151.195	392.871	-50.022	-156.126	92.041	8.658	25.677	-26.64		-0.928	0.4365	66.96481818
7.333	27.813	-92.008	28.513		-186.026	26.021	51.866			6.962	-45.892	101.701	-15.047	-35.647	51.722	219.804	175.149	-1.891	-183.29	-153.996	-14.897	15.333	68.884	9.545		-23.97016667	11.931	13.70145455
7.467	55.33	-14.672	9.134		-244.279	-10.779	77.757			5.579	5.511	-83.671	34.628	-37.343	48.882	225.506	33.906	-132.792	-127.058	-226.901	-34.475	10.066	68.588	61.743		-21.2515	-9.48825	-9.988909091
7.6	41.283	91.679	-9.947		-183.552	-3.32	74.688			4.009	7.599	164.528	26.111	-126.444	53.742	263.877	113.437	-262.586	-68.314	-181.146	30.643	11.496	66.201	118.185		1.805166667	50.56175	1.735545455
7.733	48.351	-2.817	2.486		-155.255	2.316	31.939			5.091	66.453	75.226	30.5	107.317	57.552	230.004	103.07	0.678	-47.446	-291.261	-16.27	6.013	111.591	69.518		-12.16333333	44.3175	30.06963636
7.867	35.392	-22.163	-24.355		-118.81	0.355	62.243			-39.761	95.818	71.766	15.935	-141.027	66.526	200.207	60.29	-130.961	-13.525	-246.205	8.884	54.061	104.097	45.758		-11.223	35.9395	0.736818182
8	51.926	1.484	26.089		-83.017	-30.845	102.894			-21.495	110.25	66.032	35.916	-33.825	77.42	193.13	85.952	-11.927	-14.847	-206.099	-16.703	5.566	59.401	6.936		11.42183333	47.67575	13.18218182
8.133	20.367	20.556	38.192		-27.577	14.951	68.943			-7.687	91.677	39.649	3.172	21.588	54.62	179.769	122.059	131.159	-85.669	-158.074	-89.85	-22.673	42.41	-4.074		22.572	31.70275	17.38772727
8.267	46.975	-30.243	17.578		-90.098	25	39.199			30.13	12.6	33.816	35.391	-17.917	61.366	214.165	102.641	-130.969	-62.174	-140.223	84.343	-50.007	56.464	98.932		1.401833333	27.98425	19.69281818
8.4	15.757	27.097	16.206		-142.863	48.041	15.246			89.123	48.064	79.322	29.417	-16.106	50.592	132.567	96.015	262.452	-56.708	-92.01	3.32	-16.459	74.773	-59.556		-3.419333333	61.4815	34.44363636
8.533	31.54	-14.212	29.602	143.336	-232.928	61.783	44.261			46.547	99.806	91.157	90.81	17.45	52.188	130.746	159.819	-1.042	-62.596	-137.985	-16.263	-17.278	26.564	88.119		9.054571429	82.08	21.79290909
8.667	-19.76	-3.148	2.631	-101.821	-150.911	78.297	8.161			49.773	88.276	133.431	50.772	-4.287	76.477	158.75	98.598	131.14	-44.673	-146.396	-65.878	-27.476	30.356	88.323		-26.65014286	80.563	26.81218182
8.8	9.312	-5.127	-17.908	84.082	-126.519	23.048	13.169			36.017	85.387	115.858	39.61	0.752	20.291	81.152	84.004	262.43	-86.824	-168.599	9.681	-15.229	6.411	117.188		-2.849	69.218	28.29609091
8.933	-24.299	13.448	-21.765	195.069	-136.996	23.234	-9.49			8.404	68.462	91.564	41.73	7.515	14.736	53.772	71.765	131.628	-31.651	-137.118	3.83	56.52	41.072	111.975		5.600142857	52.54	29.45854545
9.067	9.053	-11.64	3.624	159.064	-200.525	47.969	13.637			-7.448	48.158	75.23	24.742	-6.785	50.128	132.721	56.669	131.681	-43.503	-178.848	12.338	20.016	31.426	103.902		3.026	35.1705	28.15863636
9.2	32.827	10.064	-7.733	130.77	-268.763	13.983	56.58			-15.406	-29.754	80.47	35.921	1.465	33.775	150.616	19.9	261.97	-60.024	-87.313	-2.254	125.391	55.221	93.987		-4.610285714	17.80775	53.88490909
9.333	-20.073	-21.636	48.493	130.986	-256.668	38.78	69.71			12.031	55.3	45.759	80.162	103.342	70.253	183.953	41.575	-131.72	-57.528	-54.546	-7.757	16.354	40.652	97.527		-1.486857143	48.313	27.46409091
9.467	25.207	-14.291	3.468	133.533	-163.54	39.027	82.237			38.6	86.576	36.566	55.377	-3.154	68.369	181.239	97.448	-130.843	-55.91	-63.192	116.296	42.485	35.397	98.094		15.09157143	54.27975	35.11172727
9.6	-16.459	8.733	21.353	131.332	-179.318	17.139	55.817			22.626	87.531	100.968	68.792	16.75	93.403	157.582	173.906	2.366	25.513	-45.203	-18.017	-24.884	29.225	82.592		5.513857143	69.97925	44.83936364
9.733	23.339	-31.491	26.539	80.424	-176.211	35.348	45.702			10.665	67.251	66.633	40.629	21.45	39.556	182.802	145.096	4.425	6.272	-13.083	-78.007	35.817	-4.069	50.929		0.521428571	46.2945	35.56254545
9.867	18.404	11.366	27.832	63.032	-149.627	52.48	73.224			44.893	50.147	34.237	18.597	12.626	41.848	171.588	116.004	-131.36	55.965	-17.019	64.948	47.481	-27.821	40.974		13.81585714	36.9685	34.11218182
10	12.778	-10.563	-21.296	62.966	-126.005	42.005	71.532			49.186	47.859	92.081	12.31	-14.847	47.905	187.644	85.101	-2.998	7.878	59.805	-1.229	36.407	23.062	24.304		4.488142857	50.359	41.18472727
10.133	-7.553	-19.166	7.067	143.996	-105.981	11.016	100.156			87.16	5.707	96.838	-4.809	-118.212	71.895	246.916	51.536	131.469	13.454	244.25	3.751	17.977	43.725	-6.186		18.505	46.224	63.68863636
10.267	-15.797	-14.253	25.615	131.714	-29.015	2.461	54.671			63.926	30.332	88.091	49.979	104.314	38.992	262.826	152.848	131.237	17.512	133.247	32.178	6.715	15.096	-19.135		22.19942857	58.082	79.62090909
10.4	13.017	-8.776	8.517	138.869	-9.874	4.735	129.064			44.025	16.417	60.463	-114.241	-111.506	34.787	257.502	53.567	-131.627	-5.017	64.781	1.129	-15.015	125.801	24.802		39.36457143	1.666	27.20036364
10.533	-7.268	78.628	4.467	138.308	-2.579	24.602	181.247			121.506	83.094	53.383	304.749	28.749	121.459	213.216	224.726	-392.73	7.262	98.856	7.28	-26.992	255.948	7.863		59.62928571	140.683	49.60336364
10.667	2.767	148.267	17.056	157.905	47.29	28.708	152.024			121.675	14.811	40.794	82.032	50.052	71.404	212.969	147.92	-260.054	-54.395	136.116	-55.048	17.484	299.307	30.485		79.14528571	64.828	54.20363636
10.8	13.14	125.526	3.155	83.017	115.459	57.32	9.999			9.385	12.038	88.439	52.178	18.566	90.394	207.843	-72.982	-131.192	4.809	150.733	-6.933	-8.76	63.643	81.835		58.23085714	40.51	36.17781818
10.933	1.94	75.485	7.266	67.531	69.616	34.949	56.337			31.099	10.835	69.916	9.328	-35.905	107.284	245.625	142.347	-261.926	7.528	93.828	89	-15.686	75.607	128.673		44.732	30.2945	52.39772727
11.067	12.329	-16.021	-10.786	136.664	25.129	49.517	-83.724			2.921	19.207	41.647	58.548	29.542	110.228	291.397	53.575	-130.865	11.636	68.203	16.03	-45.832	15.534	78.94		16.15828571	30.58075	45.308
11.2	-20.642	135.031	-9.266		6.876	24.496	145.101			7.328	11.407	15.187	20.668	14.931	201.081	284	34.252	-10.345	13.68	16.723	4.618	4.379	73.273	72.783		46.93266667	13.6475	64.48863636
11.333	-4.922	14.198	10.009		1.74	-7.739	41.484			-1.365	-0.508	52.578	-5.509	14.492	-48.027	206.512	63.044	-131.17	12.37	52.961	-81.127	5.75	-90.88	72.509		9.128333333	11.299	6.948545455
11.467	-5.364	27.057	-9.123		27.325	34.154	79.844			16.395	9.356	-37.907	-5.879	-13.326	98.398	306.064	72.037	131.2	-26.388	40.169	101.257	4.517	123.561	108.853		25.64883333	-4.50875	86.03109091
11.6	15.171	38.734	-27.761		43.545	24.461	67.002			6.543	18.567	-6.25	-2.281	-40.811	33.959	264.177	127.726	14.035	-20.947	52.072	-84.967	-6.33	-82.302	64.387		26.85866667	4.14475	29.18172727
11.733	6.65	26.262	23.678		59.526	38.329	37.265			-35.196	-3.787	-2.722	15.198	-77.818	178.378	268.302	146.858	131.593	-10.12	44.776	4.789	25.762	0.705	11.548		31.95166667	-6.62675	65.88845455
11.867	10.973	29.19	-12.727		109.117	52.841	94.921			-21.332	-68.645	41.972	21.871	61.979	112.492	258.779	130.23	392.685	11.9	2.793	-24.528	6.501	107.298	76.602		47.38583333	-6.5335	103.3391818
12	3.827	52.844	37.984		28.295	12.162	41.573			37.476	49.178	73.268	2.457	-46.43	48.722	277.575	85.466	131.978	14.63	51.2	57.778	4.897	-13.788	20.851		29.4475	40.59475	57.53445455
12.133	10.721	41.104	-30.444		48.909	39.263	85.803			4.005	-7.468	105.671	-3.624	-50.24	49.136	172.401	105.073	262.385	40.747	50.872	-72.548	5.54	-82.315	59.736		32.55933333	24.646	49.16245455
12.267	5.64	-8.535	36.114		-14.597	18.065	56.795			-23.713	-21.019	76.954	-5.901	-28.454	24.803	226.566	100.702	-131.912	6.898	98.43	96.403	34.746	37.217	50.929		15.58033333	6.58025	46.93890909
12.4	5.511	25.637	-3.919		87.742	12.512	39.559			52.681	-43.43	55.787	0.639	-74.675	79.582	226.686	132.076	-15.845	-14.052	80.858	89.72	22.103	46.421	47.941		27.84033333	16.41925	56.43772727
12.533	-4.483	-3.767	-13.414		31.651	3.25	52.773			-4.266	-54.634	49.617	5.769	-66.773	68.252	202.307	116.198	-131.989	-16.973	72.514	75.358	88.281	27.924	19.054		11.00166667	-0.8785	41.28663636
12.667	-25.926	-27.252	-0.437		43.654	27.936	-0.933			-24.115	-53.111	65.351	-2.198	-50.572	48.156	180.22	157.301	130.856	-27.729	45.274	-137.798	66.166	45.654	12.445		2.840333333	-3.51825	42.72481818
12.8	10.534	-24.922	-9.217		61.781	-8.84	12.387	148.108		-38.03	-38.184	43.075	7.594	-47.084	59.555	227.746	198.028	-136.987	16.601	75.535	-106.64	67.105	10.812	62.65		27.11871429	-6.38625	38.84736364
12.933	-11.86	19.17	15.896		45.328	14.858	19.72	139.638	84.645	-21.659	-7.928	22.691	3.075	-56.732	117.478	191.788	81.864	-2.159	-63.942	52.163	-33.458	19.901	121.584	113.209		40.924375	-0.95525	49.24509091
13.067	-18.116	10.824	-0.209		-11.092	4.459	37.235	-142.955	81.016	-81.065	10.636	86.447	5.374	-78.282	73.461	246.466	148.743	131.338	182.734	19.105	6.852	18.327	-44.485	81.817		-4.85475	5.348	71.46145455
13.2	30.04	21.432	11.602		15.499	15.548	14.685	141.602	70.477	-94.336	54.755	25.039	-13.795	-27.745	28.536	250.148	174.944	-10.039	-78.219	35.984	8.173	10.801	4.225	109.075		40.110625	-7.08425	45.98936364
13.333	-11.964	-8.669	17.295		27.821	-15.161	2.499	-30.922	-39.791	-219.319	91.987	56.34	17.627	-75.742	76.83	228.941	122.953	-2.687	114.542	52.559	-66.201	3.493	-9.916	89.803		-7.3615	-13.34125	48.59772727
13.467	18.607	78.976	-16.088		55.563	4.826	23.473	-3.906	56.185	-187.827	6.555	109.013	-9.695	-13.162	36.335	117.666	104.728	-1.506	-20.233	-15.627	64.076	47.88	-56.357	80.238		27.2045	-20.4885	31.27618182
13.6	-17.348	8.062	-26.129		14.096	5.908	-7.475	31.017	22.578	-140.027	70.295	124.22	10.754	-49.825	-4.655	178.837	142.746	262.099	-22.824	34.212	-14.177	-12.396	-57.542	67.665		3.838625	16.3105	47.64909091
13.733	26.405	-5.136	7.505		85.469	3.877	9.395	-3.527	31.585	-145.075	35.914	117.283	-19.754	-16.813	97.012	112.913	131.552	2.102	-14.879	122.66	-26.077	29.01	0.954	22.649		19.446625	-2.908	41.91663636
13.867	-7.553	-73.139	-18.43		86.847	-4.255	15.762	13.61	55.744	-107.393	28.218	-54.7	22.489	-47.073	57.702	183.486	59.952	-2.3	25.665	-11.257	-27.754	10.016	163.562	67.291		8.57325	-27.8465	43.57181818
14	-9.86	-92.593	-6.3		60.632	-8.612	33.234	1.479	51.006	-131.18	35.174	203.454	-1.913	-35.284	128.428	221.251	16.573	261.643	-67.08	-3.118	-20.443	-7.877	-16.469	18.177		3.62325	26.38375	45.07281818
14.133	16.958	85.713	-17.04		38.782	23.34	40.209	23.079	64.921	-107.737	43.463	66.975	4.193	-57.17	118.833	110.639	2.698	391.412	82.967	-24.48	-45.268	-10.039	4.181	33.028		34.49525	1.7235	55.16372727
14.267	8.93	-19.321	21.011		49.391	17.148	5.004	-9.87	62.897	-107.972	-17.197	14.62	-17.527	-54.723	57.592	207.591	4.47	4.239	13.484	111.609	116.928	-5.308	33.555	76.025		16.89875	-32.019	51.40563636
14.4	-8.728	95.306	27.57		53.194	-5.79	34.695	3.135	36.872	-145.653	30.085	84.712	2.084	-40.844	77.2	223.387	38.96	0.742	3.299	40.8	-67.339	11.69	6.904	88.354		29.53175	-7.193	34.83209091
14.533	-4.519	-97.4	14.159		53.671	6.061	-9.815	-161.01	2.34	-166.917	5.142	57.463	4.162	-35.307	64.086	268.768	35.34	-11.596	2.028	6.586	92.262	-15.623	-36.144	54.443		-24.564125	-25.0375	38.62209091
14.667	-20.907	118.176	-3.97		101.166	-10.228	139.365	8.555	-21.372	-134.764	40.066	60.918	5.628	-62.925	47.464	228.017	92.166	-6.288	18.231	8.184	22.359	20.449	105.982	-14.423		38.848125	-7.038	41.74690909
14.8	4.467	28.486	11.461		96.401	18.565	-66.126	-6.22	121.698	-56.323	54.073	63.694	-2.966	-36.29	85.792	184.126	97.348	-4.147	12.76	-23.389	-5.026	6.305	55.909	12.475		26.0915	14.6195	35.07845455
14.933	23.86	39.732	-17.84		115.272	-10.26	88.692	6.794	-7.711	-69.656	59.916	61.208	-0.344	-25.53	60.451	174.149	109.598	130.715	45.419	-10.064	14.942	-13.394	40.218	14.154		29.817375	12.781	49.15072727
15.067	-13.781	15.612	1.747		77.662	3.911	28.288	-44.13	1.864	-54.632	124.595	76.777	9.861	-29.15	93.265	214.498	64.491	261.9	-64.632	-48.231	8.584	20.572	101.447	8.64		8.896625	39.15025	57.39854545
15.2	7.512	2.11	-4.073		96.166	2.665	6.952	22.966	20.144	-22.159	-8.085	216.381	-14.771	6.669	84.432	179.209	35.961	131.708	153.17	-27.818	-7.683	-3.132	-37.413	44.543		19.30525	42.8415	50.87690909
15.333	14.762	11.037	5.297		106.477	17.64	18.373	149.437	5.34	-8.807	-7.709	100.463	-23.177	-2.113	110.445	202.825	67.376	0.497	144.423	46.215	11.829	21.389	-21.722	136.539		41.045375	15.1925	65.24572727
15.467	15.006	6.068	-7.225		96.816	-0.733	19.259	9.977	-85.064	-54.643	-19.48	61.198	-97.737	5.686	55.973	221.077	65.298	0.525	9.346	-47.603	2.133	-7.851	-9.582	90.203		6.763	-27.6655	35.01863636
15.6	-14.658	-8.563	-18.756		84.05	11.747	-21.841	-8.364	-139.078	-31.406	18.456	155.931	91.632	-24.357	55.991	195.175	89.93	0.513	48.842	129.502	13.671	-7.642	-45.515	133.734		-14.432875	58.65325	53.62218182
15.733	-20.832	7.925	10.181		106.688	-15.801	-3.293	22.518	-136.891	-69.12	165.339	119.403	-3.408	36.766	82.49	188.43	48.658	-0.369	-3.802	136.602	-7.668	6.739	-63.955	94.875		-3.688125	53.0535	47.16054545
15.867	-12.76	21.387	13.081		47.201	38.519	4.662	6.862	-59.831	-100.488	72.666	193.239	40.762	19.932	96.734	239.069	199.706	131.454	141.479	146.804	6.637	6.471	-244.648	66.213		7.390125	51.54475	73.62281818
16	38.099	6.061	-3.055		97.886	-3.062	-11.515	9.889	-146.204	-77.522	123.679	46.3	-46.324	-16.576	59.814	231.684	102.174	131.663	45.054	194.181	6.363	-20.135	-70.473	8.902		-1.487625	11.53325	61.15009091
16.133	-9.458	34.94	4.885		53.634	60.099	33.009	-2.529	-145.434	-96.001	110.219	137.476	44.837	6.368	53.981	175.371	98.202	-130.509	-2.383	65.237	-4.048	-4.487	-203.396	15.102		3.64325	49.13275	6.312545455
16.267	27.47	5.856	25.46		109.47	45.908	-46.722	-5.187	-146.719	-68.958	11.243	119.591	-26.578	-18.562	59.712	171.12	143.027	131.402	6.495	80.159	-2.932	2.362	-230.376	16.087		1.942	8.8245	32.59036364
16.4	-5.429	12.683	-16.463		-9.882	67.654	26.325	1.99	20.082	-64.508	18.263	62.973	25.361	8.498	112.976	211.399	111.576	-10.036	39.941	130.701	-8.747	-3.546	-157.524	-5.018		12.12	10.52225	39.11090909
16.533	8.831	8.111	-5.95		60.097	13.784	-2.58	12.679	-144.43	-47.74	88.69	69.964	1.674	26.338	-27.854	166.157	152.84	-132.36	10.654	65.136	-2.313	9.946	-207.866	-6.228		-6.18225	28.147	4.95
16.667	-21.343	-8.845	18.937		138.662	57.812	-9.28	-150.504	-144.696	-21.071	6.354	101.225	7.74	43.071	83.171	190.122	146.134	131.257	-26.101	-6.918	-93.889	9.8	-202.801	5.712		-14.907125	23.562	25.41436364
16.8	-15.502	-5.367	-13.885		42.806	7.637	4.652	8.293	6.625	-4.566	-16.207	73.028	-16.193	7.948	37.105	181.292	94.099	2.029	14.9	-3.523	77.583	-14.085	-166.69	20.988		4.407375	9.0155	22.87690909
16.933	6.523	17.115	-12.737		-67.707	52.721	5.355	24.085	-145.868	-10.343	-156.18	90.923	13.663	-11.671	49.801	211.829	104.209	132.281	4.088	-22.814	-6.529	14.363	-102.818	-7.65		-15.064125	-15.48425	33.18990909
17.067	2.305	-22.682	8.697		125.408	52.456	12.714	5.91	-143.97	-6.273	197.751	75.121	-3.768	11.695	92.929	213.659	78.387	1.411	1.072	29.797	17.963	1.689	-55.11	-10.315		5.10475	65.70775	34.83427273
17.2	-1.244	21.025	16.961		72.111	52.531	-3.342	150.92	-288.247	-16.075	225.822	96.734	8.734	7.214	56.156	181.86	29.8	6.65	-0.532	124.241	12.139	4.417	-91.972	-1.871		2.589375	78.80375	29.82745455
17.333	24.945	7.567	-10.762		-61.604	45.499	-13.533	-151.623	3.679	14.072	38.183	68.664	-32.733	17.658	72.416	162.21	267.89	-131.895	10.542	-9.932	2.434	31.272	40.692	14.752		-19.479	22.0465	43.45809091
17.467	-10.834	2.772	-4.62		173.073	55.301	6.913	152.188	14.875	143.209	10.993	99.471	4.032	-4.254	55.7	151.574	121.069	-2.442	-10.619	22.852	1.503	6.928	103.122	3.748		48.7085	64.42625	40.83463636
17.6	18.578	25.187	-18.041	-38.589	43.576	46.008	8.482	27.737	6.449	-116.815	29.493	57.969	8.388	24.051	98.638	182.404	113.568	-4.239	36.839	13.541	28.938	-33.145	-66.947	-22.924		13.26522222	-5.24125	33.70218182
17.733	-15.442	-6.758	14.938	15.802	24.228	19.681	19.645	-22.996	-145.733	20.536	-43.098	47.651	6.726	-26.449	214.774	177.814	67.057	131.302	9.163	-13.091	-25.437	-7.529	-47.592	-21.656		-10.73722222	7.95375	41.66872727
17.867	-7.047	19.751	14.118	66.063	31.153	56.866	-34.344	-14.82	148.814	7.472	-147.626	75.733	-2.229	-4.883	9.384	283.26	177.166	-131.196	-8.336	7.206	18.088	-5.94	-1.74	21.837		31.17266667	-16.6625	33.16781818
18	19.822	4.287	6.075	71.991	16.33	2.687	-55.892	-7.451	-4.032	94.31	-168.015	46.41	-2.612	13.579	82.608	38.051	158.585	131.284	-6.532	25.313	11.319	9.957	-35.355	26.451		5.979666667	-7.47675	41.38727273
18.133	-19.027	-1.752	8.024	76.552	15.576	19.841	-119.123	150.921	-0.52	-152.487	-185.983	67.2	-17.508	14.008	68.009	317.203	117.713	131.221	-4.994	-20.861	4.717	15.943	-60.736	70.635		14.49911111	-72.1945	59.35072727
18.267	6.641	-2.018	3.026	170.478	19.681	8.389	-183.412	-150.802	151.072	91.13	-275.672	28.515	-4.146	-31.047	90.159	-47.694	86.878	-3.295	-121.686	1.577	4.369	-21.533	-7.471	36.903		2.561666667	-40.04325	-1.167272727
18.4	-13.678	-1.59	0.317	127.551	-17.066	-6.116	-144.65	150.685	-145.195	-45.519	-115.481	27.96	4.198	7.884	-19.52	-441.062	106.839	-1.124	96.889	-29.285	-1.563	5.736	16.872	14.341		-5.526888889	-32.2105	-22.18118182
18.533	-3.36	11.329	-23.175	102.068	42.42	52.452	-66.576	-150.988	6.362	-92.524	-97.604	67.331	-19.509	7.296	24.208	-18.152	91.726	-3.013	5.817	-45.985	10.697	8.033	-71.201	-20.625		-3.274222222	-35.5765	-1.018090909
18.667	-3.764	7.045	19.135	121.98	-14.45	13.534	-27.744	154.719	1.367	24.633	-114.987	78.567	-31.036	28.354	71.688	-28.048	89.775	-0.421	25.752	-33.575	2.062	-7.774	47.781	-30.162		30.20244444	-10.70575	15.03927273
18.8	-6.191	-6.01	-20.885	75.308	22.434	40.151	-8.651	-153.631	18.862	61.855	-138.092	111.616	28.385	-18.617	114.961	98.211	34.828	2.675	4.121	-18.591	-1.351	3.705	-21.693	-15.85		-4.290333333	15.941	16.58172727
18.933	27.294	6.715	16.541	47.475	12.384	-3.219	-28.983	150.701	6.03	67.713	-126.49	57.732	-51.277	-1.776	125.16	209.677	96.187	-2.255	-6.49	-72.291	3.24	-3.184	-82.871	22.769		26.10422222	-13.0805	26.19690909
19.067	8.765	-5.804	-3.051	65.568	15.22	7.957	10.829	-152.654	6.128	36.299	-96.984	110.527	-38.317	18.31	142.978	276.101	34.166	131.176	12.856	-128.006	-0.733	11.493	-65.845	21.238		-5.226888889	2.88125	41.24854545
19.2	-3.631	-3.744	2.923	66.101	-10.849	12.215	-27.798	23.234	21.17	48.356	-186.433	57.681	-102.687	16.833	117.794	387.171	82.453	-0.874	-7.028	-142.345	2.058	1.837	-38.409	28.339		8.846777778	-45.77075	40.71172727
19.333	-16.602	7.705	5.817	49.976	14.229	27.696	15.95	151.284	2.524	47.443	-116.969	68.276	-108.412	-13.618	132.17	133.011	65.453	131.293	-20.173	-35	0.699	3.472	-10.861	116.255		28.731	-27.4155	45.70009091
19.467	21.349	-28.759	-12.545	177.807	7.162	16.966	5.399	150.552	8.2	57.727	-208.372	80.607	-101.045	71.99	82.427	193.777	-4.476	2.588	6.625	-89.641	-2.81	-16.737	-98.662	75.849		38.459	-42.77075	20.08454545
19.6	-43.755	31.638	17.068	216.424	12.833	-7.944	-50.254	-13.969	-24.449	88.058	-211.917	178.022	-41.728	45.361	83.653	119.714	46.26	-5.006	1.06	-82.799	10.229	12.042	-165.578	79.192		15.288	3.10875	13.10254545
19.733	7.015	-5.766	-11.45	174.214	25.893	43.709	-51.356	-7.759	147.889	33.026	-118.249	-75.098	-64.978	24.867	117.995	215.971	-51.345	-6.625	-1.757	-37.169	21.322	-2.874	-172.277	149.737		35.821	-56.32475	23.44045455
19.867	17.45	5.658	4.529	168.219	-14.183	-9.704	-86.939	-4.636	-144.203	54.7	-123.153	14.931	-87.123	65.986	120.702	178.568	4.026	131.192	-2.495	-47.415	-3.91	12.519	-225.563	165.256		-7.089888889	-35.16125	36.26054545
20	-10.777	2.039	-6.231	187.322	36.89	22.769	-62.717	150.477	145.856	82.925	-97.456	16.155	-127.896	39.099	109.512	133.882	30.862	131.193	10.029	-58.352	-16.015	8.878	-32.378	82.174		51.73644444	-31.568	39.89854545
20.133	13.286	-8.426	5.498	165.773	5.159	11.241	-73.541	-153.621	-11.75	31.982	-91.033	43.789	-138.048	2.29	132.78	179.037	78.051	6.635	26.694	-118.158	21.386	6.722	85.179	91.144		-5.153444444	-38.3275	46.52363636
20.267	15.923	17.275	8.275	124.503	-2.767	-9.311	-84.682	-13.515	-22.146	41.771	-85.926	59.616	-124.834	-4.983	146.028	242.817	-28.406	2.199	-8.942	-94.855	2.146	-10.432	29.786	91.223		3.728333333	-27.34325	33.32554545
20.4	-14.967	-2.378	3.362	109.618	16.01	3.882	-121.031	150.69	146.45	5.085	-127.232	60.242	-84.146	62.96	110.648	176.838	-38.43	131.391	18.214	-155.092	9.003	13.349	18.111	62.41		32.404	-36.51275	37.21836364
20.533	-16.486	7.427	-9.008	162.959	-6.686	-30.273	-64.827	-7.877	-147.177	-6.523	-51.258	192.576	-102.32	78.184	121.515	131.824	-18.277	6.625	-9.632	-111.278	-3.979	3.244	30.751	83.73		-12.43866667	8.11875	28.42790909
20.667	27.529	-12.689	-1.508	167.758	-14.14	-13.484	-78.031	-32.264	146.385	8.885	-52.103	64.083	-87.436	62.983	113.244	182.757	-13.783	17.848	1.721	4.233	-1.081	-15.558	9.133	69.046		21.06177778	-16.64275	39.14027273
20.8	5.146	-4.269	-18.829	133.379	-3.146	29.489	-80.948	-33.315	-11.523	21.786	-27.505	60.974	-86.063	13.949	108.976	158.848	10.303	131.383	-2.479	-19.369	-0.932	11.087	-45.712	62.152		1.776	-7.702	38.92781818
20.933	-16.448	11.649	11.251	101.253	6.086	38.938	-82.865	-154.584	-4.732	31.369	-40.773	-28.696	-126.437	39.084	106.208	281.239	10.944	-130.921	-112.787	-4.385	3.847	3.393	73.511	40.739		-9.939111111	-41.13425	28.26109091
21.067	17.515	15.906	3.125	96.546	33.09	-11.978	-115.824	150.628	26.593	88.072	-12.989	81.811	-64.568	1.767	127.697	27.211	40.008	0.555	90.375	-30.038	-2.89	-14.644	97.355	-11.275		23.95566667	23.0815	29.64736364
21.2	-9.163	4.962	13.34	83.839	5.249	21.873	-122.365	-5.129	-1.474	16.537	-20.21	63.987	-61.383	19.592	127.052	47.694	79.027	131.223	10.488	-13.855	3.054	10.69	81.636	122.913		-0.985333333	-0.26725	56.31945455
21.333	-11.234	10.515	10.319	125.558	13.452	17.775	-119.969	-7.644	-147.792	35.938	-31.037	62.291	-51.78	31.844	108.846	132.904	5.684	7.533	34.748	24.922	-15.616	11.427	53.875	-57.576		-12.11333333	3.853	30.781
21.467	7.573	-95.61	-9.772	-31.379	23.671	-26.37	-126.591	-8.101	-18.227	124.791	-52.845	153.728	-34.024	9.507	100.332	-63.375	184.66	-130.375	-17.26	-47.076	-10.736	-11.639	181.862	121.547		-31.64511111	47.9125	28.85881818
21.6	18.953	-13.455	-11.839	163.356	-15.464	21.815	-60.417	-153.541	145.777	9.997	-48.19	-68.441	-49.835	-4.886	113.158	48.424	133.891	131.186	-3.74	71.671	8.897	-21.172	43.389	-106.645		10.57611111	-39.11725	37.65209091
21.733	-39.454	12.079	12.578	48.294	13.02	-23.507	-31.464	151.236	-15.417	3.91	-56.83	27.16	-26.748	36.471	92.978	95.122	111.824	-129.363	-0.633	51.264	-8.455	6.287	-16.57	1.425		14.15166667	-13.127	21.85
21.867	30.368	-5.852	-8.011	-15.617	-3.801	3.469	-16.008	-3.999	145.873	20.532	-36.264	21.967	-57.65	-1.698	26.35	88.136	105.281	131.921	12.42	97.63	2.59	-18.292	193.616	16.047		14.04688889	-12.85375	59.45463636
22	-6.782	7.986	-10.398	13.437	-3.482	-4.324	14.694	-3.19	-146.101	-6.065	-32.363	15.613	-22.28	23.174	39.972	131.107	80.957	13.441	-2.103	61.138	-1.096	9.531	34.089	39.109		-15.35111111	-11.27375	39.029
22.133	-18.802	48.225	23.632	-53.207	5.328	11.332	24.047	-18.912	144.401	12.319	-107.273	10.285	-49.174	2.029	-15.055	21.486	101.44	132.021	1.895	109.269	-1.883	-5.945	6.066	63.547		18.44933333	-33.46075	37.71545455
22.267	22.618	11.749	-33.009	-4.628	6.95	1.367	-12.713	-12.044	-32.943	-81.155	-89.941	11.239	-61.301	44.131	22.161	29.91	86.447	24.065	7.219	106.517	21.593	24.205	49.437	-6.463		-5.850333333	-55.2895	37.202
22.4	-23.102	17.868	-20.852	159.633	-14.16	-1.26	-5.088	-154.221	-2.286	-135.731	-133.152	-2.82	-54.941	8.216	60.154	4.574	159.15	16.02	13.358	175.613	6.938	-13.209	-15.831	24.166		-4.829777778	-81.661	39.92263636
22.533	2.705	6.858	-2.57	-24.137	-12.934	-4.414	-15.176	151.672	145.417	-153.904	-99.278	11.141	-75.261	45.737	112.451	20.088	123.512	133.234	-24.415	55.467	-5.95	-6.452	29.711	8.464		27.49122222	-79.3255	44.71336364
22.667	29.575	109.275	-69.294	44.823	-12.093	7.299	20.419		33.553	-233.447	-105.688	-5.207	30.284	23.285	48.387	177.571	112.761	26.641	-23.852	102.909	-4.494	-21.071	-56.053	2.31		20.444625	-78.5145	35.30854545
22.8	-27.545	-18.738	-7.85	59.412	-2.461	-37.014	22.985		-290.415	-184.772	-122.026	93.431	-1.64	-8.712	69.484	128.414	174.777	26.754	1.663	33.314	2.055	22.727	88.275	30.088		-37.70325	-53.75175	51.71263636
22.933	-3.509	14.895	-68.579	54.881	35.424	36.67	21.543		146.32	-203.244	-100.82	-107.079	-4.254	40.259	20.335	139.636	186.629	28.719	-15.326	116.011	-4.529	7.553	169.266	-15.988		29.705625	-103.84925	61.14227273
23.067	-18.287	17.682	16.259	146.594	7.614	64.32	10.853		145.993	-157.549	-159.326	-29.46	-8.315	40.893	-2.986	145.639	181.679	-128.813	2.944	175.897	3.91	-4.528	91.458	44.097		48.8785	-88.6625	50.01727273
23.2	0.22	12.783	-17.255	-55.963	11.56	21.428	29.103		8.323	-80.976	-137.398	-11.526	-33.858	45.942	-12.815	244.917	178.677	19.992	16.996	-56.005	5.003	8.594	46.423	78.595		1.274875	-65.9395	52.39263636
23.333	-1.544	32.188	-31.329	80.72	6.743	45.827	-32.854		-14.989	-98.94	-127.059	-4.343	-28.901	34.359	15.494	195.968	143.508	132.547	10.532	34.556	0.591	-7.107	60.467	38.294		10.59525	-64.81075	59.92809091
23.467	13.156	12.836	-36.015	82.639	7.329	60.281	16.915		291.738	-70.699	-125.943	19.815	25.546	26.522	44.761	37.501	124.364	-129.862	-2.577	76.653	-13.104	-29.043	75.278	51.571		56.109875	-37.82025	23.824
23.6	11.521	-13.211	-34.369	57.914	2.156	69.816	55.413		-10.092	-59.626	-180.196	-23.884	-7.862	13.147	46.348	157.784	105.604	21.244	-9.076	76.645	11.898	2.221	34.854	72.773		17.3935	-67.892	48.49472727
23.733	13.675	2.977	-5.803	8.724	-6.867	29.651	59.984		177.628	-60.015	-139.815	13.871	-11.726	29.263	17.144	123.89	123.496		-1.193	70.533	-10.336	16.458	-73.489	61.08		34.996125	-49.42125	35.6846
23.867	10.359	21.873	12.756	-9.088	-33.991	59.938	47.47		86.792	-109.658	-101.184	-16.078	-38.876	10.664	200.447	172.336	130.306		-2.685	102.883	-2.526	12.86	143.438	85.902		24.513625	-66.449	85.3625
24	-44.809	-120.032	19.866	21.402	36.875	46.628	12.638		-147.937	-25.457	-106.02	-15.321	-10.535	-22.38	69.225	99.876	113.036		14.499	79.947	2.537	9.973	-29.69	37.364		-21.921125	-39.33325	37.4387
24.133	41.314	8.6	-0.223	21.71	11.407	27.346	49.027		195.853	-140.717	-113.508	-2.215	-20.504	22.902	103.994	112.477	63.638		-21.754	98.531	12.388	-10.574	11.2	101.633		44.37925	-69.236	49.4435
24.267	-22.937	12.89	-12.017	9.465	-6.515	8.436	31.453		-2.62	17.595	-136.524	-34.497	-10.086	19.142	29.173	131.681	-3.857		21.073	86.201	-6.075	-21.946	6.435	98.077		2.269375	-40.878	35.9904
24.4	26.824	-2.456	-0.406	43.548	-20.72	53.732	37.562		4.496	-107.176	-86.45	5.58	-35.023	-13.194	-56.503	95.957	119.92		-1.697	106.754	5.473	16.893	-2.269	76.968		17.8225	-55.76725	34.8302
24.533	-39.892	-7.726	-5.533	27.944	6.595	9.257	9.711		36.291	-101.918	-88.335	68.371	-86.826	7.517	5.873	137.7	114.586		-12.062	15.788	-2.104	-14.639	-7.297	66.116		4.580875	-52.177	31.1478
24.667	23.745	122.182	-1.191	164.414	4.201	22.591	28.861		34.882	-84.474	-51.771	33.351	-51.301	-17.562	10.24	131.896	128.363		-4.082	97.992	-1.314	-104.572	102.363	30.92		49.960625	-38.54875	37.4244
24.8	-10.166	-1.93	-4.443	201.965	15.609	12.364	42		138.779	-58.623	-75.12	37.966	-7.334	-12.763	44.541	132.42	144.241		-3.183	62.872	0.921	-21.835	45.843	81.539		49.27225	-25.77775	47.4596
24.933	22.131	25.466	-14.021	192.67	56.235	4.855	91.545		-4.43	-56.651	-108.256	26.332	-34.133	6.453	21.842	212.257	128.202		9.84	68.43	0.325	-131.554	-1.773	81.11		46.806375	-43.177	39.5132
25.067	-12.33	51.9	14.106	162.738	50.197	3.36	69.757		-13.799	-47.078	-108.238	64.075	-25.11	10.2	67.7	208.985	106.632		0.796	71.752	-1.647	-45.105	-72.765	46.877		40.741125	-29.08775	39.3425
25.2	0.605	46.364	-2.389	152.258	89.365	-15.479	107.369		21.717	-20.622	-139.363	53.962	12.031	25.952	101.343	121.182	61.505		-9.953	77.426	-0.605	-102.534	113.129	27.595		49.97625	-23.498	41.504
25.333	-13.743	87.251	14.262	237.725	54.985	16.056	114.908		72.297	4.649	-4.385	-139.804	19.37	-18.523	49.852	147.576	22.85		15.309	76.71	3.743	-29.974	-83.178	23.98		72.967625	-30.0425	20.8345
25.467	-10.349	50.474	-44.102	98.446	17.81	8.042	77.072		-2.065	11.241	-33.923	151.295	35.252	-8.702	44.641	205.847	-8.52		-2.787	-6.713	2.086	-57.872	-13.196	1.465		24.416	40.96625	15.6249
25.6	-11.053	64.862	-27.146	138.644	69.374	4.283	68.154		11.003	-150.921	6.653	5.162	-6.35	-39.729	83.728	124.005	-7.926		-10.825	4.933	-1.558	-48.029	113.976	20.154		39.765125	-36.364	23.8729
25.733	-2.559	20.635	-32.683	-24.2	65.762	8.701	91.492		63.016	16.701	57.605	41.552	5.938	-40.978	80.379	159.382	36.269		-72.923	24.104	-1.217	-52.818	10.87	9.209		23.7705	30.449	15.2277
25.867	8.037	56.704	-13.342	62.153	51.823	15.165	98.992		68.331	-17.219	6.873	-102.694	-10.737	-73.049	36.686	130.475	79.899		-147.903	9.456	1.201	-75.853	-125.093	29.87		43.482875	-30.94425	-13.4311
26	-10.987	52.15	-27.823	52.078	14.316	57.941	81.111		50.614	30.437	-10.308	12.585	3.886	-73.705	98.661	214.197	48.289		-90.687	-23.774	-0.821	-41.052	84.543	9.796		33.675	9.15	22.5447
26.133	19.021	60.898	-20.777	89.963	27.04	18.074	67.075		64.954	30.042	-9.237	48.14	11.611	-78.316	68.055	181.213	184.962		-53.273	21.103	-1.004	-74.178	-102.746	-12.606		40.781	20.139	13.321
26.267	4.942	107.592	4.551	69.414	2.57	34.661	68.156		38.713	-18.285	-92.44	51.731	21.818	-71.748	9.453	114.56	60.592		-56.761	-7.156	1.001	-31.948	-5.048	20.955		41.324875	-9.294	3.39
26.4	-18.28	91.217	-6.791	50.816	22.547	6.296	35.895		34.886	38.702	121.931	41.658	13.383	-85.599	69.089	136.062	-39.997		-48.052	10.305	0.895	-22.287	62.391	-8.536		27.07325	53.9185	7.4271
26.533	2.668	62.733	58.343	27.56	24.87	24.634	12.976		-17.688	-21.675	-9.703	40.038	21.159	-44.206	16.457	134.399	18.001		-52.576	45.89	1.209	-45.55	43.783	-10.302		24.512	7.45475	10.7105
26.667	4.764	62.528	30.498	11.671	28.112	55.591	57.229		-31.599	3.305	-3.976	-143.615	42.513	-63.608	8.918	130.774	45.832		-71.228	89.217	-5.664	38.205	108.916	21.774		27.34925	-25.44325	30.3136
26.8	-15.102	28.422	-9.145	6.211	22.126	32.297	44.618		-85.187	-32.353	102.683	176.613	8.48	-91.374	130.814	130.84	4.629		-39.204	50.715	6.377	-157.526	34.695	-15.626		3.03	63.85575	5.434
26.933	24.123	47.81	13.174	13.357	12.335	-16.509	62.503		45.012	5.474	52.372	3.493	18.173	-90.15	-8.151	130.57	7.585		-47.269	10.989	-3.277	-29.42	37.596	-7.261		25.225625	19.878	0.1212
27.067	-10.845	10.411	30.109	-3.321	58.631	50.955	4.831		-5.359	-32.032	99.675	48.338	-23.497	-52.364	-130.735	261.344	125.574		-36.683	44.763	-1.337	-19.519	-5.586	2.29		16.9265	23.121	18.7747
27.2	-5.083	58.261	-23.947	-3.242	69.283	3.485	24.149		-14.822	141.38	43.862	8.731	18.126	-78.837	131.451	261.613	96.522		-41.635	25.933	2.446	64.768	122.637	-1.84		13.5105	53.02475	58.3058
27.333	-11.665	28.605	-9.266	16.781	52.594	45.058	7.541		60.033	18.036	73.269	52.522	29.078	-40.803	2.125	130.884	-8.93		-39.058	71.528	0.345	-118.172	-16.127	17.294		23.710125	43.22625	-0.0914
27.467	17.815	39.536	-8.36	-9.589	24.881	26.097	34.471		79.599	-3.31	72.322	36.577	-36.175	-40.545	5.385	-39.89	-417.535		-12.91	105.935	0.8	-17.911	32.508	-19.009		25.55625	17.3535	-40.3172
27.6	-18.549	42.348	21.439	55.008	76.896	7.102	49.194		4.009	16.751	76.033	7.629	-25.631	-68.949	261.927	260.697	-255.226		-16.44	188.191	1.199	24.221	-22.644	-22.128		29.680875	18.6955	35.0848
27.733	15.652	18.348	8.402	33.162	24.991	36.674	22.517		35.923	41.304	63.472	23.655	-45.234	16.175	-2.275	262.561	-169.083		-26.531	97.935	-2.139	-3.112	-17.422	-3.347		24.458625	20.79925	15.2762
27.867	-31.488	53.171	-22.507	136.548	30.98	53.296	-40.757		61.129	66.25	115.706	15.399	26.996	-22.094	-10.144	-23.462	-162.886		-5.694	-42.63	-1.556	-18.436	-24.403	-41.799		30.0465	56.08775	-35.3104
28	2.806	35.505	-6.298	12.541	73.896	32.136	6.154		29.993	100.006	36.627	-22.986	130.025	-15.122	6.448	262.942	-226.253		9.749	170.595	-5.896	-15.941	-55.718	-16.227		23.341625	60.918	11.4577
28.133	18.608	44.299	16.371	17.608	13.209	55.662	3.614		127.705	-84.718	43.583	65.746	12.759	-32.037	-1.581	262.623	-182.948		-4.551	53.842	3.588	-8.655	20.714	-59.027		37.1345	9.3425	5.1968
28.267	-19.477	60.912	-7.938	-140.697	16.721	54.747	33.707		38.853	94.175	87.601	30.95	6.084	-47.061	130.778	134.502	-188.118		29.546	55.185	-3.125	-13.472	6.785	-79.435		4.6035	54.7025	2.5585
28.4	31.981	39.524	8.594	-39.711	62.411	58.647	-3.916		-8.589	78.315	72.475	-5.8	-5.363	-4.351	11.281	135.666	-90.378		-8.259	47.789	2.087	-13.981	-19.111	-151.447		18.617625	34.90675	-9.0704
28.533	37.292	44.948	-36.553	-69.937	21.23	12.582	-11.169		12.646	39.11	119.996	-0.232	-14.794	19.357	-9.702	259.672	-34.062		-7.095	25.075	-3.102	-4.868	5.021	-181.823		1.379875	36.02	6.8473
28.667	29.096	9.177	16.022	-190.979	29.856	30.537	-18.166		15.464	81.763	92.463	29.373	8.395	35.794	-2.191	261.743	-52.547		14.196	13.765	1.367	13.003	-21.545	-156.08		-9.874125	52.9985	10.7505
28.8	48.841	18.513	7.769	-253.271	72.224	13.598	-21.202		-9.242	63.625	20.892	51.737	5.978	-10.461	130.796	130.631	-218.6		-40.617	-10.457	0.463	22.853	-82.09	-170.325		-15.34625	35.558	-24.7807
28.933	16.176	11.22	24.339	-248.773	106.937	51.42	15.908		12.302	63.154	56.99	16.544	-13.826	30.697	130.72	17.307	-210.655		-77.581	3.343	-0.571	19.457	-209.395	-201.979		-1.308875	30.7155	-49.8657
29.067	13.19	17.875	14.323	-356.301	58.422	17	17.605		-44.667	36.77	24.772	-5.344	13.951	37.509	-1.535	24.047	-235.407		-31.952	-0.615	2.65	-11.951	-153.689	-156.138		-32.819125	17.53725	-52.7081
29.2	-6.399	2.071	4.912	-304.277	30.486	30.632	-12.94		-104.319	78.491	28.753	23.121	-6.448	44.069	-15.601	130.726	-208.372		-13.5	28.032	-2.154	2.941	-132.129	-85.797		-44.97925	30.97925	-25.1785
29.333	-11.919	-7.072	49.418	-183.198	48.634	39.966	36.434		-146.071	64.504	87.497	36.665	-9.735	65.454	130.774	16.491	-227.385		-14.882	2.284	0.957	21.397	-18.894	-77.235		-21.726	44.73275	-10.1039
29.467	-24.66	11.406	36.168	-262.534	4.4	39.673	86.823		-217.97	22.55	15.887	11.153	-1.767	31.047	1.977	133.97	-84.154		-8.094	-9.432	-0.291	23.115	-143.256	-56.065		-40.83675	11.95575	-11.1183
29.6	-40.698	-11.228	20.445	-92.261	24.886	31.965	-7.556		-114.621	56.245	40.902	16.767	8.928	7.46	130.837	260.853	-185.402		-31.126	14.519	1.03	-4.692	-164.169	-67.44		-23.6335	30.7105	-3.813
29.733	-28.637	-7.303	10.288	-193.462	47.222	34.053	-1.304		-36.247	23.56	18.416	20.334	-12.033	9.528	130.753	261.659	-160.551		-13.812	17.844	1.401	18.75	-113.029	-50.401		-21.92375	12.56925	10.2142
29.867	-37.137	0.434	6.412	-200.289	57.24	12.163	6.111		-129.17	23.009	11.974	26.957	11.175	43.754	5.95	-11.435	-63.047		-21.411	-55.462	-0.435	0.371	-98.669	-65.082		-35.5295	18.27875	-26.5466
