# Supplementary material for: Precise optical control of gene expression in C elegans using improved genetic code expansion and Cre recombinase
Source: eLife. 2021 Aug 5;10:e67075. doi: 10.7554/eLife.67075 (PMC8448529; doi:10.7554/eLife.67075)
Supplement: Figure 5—source data 2. — The light pulse is delivered at the 10 s mark, which corresponds to the ‘0’ mark in the graphs in Figure 5C–E and Figure 5—figure supplement 2. [file elife-67075-fig5-data2.zip › Velocities of animals in Figure 5D,E,F and figure supplement 2/2PLM_3mW_raw_byExpt.csv]

Time(s)	T1	T2	T3	T4	T5	T6	T1	T2	T3	T4	T1	T2	T3	T4	T5	T6	T7	T8		Expt1	Expt2	Expt3
0																				#DIV/0!	#DIV/0!	#DIV/0!
0.133	-8.723	-18.147	62.879	20.648	14.127	41.433	-7.361	-486.17	21.804	261.359	5.192	131.571	190.471	129.897	91.507	103.761	108.007	-129.44		18.70283333	-52.592	78.87075
0.267	3.237	67.978	27.368	53.925	10.402	7.484	40.235	-350.255	-46.589	349.537	18.428	275.295	158.181	82.237	172.176	39.455	135.8	-221.356		28.399	-1.768	82.527
0.4	8.027	118.97	34.379	25.303	-28.927	16.495	48.866	-421.094	1.374	233.363	51.56	166.838	138.181	126.951	108.443	66.742	134.678	-250.643		29.04116667	-34.37275	67.84375
0.533	15.291	17.47	4.823	80.75	29.743	-10.031	14.778	-365.158	-4.317	116.382	61.785	118.192	165.375	113.667	1.843	23.765	181.554	-280.213		23.00766667	-59.57875	48.246
0.667	11.557	84.577	105.502	13.864	-29.637	-11.489	10.898	-387.235	25.969	5.174	89.023	74.148	65.533	112.783	-110.832	126.375	179.904	-176.108		29.06233333	-86.2985	45.10325
0.8	-3.846	59.41	-18.153	31.492	4.369	24.623	32.006	-419.951	-19.62	117.474	220.915	106.513	-13.857	57.971	-95.918	279.097	358.069	-106.195		16.31583333	-72.52275	100.824375
0.933	2.275	92.834	-141.087	-6.807	150.607	15.88	39.955	-389.746	9.675	234.307	99.073	103.93	-237.223	76.135	-108.78	304.969	203.16	-132.503		18.95033333	-26.45225	38.595125
1.067	6.3	61.428	-38.383	-6.344	17.614	24.855	-40.091	-312.771	10.876	-234.211	79.022	160.453	-237.288	107.662	-23.802	274.011	243.672	-101.224		10.91166667	-144.04925	62.81325
1.2	-21.149	53.325	-8.606	40.215	-0.981	109.58	36.743	-209.016	18.933	-862.01	97.916	192.13	-127.26	180.214	35.273	290.396	77.829	-27.843		28.73066667	-253.8375	89.831875
1.333	-9.055	47.915	-20.186	-2.614	-94.944	53.146	-12.616	-389.303	-3.124	-22.656	138.932	234.359	-361.419	10.786	-5.638	169.345	232.787	-7.778		-4.289666667	-106.92475	51.42175
1.467	11.697	20.844	24.546	17.212	-54.84	48.598	-19.398	-150.38	-30.046	-73.334	-35.872	70.604	-319.099	-10.899	258.979	161.555	230.532	20.453		11.34283333	-68.2895	47.031625
1.6	84.667	31.346	176.424	19.547	-14.67	78.877	-11.707	-259.258	19.472	-44.596	83.276	110.054	-228.142	-19.045	114.484	22.087	192.776	-3.069		62.6985	-74.02225	34.052625
1.733	64.163	15.614	142.641	14.53	-308.733	56.194	-15.225	-290.977	-4.446	-12.827	58.413	79.337	-255.417	-18.81	64.227	-7.259	198.027	20.848		-2.5985	-80.86875	17.42075
1.867	48.946	40.631	124.654	-10.168	-78.159	119.301	-13.35	-359.354	8.251	97.322	71.744	58.329	-407.695	33.77	60.547	38.471	214.161	-16.61		40.8675	-66.78275	6.589625
2	76.125	22.424	241.626	29.886	-170.462	67.816	-9.402	-200.953	5.987	156.049	78.437	126.265	-331.388	62.121	120.495	81.237	295.555	-2.191		44.56916667	-12.07975	53.816375
2.133	35.734	81.284	112.369	36.326	-167.972	85.651	-12.369	-203.074	-8.687	215.633	102.068	7.21	-355.023	73.038	94.81	91.893	189.506	12.464		30.56533333	-2.12425	26.99575
2.267	106.478	106.173	48.375	-7.415	-165.111	95.607	77.807	-264.318	33.707	210.295	77.37	23.2	-199.662	121.329	125.034	148.009	323.375	6.692		30.6845	14.37275	78.168375
2.4	29.311	-103.175	42.304	-6.071	-189.59	74.759	23.838	-270.872	-3.093	310.812	16.759	-164.268	-190.164	196.578	141.05	152.73	251.9	16.497		-25.41033333	15.17125	52.63525
2.533	47.094	23.866	47.47	4.622	-174.517	68.157	30.78	-163.825	-6.799	228.144	20.71	-25.696	-165.811	-118.538	125.415	200.452	161.909	67.982		2.782	22.075	33.302875
2.667	25.322	169.171	-21.489	6.87	-227.896	80.997	-33.859	-386.525	19.416	217.673	-13.667	119.679	-93.702	-18.78	74.327	114.226	151.428	-49.06		5.495833333	-45.82375	35.556375
2.8	-4.918	40.537	-33.336	-4.798	-189.808	83.415	161.83	-281.102	-15.709	199.429	79.632	-122.382	-37.519	-227.4	43.31	113.938	302.697	132.345		-18.15133333	16.112	35.577625
2.933	36.961	15.914	-22.615	26.467	-108.082	82.68	77.64	-312.464	-22.443	231.816	14.04	17.462	-26.632	-266.77	61.225	41.18	302.628	70.152		5.220833333	-6.36275	26.660625
3.067	10.428	-54.425	-27.861	8.475	-41.892	85.322	31.738	-157.3	-2.853	351.752	34.825	99.6	30.013	-226.65	44.289	-28.08	152.954	90.456		-3.3255	55.83425	24.675875
3.2	17.604	283.916	-148.223	21.899	-31.725	79.7	46.495	-236.024	-1.612	237.499	69.187	48.314	19.422	-255.543	35.447	-20.159	153.077	10.285		37.19516667	11.5895	7.50375
3.333	23.738	73.944	-103.976	9.719	-20.89	197.328	53.902	-204.218	21.926	116.237	53.992	153.302	76.61	-275.973	36.861	28.599	-26.143	0.622		29.97716667	-3.03825	5.98375
3.467	-4.202	39.423	-278.566	58.819	22.181	88.521	30.757	-131.241	-2.847	2.712	12.831	11.665	-109.103	-242.618	77.358	126.957	150.451	-15.113		-12.304	-25.15475	1.5535
3.6	-13.477	36.545	-301.412	22.879	26.222	52.688	11.208	-142.398	8.757	8.726	5.146	70.721	90.6	-201.48	58.801	202.155	-152.411	21.847		-29.42583333	-28.42675	11.922375
3.733	1.494	42.128	-335.822	14.784	12.249	80.472	30.526	-153.072	6.272	236.79	5.275	107.387	341.921	-129.801	108.923	110.137	-3.637	12.93		-30.7825	30.129	69.141875
3.867	20.243	15.818	-478.788	18.716	12.088	129.334	4.367	-41.589	4.005		1.893	117.548	288.359	26.095	98.689	168.013	-299.075	9.382		-47.09816667	-11.07233333	51.363
4	-11.658	-11.182	-286.165	16.953	17.269	-36.029	72.678	-11.725	-11.884		152.923	119.073	361.758	-144.698	105.4	54.231	149.922	143.504		-51.802	16.35633333	117.764125
4.133	16.513	-51.233	-288.478	28.268	46.402	189.352	52.443	64.927	-60.506		-247.423	-94.714	394.061	18.118	54.195	61	300.796	11.344		-9.862666667	18.95466667	62.172125
4.267	41.308	-42.312	-191.544	1.228	11.669	19.304	10.746	51.686	-58.762		86.161	-118.278	323.514	-232.083	129.55	68.83	149.6	144.531		-26.7245	1.223333333	68.978125
4.4	24.01	2.69	-124.22	38.436	28.338	117.465	66.695	25.451	-109.9		12.816	66.851	308.908	-104.298	116.837	-15.741	-443.956	107.221		14.45316667	-5.918	6.07975
4.533	6.946	-18.175	-96.127	7.856	-5.633	112.233	31.268	84.678	-64.136		-7.359	-160.933	393.618	5.898	65.636	-18.361	-515.888	136.664		1.183333333	17.27	-12.590625
4.667	47.868	-55.548	-130.61	1.441	11.101	90.936	28.27	46.636	-80.894		21.304	-342.086	350.64	-47.894	95.456	-220.773	-487.523	112.514		-5.802	-1.996	-64.79525
4.8	24.728	102.903	-161.87	9.987	27.148	107.458	-0.719	72.745	-80.056		-7.331	-273.638	305.178	-83.552	150.305	-248.534	-497.854	106.212		18.39233333	-2.676666667	-68.65175
4.933	16.973	70.688	-153.259	10.415	-13.724	216.286	5.61	111.618	-125.408		-1.372	-350.575	236.373	-155.332	111.838	-368.622	-507.157	66.118		24.56316667	-2.726666667	-121.091125
5.067	25.512	57.94	-129.549	-3.888	24.976	-17.488	23.155	66.868	-99.424		-20.453	-335.542	302.667	-95.127	132.765	-327.353	-578.489	56.437		-7.082833333	-3.133666667	-108.136875
5.2	12.551	81.318	-255.85	20.716	30.696	200.029	4.633	140.756	-98.768		-14.769	-286.526	287.32	-120.659	150.752	-69.596	-467.374	96.801		14.91	15.54033333	-53.006375
5.333	-3.747	20.14	-190.121	11.895	39.673	96.692	47.432	75.828	-48.803		47.027	-351.468	277.016	-83.386	135.847	-119.779	-389.503	136.29		-4.244666667	24.819	-43.4945
5.467	30.982	98.526	-175.785	-22.424	16.542	109.72	68.033	83.485	-121.095		-46.723	-270.848	260.615	-83.121	173.434	-18.536	-353.409	-35.14		9.5935	10.141	-46.716
5.6	-4.143	-144.149	-132.549	0.718	43.407	18.836	54.096	81.151	-66.139		-94.742	-302.762	269.997	-73.582	156.583	-241.765	-320.929	63.318		-36.31333333	23.036	-67.98525
5.733	2.336	114.977	-147.658	-23.362	15.428	114.021	3.761	163.447	-45.369		-156.662	-304.85	261.418	-35.947	105.152	-254.958	-352.784	99.424		12.62366667	40.613	-79.900875
5.867	16.346	-76.207	-154.853	3.709	61.577	117.159	16.983	153.094	-68.604		-96.173	-212.917	364.515	-5.504	119.195	-273.656	-281.106	79.673		-5.378166667	33.82433333	-38.246625
6	-4.497	78.427	-48.852	2.839	135.212	95.607	47.807	156.053	-65.527		-30.202	-43.625	311.41	13.498	95.31	-347.619	-281.66	20.575		43.12266667	46.111	-32.789125
6.133	-11.339	120.726	-24.49	132.38	134.679	94.564	-9.444	80.672	-29.966		-23.054	61.023	361.811	-11.126	80.99	-423.099	-269.609	75.09		74.42	13.754	-18.49675
6.267	13.946	129.103	-34.825	3.362	25.376	107.414	44.04	2.785	-78.656		-4.347	72.591	350.675	-110.227	64.787	-412.031	-328.909	47.157		40.72933333	-10.61033333	-40.038
6.4	-1.65	67.354	0.907	24.511	-10.973	81.382	15.598	51.461	-70.593		-25.376	90.11	335.898	29.86	127.494	-273.147	-319.47	85.192		26.92183333	-1.178	6.320125
6.533	4.416	75.38	-40.331	9.375	55.892	47.235	12.529	110.807	-64.709		-30.112	37.404	297.641	39.245	127.37	-278.96	-352.678	233.111		25.32783333	19.54233333	9.127625
6.667	-9.253	168.079	-89.024	-151.292	147.506	10.719	-3.252	94.495	-49.296		136.364	16.477	354.282	-42.56	183.6	-121.914	-301.425	36.123		12.78916667	13.98233333	32.618375
6.8	4.765	39.078	-170.065	49.128	-35.326	205.432	-14.543	79.242	-59.262		-129.094	-55.819	297.797	182.982	139.827	-145.784	-381.607	21.487		15.502	1.812333333	-8.776375
6.933	-7.745	34.31	-174.355	110.858	190.581	91.655	-21.171	78.062	-9.293		8.809	-321.646	280.972	55.315	140.334	-96.538	-276.766	-20.572		40.884	15.866	-28.7615
7.067	-2.524	33.586	-198.084	-112.915	118.477	118.182	30.663	20.771	14.525		-4.645	-182.793	311.627	82.005	112.58	-39.205	-267.062	1.719		-7.213	21.98633333	1.77825
7.2	-8.154	51.454	-169.054	4.945	46.227	278.475	-26.536	29.286	-19.483		13.609	33.963	223.275	105.803	90.582	-58.545	-285.692	-9.134		33.98216667	-5.577666667	14.232625
7.333	-31.118	25.777	-184.246	-3.58	1.453	140.645	-24.037	248.093	-50.931		13.643	-47.195	77.687	113.889	21.357	51.076	-187.762	15.527		-8.5115	57.70833333	7.27775
7.467	-5.202	52.327	-127.456	-1.189	148.863	-11.167	-6.1	197.456	-8.366		9.621	-52.609	93.812	135.93	27.334	46.533	-295.955	-0.91		9.362666667	60.99666667	-4.5305
7.6	-4.537	30.093	-28.665	-7.477	-0.114	140.046	32.698	36.858	-26.236		-9.987	-72.584	189.261	71.442	47.045	21.671	-57.661	34.859		21.55766667	14.44	28.00575
7.733	-9.984	-20.488	-32.615	-12.407	11.126	140.375	76.764	190.348	-36.574		-7.713	-232.042	309.444	96.427	75.042	40.109	-274.585	4.801		12.66783333	76.846	1.435375
7.867	-6.325	24.588	-50.41	-2.447	149.149	-140.136	95.338	145.368	-37.205		-26.685	-192.04	200.759	67.961	64.546	27.329	-96.332	4.432		-4.2635	67.83366667	6.24625
8	-13.837	18.974	-5.594	12.157	1.149	-11.533	68.326	180.809	-7.247		-34.435	-223.852	262.648	142.421	17.082	-124.603	-124.524	-18.434		0.219333333	80.62933333	-12.962125
8.133	-12.974	-4.867	-1.43	130.38	149.142	-6.586	17.647	163.455	-27.884		-72.726	-156.686	224.995	160.698	-67.571	170.341	-191.404	151.209		42.2775	51.07266667	27.357
8.267	-25.797	6.177	25.13	-95.245	6.938	140.713	34.88	133.005	3.513		-26.396	-148.764	67.254	127.922	-225.073	0.78	-254.462	105.391		9.652666667	57.13266667	-44.1685
8.4	-7.964	-3.402	8.179	97.512	149.288	139.3	48.964	208.417	-0.467		-10.65	-195.262	218.358	201.347	-243.833	-4.87	-295.984	159.551		63.81883333	85.638	-21.417875
8.533	-39.968	2.253	20.409	-88.763	148.751	139.301	42.15	166.024	-4.956		19.342	-254.267	219.699	221.767	-200.27	94.485	-333.498	190.911		30.3305	67.73933333	-5.228875
8.667	-35.997	2.83	80.072	-1.194	3.921	-19.837	54.361	245.657	82.875		16.819	-324.862	159.612	203.793	-201.842	61.497	-395.954	89.448		4.965833333	127.631	-48.936125
8.8	-62.839	-102.184	80.723	4.386	-148.696	139.303	-21.612	260.316	-147.808		111.853	-298.837	157.451	164.865	-198.036	7.891	-380.108	160.686		-14.8845	30.29866667	-34.279375
8.933	-12.213	1.153	110.108	-3.6	149.217	-1.438	8.814	225.777	109.835		214.705	-357.637	145.772	123.596	-233.448	36.612	-430.632	45.454		40.53783333	114.8086667	-56.94725
9.067	-82.527	123.084	191.199	-0.813	-1.95	139.128	51.256	140.057	-4.398		74.806	-375.255	295.996	100.923	-254.056	10.005	-403.202	30.974		61.3535	62.305	-64.976125
9.2	-37.896	4.344	145.42	1.376	147.937	-29.746	68.324	180.44	-106.825		60.054	-311.758	173.975	116.526	-263.691	99.705	-394.723	25.408		38.5725	47.313	-61.813
9.333	-61.565	12.855	36.825	16.496	14.379	-13.811	9.868	160.898	31.83		-29.822	-170.689	21.395	77.288	-260.057	58.263	-288.797	-13.298		0.863166667	67.532	-75.714625
9.467	-130.462	-2.377	74.981	-17.956	148.68	4.525	1.544	110.669	4.371		71.328	-142.646	155.734	126.185	-229.024	50.77	-261.078	9.678		12.8985	38.86133333	-27.381625
9.6	-208.95	-126.576	22.465	9.005	-1.897	139.798	-1.916	156.729	6.502		-14.185	16.445	56.292	90.779	-184.508	-60.982	-300.155	23.144		-27.6925	53.77166667	-46.64625
9.733	-154.248	142.09	97.647	1.447	-149.203	4.673	4.876	98.69	2.279		-14.98	48.141	127.475	178.084	-134.848	68.035	-243.559	-11.686		-9.599	35.28166667	2.08275
9.867	-141.885	-5.396	34.406	-1.779	146.925	143.368	-6.12	130.352	-14.18		-14.741	4.2	239.865	40.808	-119.789	71.836	-69.806	-2.946		29.27316667	36.684	18.678375
10	-225.012	-105.531	162.313	-0.915	-6.772	-139.504	27.12	104.087	11.106		-85.019	43.746	201.799	83.256	8.11	19.129	26.571	-2.186		-52.57016667	47.43766667	36.92575
10.133	-132.496	-31.242	116.196	0.285	-9.246	139.389	-2.432	94.726	27.485		-150.854	7.238	197.431	68.061	-94.474	75.038	56.408	-3.436		13.81433333	39.92633333	19.4265
10.267	-187.196	19.233	132.873	-1.427	295.273	3.218	95.919	111.895	22.524		-156.327	46.252	239.619	36.192	-72.863	52.217	119.785	-9.139		43.66233333	76.77933333	31.967
10.4	-107.146	122.77	176.309	110.586	-296.577	-9.708	146.512	414.281	142.85		-159.833	46.776	137.249	-98.932	-37.957	375.828	112.825	87.592		-0.627666667	234.5476667	57.9435
10.533	-66.097	21.719	118.997	263.139	296.199	23.848	146.67	477.446	383.861		-128.232	31.343	222.737	253.879	-45.548	299.596	179.825	76.43		109.6341667	335.9923333	111.25375
10.667	-47.85	-8.454	60.436	147.117	4.34	139.199	60.556	511.113	308.972		-5.009	41.477	140.889	115.642	-149.785	210.636	243.116	78.009		49.13133333	293.547	84.371875
10.8	-22.725	0.469	114.448	257.872	-149.056	5.162	46.584	362.858	233.426		-237.647	-6.516	181.327	65.877	-57.764	234.11	197.783	40.614		34.36166667	214.2893333	52.223
10.933	-13.798	-18.164	62.789	98.075	148.968	-0.136	26.748	173.571	107.095		-59.564	40.262	185.623	123.971	-17.838	122.504	177.49	41.35		46.289	102.4713333	76.72475
11.067	-14.678	5.583	74.02	53.927	-1.856	139.586	22.013	230.809	38.585		-118.65	22.084	198.858	102.266	10.025	178.537	177.478	4.845		42.76366667	97.13566667	71.930375
11.2	42.171	-77.764	128.218	46.161	149.033	7.242	19.073	304.741	67.979		-115.675	77.427	161.79	44.45	42.258	104.824	157.021	-6.686		49.17683333	130.5976667	58.176125
11.333	33.348	93.478	100.46	47.495	1.051	2.124	3.029	45.877	-62.004		-58.378	28.191	107.245	66.334	78.373	115.235	181.393	23.634		46.326	-4.366	67.753375
11.467	12.426	8.843	70.344	60.136	-2.987	139.326	21.963	134.865	167.033		-176.044	28.318	141.573	19.553	94.215	107.876	111.386	50.316		48.01466667	107.9536667	47.149125
11.6	-11.626	-3.627	111.342	35.103	-3.198	20.051	-5.556	200.158	-91.054	-13.557	58.076	14.371	133.452	130.221	10.974	85.278	141.114	8.627		24.67416667	22.49775	72.764125
11.733	7.997	5.532	61.725	38.004	148.129	-139.926	-13.717	19.913	53.276	-337.425	-59.91	54.084	165.063	89.237	-43.609	129.676	103.681	46.572		20.2435	-69.48825	60.59925
11.867	5.242	15.183	107.82	31.665	7.129	2.128	-1.21	145.155	53.478	-224.43	-16.811	143.477	205.327	-26.994	-141.98	68.448	35.707	15.698		28.1945	-6.75175	35.359
12	6.711	-137.316	140.836	-148.24	22.922	139.689	14.947	180.517	37.062	-342.078	136.14	72.728	11.512	216.602	-400.254	98.201	195.619	29.927		4.100333333	-27.388	45.059375
12.133	16.568	133.714	-41.304	196.779	149.686	-2.155	13.072	255.125	80.796	-251.142	-242.162	106.544	402.228	118.238	-153.505	67.003	149.811	14.501		75.548	24.46275	57.83225
12.267	-1.685	-21.883	58.487	37.092	-148.712	-3.068	-24.377	169.717	158.691	-412.749	3.765	152.478	130.826	114.925	-489.371	174.023	218.759	130.016		-13.29483333	-27.1795	54.427625
12.4	-12.97	21.733	54.146	2.16	148.332	-139.873	0.966	276.299	-110.911	-280.749	35.452	196.4	108.193	87.892	-341.572	210.727	192.569	147.714		12.25466667	-28.59875	79.671875
12.533	-2.703	11.904	84.135	24.126	-148.424	-10.936	4.713	212.484	80.855	-132.189	94.153	132.63	170.827	122.958	-145.868	328.4	220.736	43.578		-6.983	41.46575	120.92675
12.667	-16.371	2.303	55.042	32.905	2.65	-10.521	23.689	346.904	-9.408	-203.996	24.426	301.49	186.059	115.578	-255.417	226.814	415.971	16.493		11.00133333	39.29725	128.92675
12.8	-25.06	-6.828	86.131	34.684	4.027	139.646	-52.293	252.16	-10.072	-239.149	2.17	263.282	158.15	80.473	-254.17	211.056	181.389	26.658		38.76666667	-12.3385	83.626
12.933	25.978	-116.227	23.62	-123.112	0.834	-139.384	13.07	219.488	135.529	-229.364	-19.179	172.567	202.95	95.797	-170.087	166.202	321.482	-4.2		-54.71516667	34.68075	95.6915
13.067	100.358	-2.856	68.786	35.969	5.344	139.437	-28.658	230.179	25.233	-148.739	7.908	113.517	161.859	108.822	-30.632	161.16	274.165	4.104		57.83966667	19.50375	100.112875
13.2	77.124	-3.924	96.531	32.37	149.243	10.128	-3.444	189.828	-19.793	-51.057	16.454	64.682	106.105	147.217	-53.824	177.125	266.142	17.493		60.24533333	28.8835	92.67425
13.333	132.711	-1.726	91.242	-162.605	-149.482	-139.491	-4.776	7.954	16.537	12.916	18.228	54.923	118.839	96.987	-96.957	180.09	283.29	2.133		-38.22516667	8.15775	82.191625
13.467	134.621	-14.282	44.102	239.004	-7.101	11.861	-30.847	350.813	2.788	33.688	30.089	175.632	139.981	146.532	-167.914	234.297	303.75	-7.003		68.03416667	89.1105	106.9205
13.6	107.554	125.738	61.109	24.291	0.143	139.712	-14.183	131.598	11.214	83.711	19.005	85.898	135.038	184.376	-112.244	313.557	252.822	-9.547		76.4245	53.085	108.613125
13.733	125.749	4.856	80.468	4.547	3.278	-7.116	15.045	146.266	-13.157	40.658	-12.694	56.774	-22.311	112.662	-147.63	244.895	320.713	43.759		35.297	47.203	74.521
13.867	119.838	-1.543	78.128	27.44	5.61	-141.011	-9.631	181.249	-26.756	58.662	-41.287	19.753	155.908	57.878	-122.174	170.315	317.934	167.356		14.74366667	50.881	90.710375
14	61.79	7.44	36.095	36.873	148.826	139.39	-18.946	181.603	-101.581	46.128	-14.352	-93.917	151.246	69.366	-86.822	273.733	268.296	161.417		71.73566667	26.801	91.120875
14.133	75.243	10.407	25.282	61.089	-148.705	-139.306	-25.189	269.633	81.448	71.775	-95.131	47.003	169.684	66.395	-103.658	203.043	254.926	132.52		-19.33166667	99.41675	84.34775
14.267	84.383	-135.531	31.411	57.181	4.349	142.664	-31.207	127.542	116.924	85.552	147.59	-59.682	244.465	87.371	-73.356	270.753	255.222	143.78		30.74283333	74.70275	127.017875
14.4	72.269	1.184	16.439	15.403	3.253	-139.937	-34.387	83.84	98.467	114.244	-64.278	-227.505	130.582	25.379	-184.687	211.694	243.952	115.67		-5.2315	65.541	31.350875
14.533	65.288	4.659	-25.099	30.957	-149.082	139.989	-41.249	137.155	63.668	28.282	68.716	-174.507	142.265	101.79	-194.691	258.007	273.597	51.652		11.11866667	46.964	65.853625
14.667	69.64	-6.681	8.23	-16.521	11.086	139.683	-106.253	134.214	67.342	72.692	141.709	-296.428	120.707	-17.94	-214.58	134.31	265.463	80.294		34.2395	41.99875	26.691875
14.8	83.592	98.935	58.541	-50.175	150.015	14.317	-47.591	197.359	82.961	78.214	55.966	-376.246	108.663	218.804	-205.448	354.368	269.742	10.698		59.20416667	77.73575	54.568375
14.933	81.151	19.189	12.722	-28.971	-149.888	141.917	-143.176	128.369	83.317	136.741	32.486	-323.1	161.194	113.528	-190.215	229.235	278.388	39.958		12.68666667	51.31275	42.68425
15.067	94.668	-78.041	3.795	-12.289	151.124	6.916	-85.525	94.696	111.825	-1.373	153.214	-254.763	184.046	42.744	-334.494	281.862	318.785	7.16		27.6955	29.90575	49.81925
15.2	122.861	-45.352	2.09	4.636	-149.29	142.251	-73.882	37.286	134.15	1.835	28.19	-104.616	257.362	57.121	-359.19	284.571	290.533	-16.096		12.866	24.84725	54.734375
15.333	140.891	-16.235	53.395	120.041	4.481	-13.759	-54.3	-13.365	85.229	2.059	29.699	-128.691	77.942	3.874	-305.872	280.315	297.363	-25.495		48.13566667	4.90575	28.641875
15.467	204.116	-111.729	69.271	-11.486	-7.4	139.874	-9.955	-3.052	3.952	340.423	22.614	-28.997	239.446	33.943	-369.994	266.986	245.147	-166.419		47.10766667	82.842	30.34075
15.6	62.556	133.809	107.267	-92.133	4.623	139.376	17.013	4.252	52.714	12.54	2.451	-51.783	200.175	-13.712	-285.654	203.433	200.592	-163.356		59.24966667	21.62975	11.51825
15.733	45.281	-46.991	-40.831	8.271	0.806	-1.877	-6.565	-14.247	40.297	120.447	-35.74	-90.469	109.593	29.307	-236.909	247.49	235.894	-123.407		-5.890166667	34.983	16.969875
15.867	26.025	-20.505	183.469	5.95	5.95	1.412	-20.583	-5.78	10.314	139.449	20.622	-35.331	138.911	-7.531	-156.071	209.473	177.041	-110.609		33.71683333	30.85	29.563125
16	14.119	17.428	25.7	-153.186	-14.537	280	-101.15	-7.019	18.525	111.626	-9.757	97.004	50.571	30.573	-374.594	188.039	238.728	-281.241		28.254	5.4955	-7.584625
16.133	6.695	110.587	20.06	240.586	1.282	-7.889	99.256	-21.02	33.642	125.015	20.544	75.455	54.951	-6.794	-151.528	195.786	368.064	-159.592		61.88683333	59.22325	49.61075
16.267	4.345	-8.856	21.536	1.84	-149.702	141.37	8.144	20.217	29.435	201.832	-35.796	116.92	108.626	33.494	-96.878	177.761	282.348	-214.51		1.7555	64.907	46.495625
16.4	2.262	25.843	27.835	7.034	9.073	9.067	24.982	-11.06	9.63	157.873	-14.822	81.411	130.454	-6.683	11.906	100.771	274.282	-200.094		13.519	45.35625	47.153125
16.533	27.501	7.936	52.71	-2.973	149.817	-18.255	5.642	-6.254	36.293	224.433	-29.576	57.919	122.497	-104.826	-70.334	177.273	298.92	-82.265		36.12266667	65.0285	46.201
16.667	3.023	98.377	76.194	2.302	20.839	138.925	-9.279	-18.128	43.052	212.124	-97.201	18.144	167.975	60.729	-10.476	141.752	283.129	27.662		56.61	56.94225	73.96425
16.8	15.967	93.04	58.209	-4.05	-148.791	139.386	13.011	-14.502	25.276	227.928	-135.559	-18.035	224.7	72.319	-19.226	197.543	199.002	-3.144		25.62683333	62.92825	64.7
16.933	-2.439	66.638	7.08	-3.875	4.156	-9.842	8.95	2.961	3.698	201.176	-125.706	38.209	242.547	106.388	-4.557	97.981	191.371	-3.358		10.28633333	54.19625	67.859375
17.067	5.941	26.762	60.463	-93.4	-3.399	-6.968	22.299	-32.538	31.868	279.086	-88.153	133.391	84.308	171.126	-45.483	29.387	106.41	70.757		-1.766833333	75.17875	57.717875
17.2	-5.618	21.016	73.537	3.044	-6.587	-16.786	-7.463	-20.427	16.544	319.009	-108.014	42.467	62.965	148.204	-39.606	152.625	279.708	32.112		11.43433333	76.91575	71.307625
17.333	8.13	34.579	38.921	-159.553	-4.829	139.507	0.753	-15.634	15.015	280.554	39.244	65.493	131.816	100.209	-132.808	253.463	206.192	18.861		9.459166667	70.172	85.30875
17.467	-21.487	137.865	34.317	255.605	-14.693	-139.269	-29.713	126.016	6.289	271.257	-258.995	122.471	47.735	56.92	-24.983	92.309	154.41	29.491		42.05633333	93.46225	27.41975
17.6	-6.14	58.945	75.401	-1.365	-147.92	4.098	-31.776	64.98	-51.653	115.803	-139.607	-7.42	85.557	59.544	-69.872	162.402	210.463	40.147		-2.830166667	24.3385	42.65175
17.733	5.437	33.365	-53.383	16.187	25.065	-6.327	17.429	124.594	-32.719	208.154	-101.152	225.128	75.166	109.193	-29.586	183.65	164.484	53.91		3.390666667	79.3645	85.099125
17.867	7.402	80.606	55.244	-4.026	150.86	-0.784	0.926	109.915	-31.625	219.471	-117.997	-2.627	42.457	158.872	-12.154	117.476	120.776	134.84		48.217	74.67175	55.205375
18	7.681	10.453	166.774	-2.898	-4.57	-13.75	36.061	190.681	1.504	229.172	-123.291	-4.101	-16.154	90.95	45.751	74.273	100.063	57.438		27.28166667	114.3545	28.116125
18.133	16.182	-9.945	92.402	-12.957	13.578	5.432	-4.018	180.917	-16.197	238.185	-77.551	8.464	50.328	79.034	122.947	127.158	134.039	51.778		17.44866667	99.72175	62.024625
18.267	2.729	-9.603	58.339	-11.773	-147.85	2.051	30.19	121.568	-20.267	260.06	-82.231	-111.848	219.061	134.377	155	96.806	301.638	-10.816		-17.6845	97.88775	87.748375
18.4	14.683	-24.865	5.274	18.538	-148.715	15.369	-27.661	129.184	-37.698	225.568	-63.982	-7.327	64.289	118.472	61.314	116.246	128.838	-59.68		-19.95266667	72.34825	44.77125
18.533	-2.493	12.116	8.616	-4.885	-3.061	3.105	-34.498	72.195	-6.239	194.33	-36.22	-0.637	49.874	70.314	84.939	158.112	208.613	-27.455		2.233	56.447	63.4425
18.667	3.812	42.208	-10.545	-301.135	-19.1	-3.376	-1.862	20.572	-14.101	189.484	-143.319	650.337	153.06	111.566	90.049	-48.245	179.857	-142.933		-48.02266667	48.52325	106.2965
18.8	-2.273	76.753	-43.429	301.491	-9.451	139.44	11.129	-73.055	4.976	232.177	32.1	150.239	15.959	162.661	81.678	70.18	108.296	87.727		77.0885	43.80675	88.605
18.933	-8.255	78.535	24.498	14.038	-8.686	-139.489	8.214	33.382	39.17	182.915	-91.54	198.301	75.415	12.402	109.697	103.22	219.146	-95.515		-6.559833333	65.92025	66.39075
19.067	8.693	61.365	-15.104	-0.865	-149.677	-19.021	10.104	58.037	58.186	173.883	-43.338	165.293	45.582	79.393	118.31	-64.349	86.604	-112.993		-19.1015	75.0525	34.31275
19.2	5.954	86.372	-93.084	-4.179	-148.84	-14.39	11.802	-15.258	42.665	222.498	-27.734	206.391	33.739	61.673	151.708	-39.305	154.202	-108.438		-28.02783333	65.42675	54.0295
19.333	5.051	155.393	-143.641	-18.648	-11.32	-7.272	2.357	127.37	-23.01	143.044	-9.025	204.611	67.838	91.312	221.058	25.889	115.135	-138.879		-3.406166667	62.44025	72.242375
19.467	7.374	90.081	-156.798	-6.325	-148.709	0.908	53.217	14.461	5.961	195.154	-83.058	199.754	75.645	71.489	281.214	90.89	70.504	-131.185		-35.57816667	67.19825	71.906625
19.6	-4.663	85.952	-197.71	-3.507	5.471	-5.4	38.291	-141.539	-35.153	218.447	-20.476	185.931	40.315	27.961	331.669	51.28	65.784	-208.508		-19.97616667	20.0115	59.2445
19.733	-9.37	54.122	-230.116	0.238	-148.61	-2.832	71.263	-60.437	11.07	202.712	64.232	205.34	78.336	171.642	281.136	274.349	170.444	-195.676		-56.09466667	56.152	131.225375
19.867	0.701	57.63	-222.384	-0.609	-12.8	141.649	15.364	64.919	20.504	213.556	30.054	86.77	78.779	122.233	346.561	76.376	290.121	-134		-5.968833333	78.58575	112.11175
20	8.469	73.072	-239.518	-152.724	-148.3	-21.75	-13.468	-268.604	106.298	202.822	10.88	127.773	10.3	144.931	265.119	142.965	109.274	-66.895		-80.12516667	6.762	93.043375
20.133	-7.15	134.018	-168.468	159.278	-148.653	-139.966	74.498	120.924	4.195	356.74	-64.823	119.757	104.58	108.39	283.932	74.503	79.302	-106.923		-28.49016667	139.08925	74.83975
20.267	14.483	202.181	-156.132	-7.607	16.994	4.558	36.598	-66.095	17.705	178.269	-54.42	142.956	100.73	116.94	304.205	-69.635	178.28	4.791		12.41283333	41.61925	90.480875
20.4	-3.912	42.722	-24.815	-21.944	-148.682	16.338	5.515	-162.151	17.622	315.056	-154.634	100.076	63.922	88.636	209.799	40.055	161.096	57.143		-23.38216667	44.0105	70.761625
20.533	2.877	52.015	-28.556	6.428	3.778	-142.749	4.893	-143.127	-6.87	285.698	-85.397	19.462	72.78	64.722	263.319	30.961	128.063	39.306		-17.70116667	35.1485	66.652
20.667	-1.351	54.473	-12.978	-25.667	-149.084	139.565	21.031	-11.347	-3.949	-71.901	-115.86	-39.795	36.625	56.344	240.199	33.853	53.751	43.654		0.826333333	-16.5415	38.596375
20.8	8.426	95.131	-7.721	32.521	-1.059	-141.443	27.259	-26.689	-14.532	-404.514	-206.108	-24.791	54.907	18.69	214.895	22.656	14.559	75.198		-2.3575	-104.619	21.25075
20.933	-6.848	69.276	23.386	-46.32	-297.384	-1.996	7.464	19.956	-27.205	-352.042	-187.269	26.703	52.592	27.572	231.009	33.009	-28.722	95.226		-43.31433333	-87.95675	31.265
21.067	-4.983	-21.468	17.314	-4.527	-148.76	-140.773	-9.779	-44.66	-28.186	-237.602	-132.126	34.808	40.694	198.417	238.133	7.08	86.067	132.426		-50.53283333	-80.05675	75.687375
21.2	-1.19	-7.201	44.86	10.952	2.336	139.5	6.155	-25.64	-18.944	-185.652	-111.949	53.04	99.657	119.751	324.256	24.258	96.19	21.174		31.54283333	-56.02025	78.297125
21.333	-72.619	25.375	60.663	-14.838	-149.276	3.239	-10.788	-20.306	-29.223	-79.376	6.474	22.949	4.242	92.65	351.805	28.668	168.172	143.099		-24.576	-34.92325	102.257375
21.467	-64.155	21.414	56.989	-29.94	-5.838	-139.411	7.911	109.19	-36.257	-343.087	-184.848	201.677	295.267	89.967	315.976	59.819	57.275	-30.264		-26.8235	-65.56075	100.608625
21.6	-164.744	60.221	57.634	-2.699	-9.849	-2.311	16.25	73.77	-22.662	-368.837	51.304	44.343	106.211	87.245	298.668	26.907	83.276	30.697		-10.29133333	-75.36975	91.081375
21.733	-119.626	63.676	102.3	2.464	4.722	3.902	7.892	95.588	11.223	-187.886	-21.605	20.511	116.777	130.219	324.027	20.584	37.415	18.138		9.573	-18.29575	80.75825
21.867	-112.987	46.93	52.182	-57.172	-1.976	-0.133	24.767	27.525	-38.36	-38.844	-3.859	36.765	93.143	106.212	266.656	70.217	94.899	47.761		-12.19266667	-6.228	88.97425
22	-190.463	32.973	30.372	-220.072	-148.67	11.741	57.905	337.739	-5.118	193.393	-5.674	108.02	101.097	129.177	248.617	41.195	80.512	35.119		-80.6865	145.97975	92.257875
22.133	-183.318	85.197	43.53	-16.737	4.186	-2.73	53.164	139.158	17.859	58.812	-6.264	125.72	64.747	43.575	253.689	38.027	40.721	72.011		-11.64533333	67.24825	79.02825
22.267	-239.176	57.28	58.758	-241.074	-0.584	-11.844	31.969	215.626	-24.896	-48.666	-10.378	-6.132	80.103	-87.03	264.507	15.144	79.709	103.685		-62.77333333	43.50825	54.951
22.4	-215.209	36.504	70.885	-123.079	-2.424	-10.853	62.385	-82.653	39.612	27.766	-22.301	146.752	91.442	127.358	228.479	29.261	54.052	100.15		-40.696	11.7775	94.399125
22.533	-207.805	135.972	85.334	-133.851	12.548	-140.353	25.334	65.578	31.816	8.218	-98.551	37.323	49.961	-90.674	328.739	35.214	133.628	88.602		-41.35916667	32.7365	60.53025
22.667	-153.211	115.423	124.872	-148.66			-19.186	11.064	-21.218	71.54	15.852	342.758	81.367	34.273	269.526	25.33	203.934	9.195		-15.394	10.55	122.779375
22.8	-146.23	182.35	59.557	-173.762			104.624	40.424	-3.052	67.024	-14.147	-250.82	17.539	36.744	152.288	12.875	285.337	200.404		-19.52125	52.255	55.0275
22.933	-94.566	36.338	73.751	-126.569			41.638	145.305	-30.299	63.159	-37.112	-9.383	101.003	57.526	258.995	38.057	106.299	132.616		-27.7615	54.95075	81.000125
23.067	-114.53	71.47	73.189	-150.142			5.263	183.489	-11.263	33.901	-128.305	-24.837	-16.503	7.511	279.37	16.934	324.106	164.24		-30.00325	52.8475	77.8145
23.2	-104.153	3.649	76.188	-173.195			26.417	277.739	68.436	59.628	70.169	-13.81	-30.046	66.686	239.998	-7.212	278.994	132.97		-49.37775	108.055	92.218625
23.333	-109.417	4.906	81.841	-151.33			-7.884	111.875	22.894	66.375	-132.249	-12.961	-14.048	12.998	344.149	27.71	330.501	91.8		-43.5	48.315	80.9875
23.467	-66.469	-1.293	138.637	-131.721			-24.409	75.008	14.899	108.603	131.204	11.304	43.2	4.713	189.008	30.875	251.052	60.958		-15.2115	43.52525	90.28925
23.6	-19.643	-1.859	74.955	-117.73			20.054	99.022	145.895	84.686	-85.964	7.753	95.504	-52.704	182.811	-23.589	236.205	47.768		-16.06925	87.41425	50.973
23.733	-14.573	4.382	82.607	-96.321			23.127	14.763	39.292	194.959	137.164	27.494	225.148	149.487	237.441	-2.683	235.365	66.926		-5.97625	68.03525	134.54275
23.867	-66.607	4.227	118.297	-106.106			19.879	94.825	15.785	19.551	49.221	36.309	107.412	-17.315	176.262	22.416	160.731	50.945		-12.54725	37.51	73.247625
24	-16.89	11.223	-24.883	51.864			-12.144	-132.215	-18.153	113.14	129.098	231.548	-5.997	37.918	218.567	-35.82	190.314	-13.126		5.3285	-12.343	94.06275
24.133	-56.153	14.24	154.217	-125.289			58.648	267.812	30.455	151.571	-81.922	-253.448	162.099	34.156	139.281	46.572	211.677	135.601		-3.24625	127.1215	49.252
24.267	-12.646	-3.656	77.381	-67.22			22.987	29.291	-10.175	122.648	-57.576	-14.629	47.991	56.127	179.053	-45.166	248.896	61.689		-1.53525	41.18775	59.548125
24.4	7.812	6.64	43.025	-88.705			26.281	124.865	27.571	112.515	92.275	-8.735	57.837	84.347	129.666	15.937	266.787	40.657		-7.807	72.808	84.846375
24.533	4.032	-16.078	49.919	-22.204			30.221	84.581	-0.779	86.657	54.511	15.132	17.624	120.976	69.209	51.48	253.328	97.245		3.91725	50.17	84.938125
24.667	-10.251	-3.014	86.687	-13.391			9.752	29.585	-1.637	97.155	70.736	-49.096	-7.602	104.042	9.206	9.803	292.506	75.916		15.00775	33.71375	63.188875
24.8	-20.558	10.133	40.705	9.687			72.274	-25.533	10.681	78.161	59.11	-33.948	27.94	90.052	-33.413	-10.035	211.859	130.915		9.99175	33.89575	55.31
24.933	10.579	0.493	-17.529	-10.913			-9.562	59.118	-18.184	92.896	175.216	50.953	-11.399	115.703	-37.787	-12.792	187.667	115.801		-4.3425	31.067	72.92025
25.067	32.207	33.906	45.573	9.956			-11.729	-45.034	11.4	64.36	61.975	61.807	-66.064	57.202	22.209	-40.669	165.354	95.554		30.4105	4.74925	44.671
25.2	11.932	12.056	18.201	-1.082			8.643	9.818	-17.346	88.497	85.012	88.736	-224.07	61.127	-12.714	-65.511	188.222	89.458		10.27675	22.403	26.2825
25.333	-8.51	-48.439	-142.23	64.083			-10.122	-130.359	-13.301	110.397	-33.982	226.892	-216.562	45.605	-131.386	-134.067	152.615	-3.939		-33.774	-10.84625	-11.853
25.467	18.874	-5.933	79.092	83.067			74.47	179.864	21.299	93.778	61.682	-116.127	-206.316	46.528	71.564	-177.78	171.265	192.785		43.775	92.35275	5.450125
25.6	23.266	-16.513	-140.981	-3.516			10.278	-9.563	-8.019	130.462	61.882	52.219	-196.399	180.205	-189.539	-134.179	145.37	91.46		-34.436	30.7895	1.377375
25.733	-28.575	-2.435	-297.089	-0.757			-13.658	15.401	5.688	121.398	28.159	50.236	-148.768	39.415	-118.636	-199.994	191.573	91.337		-82.214	32.20725	-8.33475
25.867	-10.454	-21.62	-415.433	15.479			35.754	-17.667	7.139	121.983	72.07	202.309	-123.864	53.551	-228.15	-137.118	197.393	83.061		-108.007	36.80225	14.9065
26	-11.597	-2.352	-405.655	-9.649			-60.125	-8.146	-3.111	115.844	52.051	7.063	-88.363	8.467	-189.448	-203.166	213.447	78.56		-107.31325	11.1155	-15.173625
26.133	10.086	3.169	-310.499	19.543			60.403	-98.711	-10.229	114.267	70.44	3.891	-69.701	4.471	-56.886	54.342	151.576	89.025		-69.42525	16.4325	30.89475
26.267	13.058	-34.656	-328.26	15.047			-29.3	-188.726	6.88	172.316	21.218	120.476	-146.031	-3.099	13.483	-9.814	138.028	55.268		-83.70275	-9.7075	23.691125
26.4	18.611	-9.24	-313.977	4.953			-10.281	-169.581	-2.802	86.645	26.612	30.347	-69.07	20.591	136.025	20.819	259.796	36.343		-74.91325	-24.00475	57.682875
26.533	1.931	58.139	-314.437	28.64			-14.955	-169.57	-21.418	-16.183	-37.942	43.734	57.286	8.401	266.519	-53.995	36.612	40.449		-56.43175	-55.5315	45.133
26.667	37.866	-17.781	-263.873	14.927			-18.056	-268.021	13.071	-95.8	140.501	114.783	121.63	32.452	135.503	182.959	167.523	-6.438		-57.21525	-92.2015	111.114125
26.8	-12.58	-42.612	-145.202	9.126			45.749	-52.787	-15.489	-85.321	118.817	-61.387	132.068	11.033	249.656	96.844	244.468	27.238		-47.817	-26.962	102.342125
26.933	18.615	18.618	-106.781	-0.57			30.534	-201.768	-2.013	51.715	-43.083	-37.502	74.641	-100.19	180.776	104.12	118.278	26.974		-17.5295	-30.383	40.50175
27.067	26.567	-6.925	-93.191	-13.584			25.341	-297.978	-1.264	40.111	69.497	49.573	93.174	2.602	111.761	162.866	70.274	-30.058		-21.78325	-58.4475	66.211125
27.2	73.197	-111.184	-57.563	23.122			-38.622	-162.992	13.476	87.941	90.074	162.918	146.173	9.981	87.585	106.702	212.231	7.327		-18.107	-25.04925	102.873875
27.333	55.757	102.914	-53.649	60.71			12.081	-20.195	-12.44	34.528	101.814	227.316	82.967	-15.27	117.766	135.122	150.361	18.048		41.433	3.4935	102.2655
27.467	72.127	14.326	7.085	33.681			-24.117	-236.026	18.235	55.417	26.554	62.014	68.664	-56.971	158.467	114.406	213.795	38.117		31.80475	-46.62275	78.13075
27.6	74.164	-17.322	9.835	40.99			13.278	-261.32	-17.823	68.301	36.314	91.507	186.966	-194.945	145.156	72.2	188.941	83.422		26.91675	-49.391	76.195125
27.733	81.82	45.086	20.607	49.288			41.805	-256.35	5.768	84.153	32.525	78.617	37.139	-277.569	174.035	87.206	191.96	79.206		49.20025	-31.156	50.389875
27.867	68.175	2.565	40.441	76.844			35.297	-196.818	13.431	88.911	145.269	85.499	139.037	-154.328	179.571	103.711	221.615	6.432		47.00625	-14.79475	90.85075
28	57.779	-27.673	83.411	62.49			100.44	-265.384	-14.047	87.837	-6.354	56.217	138.679	-316.124	129.423	64.615	168.597	-15.423		44.00175	-22.7885	27.45375
28.133	33.209	-10.202	84.304	18.294			-67.292	-110.41	-3.21	102.583	110.698	34.712	49.971	-326.14	84.534	88.169	192.664	156.96		31.40125	-19.58225	48.946
28.267	22.559	-5.703	14.035	31.104			-8.468	-195.817	120.978	108.353	18.586	-12.773	14.2	-208.552	65.709	14.857	183.973	83.002		15.49875	6.2615	19.87525
28.4	30.596	-8.249	7.204	46.233			84.312	-107.584	-118.357	83.559	19.901	15.747	43.197	-110.586	30.356	12.379	213.489	92.647		18.946	-14.5175	39.64125
28.533	54.461	19.036	98.971	49.286			4.184	-119.734	14.998	136.846	-28.957	16.612	15.019	-44.628	3.957	-15.844	209.9	70.505		55.4385	9.0735	28.3205
28.667	3.628	-11.967	137.761	62.53			-31.943	-96.99	-7.811	163.638	-137.145	50.84	31.93	-80.167	-23.769	28.721	185.673	92.231		47.988	6.7235	18.53925
28.8	-2.342	-41.571	37.078	46.89			-53.047	-143.826	1.102	147.745	35.614	75.357	61.875	-129.516	7.66	15.325	233.989	133.472		10.01375	-12.0065	54.222
28.933	24.612	-21.218	17.612	73.07			-126.717	-150.715	-14.424	148.573	55.767	53.552	64.09	-8.044	53.372	32.971	225.686	106.183		23.519	-35.82075	72.947125
29.067	31.658	-6.822	19.735	56.758			-101.043	-94.55	16.568	170.941	35.557	136.147	24.265	-53.881	53.898	26.842	226.534	49.218		25.33225	-2.021	62.3225
29.2	5.6	-26.604	-9.263	80.252			-99.641	19.792	-2.09	193.984	20.695	-19.216	10.681	-64.903	48.076	14.742	143.553	85.433		12.49625	28.01125	29.882625
29.333	-11.298	-22.912	7.556	70.417			-208.774	-128.026	-19.421	152.465	137.799	232.964	26.42	-138.201	35.336	26.273	261.5	144.945		10.94075	-50.939	90.8795
29.467	4.09	-18.959	25.221	65.72			-178.254	182.471	10.708	150.265	-97.403	-68.65	-113.31	-102.085	77.874	107.87	95.068	-28.619		19.018	41.2975	-16.156875
29.6	-15.995	-76.086	14.736	61.115			-135.078	76.337	13.359	160.031	23.859	114.913	-240.275	-99.187	-6.851	35.005	166.397	60.079		-4.0575	28.66225	6.7425
29.733	0.433	-126.47	-4.196	16			-98.636	63.552	-20.404	155.567	24.215	31.547	-145.171	-144.694	20.416	51.735	156.387	76.809		-28.55825	25.01975	8.9055
29.867	17.725	-128.674	8.328	12.653			-137.239	51.963	20.248	168.513										-22.492	25.87125	#DIV/0!
