# Supplementary material for: Precise optical control of gene expression in C elegans using improved genetic code expansion and Cre recombinase
Source: eLife. 2021 Aug 5;10:e67075. doi: 10.7554/eLife.67075 (PMC8448529; doi:10.7554/eLife.67075)
Supplement: Figure 5—source data 2. — The light pulse is delivered at the 10 s mark, which corresponds to the ‘0’ mark in the graphs in Figure 5C–E and Figure 5—figure supplement 2. [file elife-67075-fig5-data2.zip › Velocities of animals in Figure 5D,E,F and figure supplement 2/PLMR_31mW_raw_byExpt.csv]

Time(s)	T1	T2	T3	T1	T2	T3	T1	T2	T3	T4	T5	T6	T7	T1	T2	T3	T4	T1	T2	T3	T4	T5		Expt1	Expt2	Expt3
0																								#DIV/0!	#DIV/0!	#DIV/0!
0.133	36.22	52.252	-15.307	-125.543	26.321	-270.968	55.79	-1.34	-184.182	64.011	-11.064	-9.646	146.205	-52.5	153.201	-82.681	107.037	-22.981	55.31	16.522	-24.416	94.878		-49.50416667	8.539142857	27.15222222
0.267	77.414	-47.139	25.247	-119.178	58.438	-283.184	86.263	139.65	-214.961	52.718	-15.777	-11.109	38.187	5.135	95.964	122.715	80.989	-21.33	90.6	49.244	-10.635	65.078		-48.067	10.71014286	53.08444444
0.4	92.728	51.351	-7.023	-34.949	62.06	-243.282	82.538	321.16	-278.892	134.43	46.91	31.568	27.187	-10.753	117.957	-111.668	68.983	-44.222	105.264	68.533	-21.816	76.827		-13.18583333	52.12871429	27.67833333
0.533	135.524	18.646	-10.746	-69.347	42.143	-212.6	78.796	342.106	-388.248	144.764	117.278	46.624	53.376	-25.749	208.712	117.296	109.025	-8.668	188.248	69.438	-54.786	52.864		-16.06333333	56.38514286	72.93111111
0.667	147.497	-24.939	34.923	-91.539	35.089	-255.629	41.017	290.299	-411.823	133.627	56.58	-19.26	79.98	4.663	157.661	-94.671	111.466	4.472	163.942	73.999	-36.717	65.891		-25.76633333	24.34571429	50.07844444
0.8	149.218	5.676	-8.904	-91.592	51.807	-235.358	29.485	344.109	-407.107	82.061	160.004	47.822	20.517	19.66	146.035	62.574	129.542	-14.992	160.605	89.877	7.603	20.613		-21.5255	39.55585714	69.05744444
0.933	84.416	37.644	-10.96	-111.77	66.772	-52.964	22.752	355.6	-290.659	84.984	170.708	52.421	-50.683	13.945	175.012	81.328	85.291	-35.825	67.785	131.923	-20.188	44.751		2.189666667	49.30328571	60.44688889
1.067	45.839	10.186	-4.32	-75.937	33.558	-184.627	-99.454	342.304	-149.495	129.345	160.123	85.574	-190.724	21.648	131.98	76.226	111.091	-6.173	70.212	60.632	-46.658	70.096		-29.21683333	39.66757143	54.33933333
1.2	84.098	-11.601	-23.416	-78.522	42.245	47.691	170.069	294.496	-57.224	66.952	147.983	64.259	-258.04	52.72	115.163	149.578	142.707	6.8	45.775	305.241	-40.687	79.371		10.0825	61.21357143	95.18533333
1.333	74.016	8.646	-11.418	-21.285	74.77	-2.988	102.392	321.643	-26.441	52.695	108.657	43.891	-271.394	119.972	139.322	130.444	201.405	-6.343	96.976	216.432	-62.359	115.986		20.29016667	47.349	105.7594444
1.467	44.536	-10.123	-15.03	-4.906	57.329	42.608	-55.917	185.915	-225.467	48.544	137.551	107.48	105.695	-65.463	167.449	-65.801	16.97	11.098	162.406	456.585	-46.734	66.641		19.069	43.40014286	78.12788889
1.6	90.674	15.012	19.389	-12.055	39.774	-16.074	58.187	295.827	-235.756	24.946	118.323	156.212	-147.973	-4.132	148.882	48.466	146.387	-10.74	118.884	120.441	-79.295	48.457		22.78666667	38.538	59.70555556
1.733	290.582	15.21	-25.92	-19.35	52.073	87.612	107.943	264.247	-291.602	-69.202	91.369	155.826	-261.797	1.211	218.491	26.442	94.858	-34.953	128.033	276.962	-85.811	44.97		66.70116667	-0.459428571	74.467
1.867	80.121	-6.894	4.734	22.566	51.118	170.029	-18.538	341.241	-299.331	52.25	111.402	49.031	-206.253	21.603	135.353	-76.447	141.78	-3.844	63.351	109.43	-84.887	44.389		53.61233333	4.257428571	38.96977778
2	-3.98	8.243	45.889	49.118	40.678	44.715	-22.769	203.377	-362.825	45.229	111.043	12.588	-105.266	8.477	89.336	13.03	67.939	-6.991	129.703	165.616	-117.684	55.068		30.77716667	-16.94614286	44.94377778
2.133	145.808	-7.471	-27.021	6.136	47.644	16.413	-136.274	350.163	-327.007	62.624	72.908	-43.067	-131.074	21.581	62.515	-6.152	99.057	10.923	69.998	126.979	-54.237	68.427		30.2515	-21.67528571	44.34344444
2.267	-3.434	4.537	24.855	-11.465	48.296	3.131	-86.27	112.144	-393.149	43.542	69.819	-67.305	-163.815	41.693	134.261	129.173	82.411	15.065	81.908	412.819	8.98	63.966		10.98666667	-69.29057143	107.8084444
2.4	16.466	16.349	-31.332	61.275	48.088	142.737	-300.096	236.01	-386.431	-1.213	44.999	47.493	-226.24	15.939	154.063	-111.023	82.24	65.483	111.67	158.508	-24.155	52.854		42.26383333	-83.63971429	56.17544444
2.533	-7.213	4.899	-8.608	71.306	23.635	147.549	-222.481	277.037	-340.048	-32.99	72.612	173.507	-131.781	25.873	136.048	-15.245	106.212	47.749	70.225	227.436	-8.191	96.57		38.59466667	-29.16342857	76.29744444
2.667	12.61	-29.439	-1.812	89.206	49.16	67.866	-178.611	301.831	-475.451	54.428	90.997	94.776	-100.247	122.28	145.926	131.552	108.393	47.233	45.466	231.724	38.503	78.637		31.26516667	-30.32528571	105.5237778
2.8	1.702	12.83	15.838	42.112	60.854	141.52	-145.828	317.326	-192.723	-51.28	107.481	44.315	-121.477	-54.229	16.529	-19.445	126.047	42.256	26.923	261.877	46.794	112.971		45.80933333	-6.026571429	62.19144444
2.933	-186.981	-14.133	-23.307	42.554	101.072	75.104	31.59	177.658	-212.936	26.482	126.593	5.803	-82.081	38.762	60.67	9.623	183.019	41.027	50.425	100.797	-9.306	-67.936		-0.9485	10.44414286	45.23122222
3.067	-61.431	-2.701	19.897	12.206	40.336	51.08	-387.794	243.079	-125.299	-10.656	92.947	21.854	-24.118	32.545	151.379	54.988	129.363	21.665	13.691	226.858	87.462	34.826		9.897833333	-27.141	83.64188889
3.2	40.224	13.399	-3.845	34.056	47.613	57.53	-205.735	279.618	-163.178	21.481	77.459	0.115	-45.793	39.852	128.286	74.403	49.636	30.38	57.535	194.698	51.83	-12.472		31.49616667	-5.147571429	68.23866667
3.333	-69.781	6.078	26.11	17.213	11.07	144.874	-216.004	254.255	-137.944	23.464	107.043	-3.81	-21.416	6.468	154.658	64.361	96.455	15.858	42.003	166.985	71.367	34.862		22.594	0.798285714	72.55744444
3.467	-13.437	-6.139	39.945	39.58	51.748	180.748	-196.244	231.601	-144.132	22.587	79.549	-14.884	-35.874	-6.105	100.987	60.166	71.016	4.043	99.725	213.722	87.029	43.065		48.74083333	-8.199571429	74.84977778
3.6	11.902	6.159	10.734	46.829	85.461	95.168	-74.777	77.939	-208.339	-2.671	138.593	0.877	-85.466	5.636	127.473	51.307	86.048	19.515	70.178	168.89	32.812	14.849		42.70883333	-21.97771429	64.07866667
3.733	-38.212	16.119	34.054	37.589	57.528	201.314	226.951	319.399	-128.521	38.616	63.107	-163.354	-148.062	8.85	149.547	23.165	53.386	-20.031	44.148	27.206	-45.284	63.341		51.39866667	29.73371429	33.81422222
3.867	-26.893	12.951	17.737	19.039	93.82	229.198	-154.653	218.193	-16.539	-4.512	95.89	-248.881	-105.391	19.027	121.874	30.279	86.897	-15.809	28.82	242.789	-21.251	94.639		57.642	-30.84185714	65.25166667
4	3.305	-15.188	13.31	38.507	92.562	224.664	-384.019	277.003	32.547	138.808	129.147	-271.757	-4.777	123.201	141.563	18.834	-25.626	13.108	77.778	130.709	5.583	92.692		59.52666667	-11.864	64.20466667
4.133	-67.086	-4.383	-52.071	55.747	82.956	229.014	-506.116	-6.357	28.176	-106.469	161.58	-149.262	-65.043	-21.524	48.805	25.571	-48.073	8.666	101.583	-23.202	-3.812	49.144		40.69616667	-91.92728571	15.23977778
4.267	-52.939	50.083	-11.496	26.728	28.652	197.406	-369.76	226	52.344	-9.589	106.543	-118.834	-21.858	18.813	83.583	43.38	19.285	-6.093	70.884	32.875	110.679	97.691		39.739	-19.30771429	52.34411111
4.4	-46.73	57.924	35.696	30.916	38.09	202.512	-334.861	452.449	88.181	21.431	16.68	-53.118	90.427	15.274	54.013	10.379	-16.195	16.549	56.591	-171.69	9.255	56.06		53.068	40.16985714	3.359555556
4.533	-136.968	86.193	33.656	-11.191	55.556	184.409	-313.074	185.831	119.519	19.82	70.017	-60.716	8.574	21.938	122.056	3.776	172.109	-7.931	135.915	-115.737	-26.015	91.588		35.27583333	4.281571429	44.18877778
4.667	-107.118	28.758	-10.545	-17.171	23.767	258.373	-248.359	271.343	105.391	71.52	102.862	19.878	-8.317	38.461	43.513	-0.644	193.791	21.513	93.865	-171.479	-44.274	71.482		29.344	44.90257143	27.35866667
4.8	-119.539	39.135	28.358	47.35	60.315	199.137	-229.144	304.696	107.298	32.497	61.547	-28.341	22.772	99.071	74.981	31.989	101.149	6.058	94.762	-48.65	2.873	102.992		42.45933333	38.76071429	51.69166667
4.933	-181.048	-3.291	13.187	-5.196	45.835	131.209	-203.707	138.359	63.947	68.118	94.919	5.893	-84.999	62.564	83.39	4.871	152.926	-5.878	89.84	-43.986	133.037	96.199		0.116	11.79	63.66255556
5.067	-123.033	8.346	5.882	-173.339	66.352	204.17	-220.427	206.48	4.508	-12.254	43.764	1.28	69.136	9.997	62.557	21.968	76.852	-18.927	120.022	12.224	45.865	65.08		-1.937	13.21242857	43.95977778
5.2	-168.753	-32.386	18.357	-70.876	69.563	288.645	-168.988	203.12	74.171	-14.55	81.692	9.804	121.065	32.168	99.375	44.135	62.34	21.887	87.147	-1.927	-40.497	92.413		17.425	43.75914286	44.11566667
5.333	-318.39	-18.505	1.492	-21.612	74.101	190.653	-167.506	211.532	15.327	136.188	158.993	322.144	91.679	128.697	141.663	130.826	51.767	-33.956	143.549	65.059	10.448	86.556		-15.37683333	109.7652857	80.51211111
5.467	-170.767	-16.647	4.573	-49.735	85.068	148.906	-195.699	196.564	41.269	-127.938	86.804	90.721	127.106	-70.022	-38.01	-80.141	49.848	-6.406	64.807	59.649	70.524	83.733		0.233	31.261	14.88688889
5.6	-143.876	24.8	0.635	-33.504	87.959	247.82	-299.472	-34.75	48.186	41.747	56.001	46.745	115.132	8.93	86.175	7.452	57.475	-1.253	79.633	45.698	-14.141	57.152		30.639	-3.773	36.34677778
5.733	-139.009	23.976	-2.165	-129.823	60.561	126.802	-226.978	343.059	44.784	-7.273	69.661	67.867	102.843	17.914	85.895	27.696	66.236	14.934	92.732	59.619	44.283	106.574		-9.943	56.28042857	57.32033333
5.867	-147.02	16.531	-8.308	-52.257	39.102	157.801	-267.326	105.245	22.124	21.676	57.435	56.047	43.509	7.082	90.045	-23.811	53.527	26.877	41.648	104.886	28.582	73.593		0.974833333	5.53	44.71433333
6	-148.391	2.296	-8.681	-126.676	57.952	129.849	-221.765	181.486	70.439	58.222	20.745	92.71	57.831	-13.707	128.286	56.932	-27.893	-8.125	23.374	194.255	35.849	117.659		-15.6085	37.09542857	56.29222222
6.133	-19.3	-87.973	-2.376	-93.414	47.523	144.322	-198.65	18.921	4.784	47.582	34.908	108.451	116.499	25.592	127.171	24.806	12.54	29.949	115.152	226.066	20.032	89.798		-1.869666667	18.92785714	74.56733333
6.267	-149.914	81.856	3.538	-102.871	66.522	274.193	-303.238	248.824	35.1	28.267	26.861	48.702	81.859	27.896	119.251	15.211	7.424	12.113	68.486	155.527	-7.358	170.041		28.88733333	23.76785714	63.17677778
6.4	-56.95	1.553	11.212	-92.452	108.245	163.478	-0.065	100.019	32.274	63.266	72.485	73.227	99.897	4.988	131.31	-3.797	101.071	8.81	136.323	108.797	7.488	44.244		22.51433333	63.01471429	59.91488889
6.533	-152.072	-2.192	5.042	-74.19	51.168	226.502	-137.334	153.358	78.207	80.771	97.26	28.472	130.038	-12.026	17.827	5.297	190.57	-11.844	105.632	99.922	-0.627	73.924		9.043	61.53885714	52.075
6.667	146.207	-4.665	-19.857	-60.176	72.505	172.231	-14.42	-170.4	158.449	18.006	28.844	84.059	109.944	97.458	287.102	-20.277	42.262	-10.011	124.119	18.84	-2.101	107.401		51.04083333	30.64028571	71.64366667
6.8	145.182	-14.394	-24.572	-10.093	56.09	186.682	-272.275	-278.594	-76.011	57.532	90.018	33.474	70.377	-8.252	53.508	39.47	104.947	41.384	111.51	-7.872	-55.032	97.543		56.4825	-53.63985714	41.91177778
6.933	-149.908	-9.223	24.035	4.328	108.727	131.198	-446.297	-49.879	12.761	53.322	104.125	99.961	136.499	47.795	75.212	-111.952	147.586	36.364	31.924	-2.297	-38.295	54.779		18.19283333	-12.78685714	26.79066667
7.067	26.195	-87.276	-33.456	-16.911	84.868	150.606	-162.578	-184.916	54.961	47.082	54.59	41.221	161.177	112.595	70.781	5.044	205.664	46.24	295.536	18.305	-31.392	96.665		20.671	1.648142857	91.04866667
7.2	6.451	128.451	-15.465	38.909	56.925	187.975	-252.819	-65.554	87.67	73.229	23.954	19.027	101.126	167.749	132.151	12.031	147.734	48.823	126.173	-4.673	-41.237	77.899		67.20766667	-1.909571429	74.07222222
7.333	24.213	-16.943	-73.521	-5.504	17.543	90.701	-140.579	65.854	149.439	40.071	50.986	112.922	85.605	32.293	54.181	10.245	263.767	-31.057	139.189	-25.413	18.333	47.243		6.0815	52.04257143	56.53122222
7.467	144.798	11.888	-101.541	28.338	68.392	98.783	-279.655	63.114	98.273	76.259	44.882	76.312	128.943	18.588	76.502	109.137	145.412	-1.564	167.57	-19.836	-18.885	37.291		41.77633333	29.73257143	57.135
7.6	-160.32	-15.719	-153.291	28.348	60.45	122.241	-9.41	142.602	29.52	25.699	101.267	140.393	151.458	22.209	66.203	-9.509	150.366	10.327	177.76	24.464	85.854	26.067		-19.71516667	83.07557143	61.52677778
7.733	6.89	16.149	-63.33	24.993	46.642	138.695	139.751	92.787	74.066	50.569	95.041	32.076	97.44	-7.562	146.564	-11.906	123.595	8.876	169.911	81.888	32.372	87.641		28.33983333	83.10428571	70.15322222
7.867	147.682	-6.799	-133.28	12.485	40.686	96.023	-279.534	222.035	183.003	56.801	69.78	43.014	59.247	-60.895	103.823	-15.952	80.459	-24.504	122.962	103.032	96.447	135.495		26.13283333	50.62085714	60.09633333
8	20.089	-13.911	-124.65	45.74	38.323	140.3	1.051	160.046	-1.856	131.86	68.886	163.407	136.406	24.113	32.937	23.312	36.872	-8.257	178.502	190.904	238.629	103.691		17.6485	94.25714286	91.18922222
8.133	11.843	5.186	-114.214	53.201	24.11	282.968	-139.551	73.472	274.821	80.82	84.496	-33.043	78.742	-46.353	93.283	-25.12	128.853	-43.881	103.406	75.519	74.573	114.649		43.849	59.96528571	52.76988889
8.267	9.591	-95.527	-94.875	-29.702	27.63	280.312	-279.527	103.394	116.467	105.506	73.874	65.432	106.773	-58.9	153.386	53.262	153.416	18.13	90.017	278.917	6.998	74.11		16.23816667	41.70271429	85.48177778
8.4	291.617	78.162	-99.726	18.173	61.766	-5.665	140.113	38.034	161.889	136.022	110.977	86.877	96.895	-44.04	117.575	60.808	118.961	25.422	85.504	66.636	33.427	97.961		57.38783333	110.1152857	62.47266667
8.533	-158.039	-10.632	-91.361	10.453	44.519	-772.574	-139.76	203.468	119.54	32.28	166.093	62.089	88.887	26.668	148.248	37.285	96.716	-8.299	96.862	81.77	7.969	51		-162.939	76.08528571	59.80211111
8.667	154.075	-14.185	-77.364	-28.346	381.7	-227.283	-139.922	234.392	44.953	64.72	117.969	69.093	129.011	92.984	103.846	169.419	68.341	26.24	85.787	60.508	-31.817	108.048		31.43283333	74.31657143	75.92844444
8.8	36.25	27.263	-79.311	-120.865	-11.159	-18.924	-280.056	172.259	-49.579	85.374	160.808	33.056	107.706	-4.01	-87.474	65.525	16.656	143.28	123.529	-8.391	-16.02	80.538		-27.791	32.79542857	34.84811111
8.933	151.09	-16.103	-85.192	-143.614	-25.936	6.007	140.553	-59.661	-24.25	118.528	101.508	48.813	112.587	26.944	-76.17	37.097	12.069	-8.322	123.134	-9.43	-17.983	71.249		-18.958	62.58257143	17.62088889
9.067	19.395	15.061	-95.869	-75.865	36.574	-32.802	142.306	24.115	-32.555	90.296	74.234	70.81	107.492	-12.891	-32.013	48.042	-18.547	-1.611	111.544	-33.549	11.183	79.215		-22.251	68.09971429	16.81922222
9.2	5.516	-12.061	-60.93	-25.674	31.583	12.232	-17.263	97.73	-183.446	78.316	109.367	44.924	164.23	21.137	8.449	32.804	-22.955	-8.609	126.175	5.59	43.08	94.014		-8.222333333	41.97971429	33.29833333
9.333	147.711	148.578	-49.045	-36.351	48.172	-17.708	-12.214	144.702	16.557	-76.469	151.214	165.924	119.951	36.769	-16.419	34.827	47.97	44.212	-10.078	108.863	67.852	110.055		40.22616667	72.80928571	47.11677778
9.467	150.188	-149.17	-56.592	-4.14	64.611	-15.463	699.099	45.267	9.962	281.6	140.935	-25.635	75.898	43.479	-20.11	81.172	46.302	53.942	48.374	242.869	106.936	139.145		-1.761	175.3037143	82.45655556
9.6	19.567	13.417	-83.221	-18.412	60.863	-13.422	-140.628	4.253	182.86	-38.629	105.023	45.194	123.82	8.389	13.368	40.287	164.202	7.499	44.711	95.66	4.144	160.786		-3.534666667	40.27042857	59.894
9.733	-8.299	42.898	-69.772	-3.561	-26.987	-1.011	279.785	-4.711	326	73.907	99.728	94.986	80.552	4.135	-20.069	55.433	145.905	6.564	104.331	96.038	53.938	72.276		-11.122	135.7495714	57.61677778
9.867	25.302	-10.648	-66.937	15.234	2.35	-7.855	139.445	-36.254	171.937	89.354	124.303	45.307	82.986	-27.19	-18.919	48.108	102.057	6.722	111.063	145.357	7.468	42.061		-7.092333333	88.154	46.303
10	151.991	5.398	-56.232	44.848	15.07	1.969	138.947	-5.43	149.253	204.173	175.458	-3.475	132.455	7.746	-15.25	58.588	72.923	-10.122	104.324	-38.848	29.669	42.744		27.174	113.0544286	27.97488889
10.133	149.255	9.588	-37.017	10.417	-35.594	-3.19	138.515	-10.608	115.947	-51.702	117.274	-12.628	148.731	-1.229	31.013	14.897	52.626	6.175	125.667	-54.353	9.357	4.396		15.5765	63.647	20.94988889
10.267	150.035	-2.773	-26.233	75.582	22.828	115.155	140.21	-7.063	223.332	159.577	149.989	121.335	121.114	34.833	64.249	-9.24	64.099	47.607	67.498	-179.835	-23.505	67.704		55.76566667	129.7848571	14.82333333
10.4	-20.844	8.934	19.769	356.251	283.638	540.542	11.622	409.567	299.613	185.892	201.341	271.892	153.745	238.49	183.124	18.336	241.577	203.1	110.431	-302.421	182.739	316.777		198.0483333	219.096	132.4614444
10.533	146.726	8.558	10.55	419.817	405.686	537.38	142.656	140.148	193.859	243.322	183.011	91.875	155.898	192.063	258.784	32.607	279.64	143.884	133.237	-326.274	333.707	166.537		254.7861667	164.3955714	134.9094444
10.667	289.765	38.707	-21.031	285.938	218.196		86.927	205.019	159.148	137.217	136.69	59.995	139.694	118.563	278.815	19.359	283.128	118.874	249.281	-224.545	355.984	217.458		162.315	132.0985714	157.4352222
10.8	151.233	24.629	-12.674	352.646	134.168		91.269	105.603	142.43	124.342	92.655	48.335	162.448	57.652	176.378	43.049	151.132	49.692	117.516	-184.399	5.752	125.685		130.0004	109.5831429	60.273
10.933	-32.675	23.682	6.689	124.703	272.722		-221.613	174.216	149.342	243.899	98.454	60.514	77.919	88.337	131.076	24.51	47.955	22.283	155.315	-155.386	147.196	99.836		79.0242	83.24728571	62.34688889
11.067	143.804	-2.636	36.058	92.678	70.039		-289.329	309.75	130.555	29.36	153.928	14.421	89.749	75.024	129.22	41.518	139.455	-1.624	122.063	-108.089	-6.329	87.447		67.9886	62.63342857	53.18722222
11.2	-10.557	-10.148	10.914	124.716	102.448		-432.001	96.248	23.379	106.292	125.392	19.218	85.96	4.688	147.426	19.108	92.734	22.629	110.61	-140.431	101.085	97.908		43.4746	3.498285714	50.63966667
11.333	12.533	-8.619	12.404	92.003	96.001		143.679	149.188	143.607	108.832	129.291	-2.323	79.809	15.177	135.877	15.355	85.722	25.25	78.248	-99.706	111.965	81.765		40.8644	107.4404286	49.96144444
11.467	144.652	5.122	2.654	135.563	89.665		-0.604	123.371	161.825	70.428	93.375	22.526	184.972	-4.541	205.047	-9.286	129.903	-21.373	96.034	-14.743	94.605	83.168		75.5312	93.699	62.09044444
11.6	10.568	-87.106	28.602	63.414	108.719		11.316	31.698	177.038	79.839	149.021	19.036	67.064	-3.545	-21.99	6.56	97.639	6.861	74.977	49.118	164.69	158.522		24.8394	76.43028571	59.20355556
11.733	152.806	138.041	39.624	46.932	79.543		-2.47	131.393	160.944	29.45	144.111	22.034	99.059	10.157	-43.978	-0.753	126.896	31.87	93.854	43.943	-33.295	77.37		91.3892	83.503	34.00711111
11.867	3.553	26.64	10.641	51.713	140.457			84.924	149.913	-44.49	136.258	27.672	134.069	-4.691	-101.491	36.68	135.441	21.765	147.851	25.098	6.501	51.667		46.6008	81.391	35.42455556
12	-143.639	-5.809	-25.815	73.521	120.072			147.819	160.524	-26.044	99.848	164.648	185.926	6.256	140.408	5.392	134.383	12.829	253.828	48.312	29.096	28.391		3.666	122.1201667	73.21055556
12.133	150.597	-10.275	-165.411	33.778	93.577			169.152	160.687	-92.513	139.393	-157.11	164.351	-28.508	-57.101	13.451	91.078	21.172	18.686	72.144	142.066	15.442		20.4532	63.99333333	32.04777778
12.267	6.228	-9.188	-236.352	54.912	128.195			176.27	184.111	-61.81	117.659	-5.097	112.739	-18.218	195.113	21.065	68.677	-2.926	72.001	143.516	-89.494	20.853		-11.241	87.312	45.62077778
12.4	145.365	8.298	-284.311	62.242	104.89			199.163	193.443	-135.357	100.915	-28.866	133.86	-16.441	104.983	-23.48	99.225	6.697	41.573	120.228	-46.27	6.48		7.2968	77.193	32.555
12.533	-146.01	23.173	-162.273	37.35	90.474		106.065	213.988	149.805	60.875	80.391	-12.635	115.057	16.808	20.389	7.692	141.8	-14.141	1.622	153.009	-4.844	29.19		-31.4572	101.9351429	39.05833333
12.667	13.72	7.037	-109.873	17.558	90.11		109.739	171.255	154.987	-264.072	99.672	43.065	135.684	-18.071	228.045	33.264	110.358	39.038	102.79	173.305	149.364	-4.889		3.7104	64.33285714	90.356
12.8	1.878	21.702	-83.441	32.786	81.878		40.207	130.235	202.222	-103.676	69.917	29.568	154.676	15.098	147.13	29.657	159.134	15.264	158.12	203.948	134.615	18.278		10.9606	74.73557143	97.916
12.933	145.339	10.762	-12.89	5.91	97.788		119.733	170.381	117.903	-288.32	67.766	93.524	107.74	8.351	176.384	-92.364	28.548	15.154	150.125	136.891	109.232	15.191		49.3818	55.53242857	60.83466667
13.067	-147.341	13.396	-3.897	37.024	108.503		125.097	169.121	147.794	-254.377	53.158	43.866	161.187	-14.917	159.404	26.89	5.893	2.968	112.816	167.364	-85.636	6.838		1.537	63.69228571	42.40222222
13.2	2.292	39.117	-14.819	21.598	123.28		251.13	207.615	163.608	-179.847	100.913	18.848	189.297	-6.801	185.019	-9.742	90.208	29.096	71.358	69.475	128.256	-2.696		34.2936	107.3662857	61.57477778
13.333	147.845	28.121	-4.79	-25.97	145.575		69.558	232.839	159.658	-131.8	293.698	161.807	271.74	20.905	280.73	255.971	147.632	2.16	99.148	289.301	134.5	-4.244		58.1562	151.0714286	136.2336667
13.467	-5.313	13.455	13.594	25.932	52.884		-41.618	165.191	200.394	-118.706	88.732	-156.139	149.545	24.142	46.187	-117.582	103.223	-9.713	60.728	90.294	119.703	13.59		20.1104	41.057	36.73022222
13.6	-147.472	36.834	-14.947	0.313	90.976		146.585	191.053	120.528	-105.053	4.657	6.407	111.306	-5.43	141.241	64.782	197.879	5.335	118.611	153.517	10.862	-4.377		-6.8592	67.92614286	75.82444444
13.733	3.089	5.952	-48.786	20.739	82.036		128.621	188.272	169.018	-120.471	82.247	-15.372	196.96	-10.45	178.525	29.545	149.942	23.942	44.041	141.054	49.706	6.091		12.606	89.89642857	68.044
13.867	4.015	39.108	-35.979	-1.192	96.986		149.865	132.486	157.001	-167.777	66.09	-14.974	162.457	-20.408	124.156	67.823	151.125	7.599	9.131	84.19	33.031	-15.589		20.5876	69.30685714	49.00644444
14	11.464	19.356	-40.238	10.424	81.682		118.7	130.773	89.816	-107.098	42.054	27.042	140.654	2.279	177.455	34.548	140.166	4.482	-65.479	206.414	57.091	7.579		16.5376	63.13442857	62.72611111
14.133	8.949	28.636	35.597	-16.128	108.882		90.157	134.034	163.713	-20.291	209.825	-15.219	92.119	35.668	157.251	77.345	129.255	-13.12	48.516	118.743	93.356	6.856		33.1872	93.47685714	72.65222222
14.267	4.508	8.983	41.501	13.037	99.247		252.959	146.878	146.909	139.903	41.93	5.427	115.699	-29.815	158.502	52.102	148.319	24.713	203.241	96.292	60.308	4.089		33.4552	121.3864286	79.75011111
14.4	6.302	-8.575	35.306	-11.007	99.425		105.913	94.194	128.281	218.575	77.086	41.502	114.073	9.488	185.154	75.352	119.437	-8.533	55.984	89.858	97.222	24.273		24.2902	111.3748571	72.02611111
14.533	3.346	24.763	53.13	11.379	99.721		79.475	150.253	218.742	129.941	100.935	61.75	132.586	26.066	190.996	113.921	148.535	8.635	61.307	86.742	100.381	9.88		38.4678	124.8117143	82.94033333
14.667	3.936	20.285	38.373	-4.221	26.884		31.726	210.777	36.289	185.548	28.474	161.717	136.729	2.252	282.231	127.837	186.666	6.528	39.371	141.064	73.386	31.023		17.0514	113.0371429	98.92866667
14.8	2.163	4.609	45.767	9.601	205.594		58.8	168.642	254.557	147.548	-84.728	-77.28	151.388	-4.958	45.462	44.82	155.026	-0.596	29.747	62.376	70.75	9.17		53.5468	88.41814286	45.75522222
14.933	7.805	28.545	64.737	-8.793	105.211		103.656	155.368	139.701	110.515	26.33	56.716	81.77	-2.795	154.343	58.825	103.832	-7.627	-7.26	48.697	51.942	-16.326		39.501	96.29371429	42.62566667
15.067	-33.677	11.093	101.807	-12.328	71.459		69.14	109.734	91.532	132.57	-9.09	18.293	82.323	-7.436	139.819	85.708	111.291	3.646	9.211	50.754	108.094	15.907		27.6708	70.64314286	57.44377778
15.2	-144.257	18.482	122.469	22.762	133.514		116.56	112.171	61.777	108.766	-7.263	70.236	165.337	14.423	103.434	36.067	133.153	-1.515	1.601	-60.364	85.25	-11.59		30.594	89.65485714	33.38433333
15.333	146.735	26.631	67.983	-7.892	73.917		67.688	133.571	92.658	37.892	35.57	73.61	184.024	9.343	114.948	96.989	133.002	-10.115	-2.443	130.193	104.851	20.571		61.4748	89.28757143	66.371
15.467	9.637	17.911	73.626	9.979	58.846		116.464	126.197	151.761	-97.15	7.653	2.88	117.431	-8.615	120.524	100.029	84.996	23.315	-0.487	-2.666	108.011	52.421		33.9998	60.748	53.05866667
15.6	5.016	23.015	39.124	-17.357	15.694		98.753	149.868	76.305	224.988	-25.451	28.139	131.818	2.943	132.869	106.988	73.281	-1.376	-11.8	-54.841	55.066	106.392		13.0984	97.77428571	45.50244444
15.733	148.603	15.996	38.287	20.79	86.465		1.497	202.769	18.232	1.166	111.857	-1.718	136.706	-35.583	144.678	97.374	116.134	-19.586	-2.315	-21.947	100.834	124.596		62.0282	67.21557143	56.02055556
15.867	-3.175	21.482	26.755	31.968	55.781		23.528	171.686	83.006	6.422	-50.593	28.092	178.562	9.828	128.786	80.747	127.972	21.575	0.941	-60.28	44.453	131.301		26.5622	62.95757143	53.92477778
16	-145.63	16.702	33.684	-149.631	-13.147		71.292	18.765	2.614	-15.636	-150.705	163.226	135.473	1.891	81.87	18.994	145.913	-9.845	9.459	-13.839	129.369	85.049		-51.6044	32.147	49.87344444
16.133	33.538	36.831	100.409	189.218	186.64		44.905	177.018	175.442	3.378	-319.6	-127.688	168.135	-22.609	171.715	170.284	107.525	-4.91	-20.91	14.627	-14.531	95.552		109.3272	17.37	55.19366667
16.267	3.612	27.889	7.966	117.206	124.909		53.383	227.553	35.899	72.249	-435.859	7.847	194.646	-4.475	159.653	49.078	146.021	-8.461	4.815	22.6	74.451	136.62		56.3164	22.24542857	64.478
16.4	5.357	28.135	10.081	1.152	120.277		72.239	82.839	-18.223	61.689	-255.649	-5.302	144.12	-5.899	172.454	98.085	160.516	-3.912	5.794	196.294	28.373	105.439		33.0004	11.67328571	84.12711111
16.533	3.625	36.599	-10	25.126	78.429		13.398	119.804	19.096	86.661	-223.974	9.803	194.247	-0.978	141.437	38.101	167.526	3.91	-13.846	-20.915	44.042	97.693		26.7558	31.29071429	50.77444444
16.667	5.301	36.567	-8.317	22.42	146.201		21.644	121.018	179.775	94.852	-161.633	8.111	140.305	16.698	168.761	50.537	154.191	3.436	6.909	105.45	54.943	94.067		40.4344	57.72457143	72.77688889
16.8	17.068	15.743	3.5	14.314	56.39		8.274	83.913	148.122	146.142	-304.273	-13.283	141.528	-19.196	198.877	95.118	129.913	7.63	-16.168	-39.886	10.216	69.37		21.403	30.06042857	48.43044444
16.933	12.898	17.784	-34.255	14.984	95.631		-4.957	54.15	188.09	193.003	-16.065	30.49	141.898	16.463	165.979	48.12	114.489	-0.356	21.641	-62.331	33.375	59.208		21.4084	83.80128571	44.06533333
17.067	143.807	21.993	-22.034	21.164	56.91		20.696	92.606	134.803	211.961	-306.057	-4.726	19.927	0.85	145.476	39.087	143.038	1.128	-18.424	75.463	29.635	41.274		44.368	24.17285714	50.83633333
17.2	-149.614	18.05	-33.177	13.664	47.88		14.856	86.781	123.547	112.386	-156.232	-26.279	142.125	-13.59	122.477	34.821	147.574	-5.824	5.826	212.663	-4.768	49.241		-20.6394	42.45485714	60.93555556
17.333	-145.093	-3.216	-79.435	-22.308	76.51		11.607	54.033	-26.365	129.568	-307.252	-5.173	141.25	32.795	140.961	30.534	144.554	-30.712	-28.26	35.593	36.991	16.518		-34.7084	-0.333142857	42.10822222
17.467	148.067	3.213	-130.362	-23.895	72.611		37.327	60.673	249.655	-54.071	-159.576	-12.823	278.517	48.349	182.99	-40.831	124.312	-15.019	5.533	108.728	80.689	34.072		13.9268	57.10028571	58.75811111
17.6	-2.666	19.081	-166.135	12.439	30.098		-6.763	-23.989	132.241	-8.596	-303.666	4.651	138.809	-55.938	158.262	122.97	141.474	98.202	-7.551	54.115	15.123	51.363		-21.4366	-9.616142857	64.22444444
17.733	22.246	17.956	-148.098	10.205	77.393		-29.909	-23.647	146.216	27.125	-302.26	29.146	-141.329	25.823	176.347	-68.233	126.085	74.815	-7.498	78.394	105.206	71.556		-4.0596	-42.094	64.72166667
17.867	-143.057	-17.575	-124.151	28.16	89.835		22.692	75.56	216.508	25.002	-152.231	-6.637	139.58	-24.705	156.143	21.885	157.046	36.15	-3.577	57.796	52.477	46.986		-33.3576	45.782	55.57788889
18	147.723	3.837	-129.361	7.82	76.763		2.713	85.029	174.342	42.217	-150.724	4.353	141.029	6.834	105.622	-11.656	179.245	21.424	-5.481	116.181	-14.601	36.128		21.3564	42.70842857	48.18844444
18.133	-13.357	17.017	-163.015	1.845	70.491		2.11	137.035	201.174	88.719	-301.076	-22.188	-15.086	19.252	144.134	27.644	121.743	11.87	41.991	87.696	137.559	56.442		-17.4038	12.95542857	72.03677778
18.267	-14.49	-13.549	-155.987	21.95	73.714		4.016	130.822	202.51	38.977	-299.23	10.732	138.451	-8.951	148.75	-15.805	162.444	10.353	-17.146	92.125	40.89	65.651		-17.6724	32.32542857	53.14566667
18.4	4.104	6.636	-176.89	-19.16	67.135		8.077	129.665	258.667	54.449	-451.87	-5.344	138.334	10.47	193.008	133.778	139.096	10.467	27.627	84.558	48.372	69.307		-23.635	18.854	79.63144444
18.533	11.115	-3.977	-123.524	-33.224	60.026		-10.732	134.879	122.642	56.955	-153.951	-33.981	138.063	-21.419	157.25	-78.517	135.463	13.357	-3.32	50.468	43.169	82.121		-17.9168	36.26785714	42.06355556
18.667	-12.701	-20.879	-162.53	-9.341	83.346		3.056	164.713	165.754	132.898	-158.567	4.898	138.321	9.413	128.055	129.253	94.769	-4.038	26.01	343.852	133.566	69.931		-24.421	64.439	103.4234444
18.8	-144.901	-8.964	-150.483	43.625	62.434		-25.251	234.005	184.863	140.479	-156.003	11.048	-13.115	8.276	135.29	-141.186	98.237	9.659	13.095	61.811	-112.674	96.854		-39.6578	53.718	18.818
18.933	6.834	2.545	-122.528	7.928	64.198		-49.684	204.589	139.065	155.003	-23.873	7.148	-14.962	1.757	144.324	16.469	109.31	35.872	15.333	108.075	19.028	49.929		-8.2046	59.61228571	55.56633333
19.067	145.95	25.236	-119.286	40.473	49.629		-161.149	184.511	132.648	182.037	152.731	54.548	138.347	15.408	126.632	139.829	28.049	66.629	-2.355	15.426	34.115	7.545		28.4004	97.66757143	47.91977778
19.2	-145.257	-115.494	-78.358	75.059	56.119		-148.139	231.029	215.894	78.882	151.915	23.367	138.489	-4.688	66.6	-10.061	135.067	81.155	-3.537	7.94	39.9	16.235		-41.5862	98.77671429	36.51233333
19.333	146.737	130.55	-124.311	13.987	-19.432		-118.035	115.59	143.918	135.831	-6.47	26.792	138.88	1.216	113.401	-107.098	83.556	31.133	17.298	-25.471	6.37	28.39		29.5062	62.358	16.53277778
19.467	20.455	12.728	-113.561	10.456	54.43		-146.401	121.645	88.98	57.131	-10.606	39.807	-3.99	11.153	132.933	115.863	-3.498	-17.152	40.183	33.547	21.888	31.733		-3.0984	20.938	40.73888889
19.6	3.278	-8.344	-96.22	42.296	10.522		-94.69	243.906	51.779	147.486	151.687	95.99	138.417	-6.568	108.085	56.98	23.451	30.493	9.348	13.929	29.828	-9.975		-9.6936	104.9392857	28.39677778
19.733	14.84	8.288	-133.29	60.814	102.489		-126.04	147.601	72.762	85.086	-152.353	92.811	138.152	-1.348	154.535	130.994	-17.94	21.338	13.101	22.912	71.868	-24.289		10.6282	36.85985714	41.24122222
19.867	-12.852	147.542	-287.521	90.065	87.631		-157.546	115.662	62.662	99.622	151.343	214.395	-4.547	-21.157	122.461	57.41	14.435	3.27	2.968	70.99	37.676	11.797		4.973	68.79871429	33.31666667
20	-144.33	-141.859	2.697	121.648	54.972		-107.935	255.411	45.211	13.705	-6.461	56.429	138.425	-6.459	153.036	127.577	41.24	-47.098	-13.167	2.158	135.573	4.715		-21.3744	56.39785714	44.175
20.133	142.045	1.604	-154.407	36.178	67.753		-197.156	231.05	85.63	188.904	-3.201	120.203	139.909	17.256	98.105	-64.676	6.66	39.261	40.303	-81.038	-23.048	13.739		18.6346	80.76271429	5.173555556
20.267	-15.682	-143.414	-149.113	45.334	61.299	6.547	-350.139	143.276	-137.488	46.169	303.497	91.053	-8.81	-3.855	103.832	4.729	39.796	6.124	20.621	4.265	24.217	51.968		-32.50483333	12.50828571	27.96633333
20.4	-5.549	145.215	-26.303	48.199	50.755	242.741	-259.054	127.927	-267.854	12.982	-153.037	90.213	-6.357	-7.21	122.445	95.643	72.94	-11.557	-23.885	79.555	40.748	84.209		75.843	-65.02571429	50.32088889
20.533	-15.108	0.664	-15.8	15.068	24.146	158.587	-295.414	193.856	-218.926	-87.972	-15.79	-115.271	139.076	-16.907	88.084	39.132	184.53	27.63	42.323	-23.127	42.943	84.57		27.92616667	-57.20585714	52.13088889
20.667	6.199	1.843	-148.126	56.303	6.033	154.489	-38.148	171.014	-250.117	-142.928	151.101	73.81	4.051	-0.71	51.915	120.55	111.95	53.588	63.975	73.347	58.773	79.741		12.79016667	-4.459571429	68.12544444
20.8	-144.519	14.002	145.639	15.437	-1.779	31.947	-158.246	222.417	-243.917	-64.602	-1.756	82.698	139.087	-21.125	49.185	64.465	104.21	53.63	41.577	-22.247	123.535	122.638		10.12116667	-3.474142857	57.31866667
20.933	-145.59	144.116	-146.494	-6.433	16.895	258.277	-171.411	178.753	-140.957	8.844	151.095	19.269	277.233	16.674	45.255	50.854	112.361	13.962	101.919	-3.354	79.052	136.807		20.1285	46.118	61.50333333
21.067	53.596	-142.857	-2.841	23.902	15.944	28.663	-121.351	251.366	-224.633	3.979	-1.035	101.568	-140.438	-7.317	36.545	75.233	99.435	23.885	49.329	-102.744	75.5	122.896		-3.932166667	-18.64914286	41.418
21.2	-145.19	7.581	-1.133	66.047	30.608	-8.213	-161.256	236.526	-260.002	-61.035	-1.296	-17.563	139.725	-26.512	6.186	26.793	138.977	-0.395	74.748	-180.828	91.321	108.554		-8.383333333	-17.843	26.53822222
21.333	15.322	12.021	-145.647	74.226	11.196	37.733	-146.455	272.405	-320.864	-172.328	-3.392	62.287	139.231	122.646	144.047	50.908	126.507	13.06	93.103	-121.415	-11.853	100.44		0.8085	-24.15942857	57.49366667
21.467	-144.675	23.701	145.417	20.259	26.834	-61.122	-293.228	222.882	-256.988	-131.928	151.155	78.504	25.113	-144.624	-116.836	18.681	81.25	7.073	102.012	-358.43	37.406	40.997		1.735666667	-29.21285714	-36.94122222
21.6	4.796	144.374	-11.172	3.701	-9.681	10.016	-436.839	103.767	-297.845	-57.167	151.522	57.901	138.462	-33.663	19.518	15.408	118.542	12.805	41.403	-287.115	12.066	142.963		23.67233333	-48.59985714	4.658555556
21.733	-144.677	-142.687	-5.904	12.039	16.608	92.601		455.461	-269.564	-84.514	151.427	-6.321	13.965	-28.318	70.461	-12.941	147.947	-6.315	9.591	-263.297	-11.515	112.451		-28.67	43.409	2.007111111
21.867	-8.918	142.913	145.234	-18.384	-0.464	54.331		394.52	-145.918	-77.409	151.319	28.179	10.354	-113.91	36.205	-58.487	87.457	-29.513	27.891	-94.495	52.188	133.731		52.452	60.17416667	4.563
22	144.119	-10.862	-146.396	-30.308	7.645	-126.614		211.927	-115.969	-309.042	151.328	-20.05	21.33	-3.635	40.076	-10.475	148.211	28.005	-1.05	-281.026	12.896	95.505		-27.06933333	-10.07933333	3.167444444
22.133	-145.656	-143.938	-8.076	-43.148	34.853	-268.043		338.385	-141.768	-243.547	151.238	18.147	8.458	-6.811	68.996	3.418	102.41	-10.213	46.096	-69.251	96.123	87.969		-95.668	21.81883333	35.41522222
22.267	-17.365	-45.065	-9.315	-17.114	10.103	-347.422		190.758	-82.211	-148.308	151.686	7.679	10.645	46.485	67.765	-8.683	125.26	-5.717	8.074	-198.347	46.756	34.188		-71.02966667	21.70816667	12.86455556
22.4	144.433	8.976	-145.841	95.839	-9.554	-150.506		237.586	-136.097	-25.563	151.498	36.909	141.137	50.269	53.585	40.545	132.368	15.343	-10.773	-342.517	83.658	58.933		-9.442166667	67.57833333	9.045666667
22.533	-11.982	15.693	145.411	9.057	31.548	-258.25		-55.336	-201.298	-12.022	151.981	-24.374	-10.908	77.516	56.618	95.267	155.284	-19.96	-52.823	-34.42	11.807	-5.318		-11.4205	-25.32616667	31.55233333
22.667	-4.337	29.953	-11.329	8.945	10.031	-274.623		362.644	-320.521	51.953	302.472	22.95	-0.934	121.555	67.349	119.595	136.001	27.232	-48.806	-334.152	130.577	47.724		-40.22666667	69.76066667	29.675
22.8	1.03	145.855	-145.704	10.705	-3.446	-361.881		221.776	-155.735	21.528	-12.014	6.473	-1.846	-96.495	144.736	-50.873	160.675	11.464	-5.96	-80.439	13.629	21.693		-58.90683333	13.36366667	13.15888889
22.933	12.644	2.576	145.354	-4.022	68.779	-445.63		279.444	-57.048	49.633	151.094	-40.47	-138.389	2.383	65.015	66.521	204.468	-4.265	-24.6	-318.107	52.35	8.432		-36.7165	40.71066667	5.799666667
23.067	-143.934	12.246	6.22	-9.371	72.653	-358.106		118.685	-395.655	49.726	0.716	-24.454	138.509	-26.845	104.207	212.972	140.374	-1.511	-30.727	-284.122	69.013	7.934		-70.04866667	-18.7455	21.255
23.2	292.994	5.866	-4.699	3.93	74.35	-396.324		220.942	-306.151	39.579	16.729	14.523	-139.445	125.324	87.062	209.383	173.909	-20.749	-13.183	-245.377	30.128	16.699		-3.9805	-25.63716667	40.35511111
23.333	149.754	20.045	-1.389	-20.866	44.055	-311.735		118.755	-331.787	61.746	-151.951	52.782	138.834	25.14	50.376	53.383	185.803	27.06	-4.217	-164.048	18.759	-1.87		-20.02266667	-18.6035	21.154
23.467	150.977	142.957	0.345	-48.721	53.082	-239.482		27.55	-277.342	102.97		46.479		27.591	50.259	29.22	221.598	12.274	1.902	-276.625	26.998	7.991		9.859666667	-25.08575	11.24533333
23.6	-33.766	-0.824	-7.787	-52.801	18.144	-267.674		117.35	-71.219	166.165		69.747		18.636	29.213	3.199	161.396	-10.395	-19.947	-243.917	103.222	2.431		-57.45133333	70.51075	4.870888889
23.733	297.335	11.295	145.439	-110.1	46.036	-334.962		-59.21	-135.876	112.42		104.715		10.554	60.087	-27.643	157.837	3.272	-0.875	-261.62	55.338	8.648		9.173833333	5.51225	0.622
23.867	-25.674	7.341	5.048	-160.615	31.592	-270.015		146.641	-208.067	76.947		137.124		-12.075	44.856	-1.059	137.382	8.28	-6.416	-225.545	61.034	14.571		-68.7205	38.16125	2.336444444
24	149.618	142.353	146.378	-80.387	50.271	-280.191		158.788	-616.593	134.807		-10.471		13.93	40.958	-14.956	124.903	-10.608	-1.393	-9.438	262.872	-24.715		21.34033333	-83.36725	42.39477778
24.133	15.177	-142.305	-149.3	-25.568	5.786	-243.257		150.393	99.127	147.749		-47.569		-44.345	73.343	-50.397	240.577	-35.612	-16.857	-319.302	-204.056	-12.722		-89.91116667	87.425	-41.04122222
24.267	151.513	285.244	-8.913	-66.092	34.309	-308.601		174.052	-348.519	134.758		76.575		10.445	36.51	9.601	231.684	-8.299	-4.46	-119.148	44.01	-6.405		14.57666667	9.2165	21.54866667
24.4	149.29	-142.332	146.472	-15.016	29.618	-166.24		206.255	-144.057	123.613		-50.382		57.208	115.098	118.248	198.111	-3.812	-26.714	-192.637	53.239	-16.012		0.298666667	33.85725	33.63655556
24.533	-28.887	145.753	-146.454	-40.895	19.402	-169.33		213.301	-18.554	124.717		-63.838		115.976	85.196	84.516	160.441	55.027	-31.168	-187.78	20.2	-14.575		-36.73516667	63.9065	31.98144444
24.667	148.965	142.376	145.456	-21.118	34.353	-163.455		181.258	10.654	-160.093		-37.333		-75.871	82.777	71.676	183.823	53.794	-45.289	-232.645	73.259	16.694		47.76283333	-1.3785	14.24644444
24.8	-146.208	-142.126	-19.529	-5.013	18.82	-169.324		137.162	-65.571	-335.942		1.284		24.068	47.917	28.271	190.334	65.205	-36.071	-163.512	32.103	25.452		-77.23	-65.76675	23.75188889
24.933	-16.239	144.357	0.573	-31.458	-9.348	-189.009		43.701	-165.225	-167.137		54.409		-0.774	80.247	37.975	374.974	-8.021	-45.375	-197.277	74.701	-19.685		-16.854	-58.563	32.97388889
25.067	146.436	7.549	31.606	-15.807	21.415	-183.358		98.416	-212.705	-145.639		99.106		91.814	77.293	30.131	125.007	60.597	-102.653	-44.858	18.432	6.531		1.306833333	-40.2055	29.14377778
25.2	-16.635	143.223	146.386	9.121	3.499	-171.987		175.263	-211.353	121.623		1.463		-1.235	98.221	-4.103	251.074	67.293	-180.826	99.804	6.305	5.063		18.9345	21.749	37.95511111
25.333	146.266	16.923	-24.873	4.686	15.072	-60.798		200.626	-157.605	-110.877		149.916		137.149	63.18	13.961	124.648	26.481	-184.706	42.713	130.252	9.016		16.21266667	20.515	40.29933333
25.467	147.196	16.156	-16.089	-4.334	-11.79	-33.516		160.372	-424.962	144.342		-37.17		-146.4	18.184	17.609	-126.725	61.3	-172.573	103.667	-74.857	44.875		16.2705	-39.3545	-30.54666667
25.6	-28.929	7.482	-2.447	-5.368	11.175	80.342		219.239	-307.32	45.834		-18.153		-22.945	-3.869	25.573	-126.957	51.382	-214.028	187.108	21.5	44.772		10.37583333	-15.1	-4.162666667
25.733	144.94	142.765	-4.914	5.811	-4.584	159.796		209.839	-371.414	131.792		73.436		-41.07	20.542	-37.334	-1.299	22.433	-156.131	146.706	9.611	62.293		73.969	10.91325	2.861222222
25.867	-6.503	-142.492	18.302	7.717	0.848	93.069		184.855	-413.037	125.318		-21.337		-83.42	1.362	-17.132	-13.51	27.481	-135.155	262.836	17.47	56.204		-4.843166667	-31.05025	12.904
26	-21.121	143.338	21.731	-2.884	4.259	191.055		223.296	-463.631	165.168		-14.382		-119.136	-23.752	-14.461	125.381	-15.498	-113.548	356.268	49.465	158.159		56.063	-22.38725	44.76422222
26.133	-8.314	4.047	145.777	7.061	-3.857	225.101		240.305	-380.155	127.849		314.268		-122.387	28.881	-32.598	125.032	6.801	-133.696	239.158	-46.805	152.2		61.63583333	75.56675	24.06511111
26.267	2.088	3.733	-24.906	-2.721	18.757	223.685		157.368	-323.714	71.491		-73.903		-142.476	-26.407	-28.828	250.078	7.978	-150.313	119.995	57.875	116.376		36.77266667	-42.1895	22.69755556
26.4	144.395	-142.285	145.619	-1.661	-8.41	218.414		351.755	-86.95	149.618		14.836		-79.28	6.797	16.971	124.93	19.104	-128.763	354.935	2.828	33.014		59.34533333	107.31475	38.94844444
26.533	5.095	142.373	-145.981	-2.557	13.723	214.774		188.599	-34.399	193.842		52.191		-172.266	23.669	24.434	249.175	-16.012	-131.605	118.11	-28.175	64.166		37.9045	100.05825	14.61066667
26.667	-144.57		-11.697	-2.9	-8.791	169.114		222.494	-161.418	128.81		27.916		-11.498	100.709	120.027	249.235	25.146	-114.742	5.351	127.792	110.899		0.2312	54.4505	68.10211111
26.8	10.543		-146.142	-4.035	4.599	192.373		242.683	306.327	230.55		18.541		-126.144	-34.551	-17.468	124.574	19.825	-154.221	351.461	26.894	71.65		11.4676	199.52525	29.11333333
26.933	0.742		-6.516	-14.961	3.86	184.694		210.026	114.097	154.157		-14.96		44.877	217.628	68.827	124.681	2.295	-91.268	-2.151	32.079	93.585		33.5638	115.83	54.50588889
27.067	7.415		-2.158	13.868	26.732	192.706		152.573	98.872	194.359		-19.566		-92.165	88.108	129.014	-1.96	29.944	-73.835	565.188	26.436	89.407		47.7126	106.5595	84.45966667
27.2	145.129		-11.83	-18.624	-4.749	218.945		209.76	150.986	143.799		-24.081		-61.657	108.951	230.435	125.027	19.207	-77.267	-237.361	72.918	95.902		65.7742	120.116	30.68388889
27.333	-145.157		-0.697	3.939	19.109	163.312		255.211	159.159	90.763		-82.902		-43.483	74.912	40.985	-9.553	14.832	-63.368	1.021	86.521	119.451		8.1012	105.55775	24.59088889
27.467	8.013		-0.084	3.333	1.411	191.704		186.622	179.888	144.104		9.927		4.673	79.659	31.529	-251.7	-7.118	-85.79	3.061	-24.319	56.202		40.8754	130.13525	-21.53366667
27.6	1.733		290.816	3.318	-5.113	197.993		149.882	-42.467	166.954		190.28		-31.232	75.968	12.399	-249.91	-12.062	-39.997	1.679	70.498	80.379		97.7494	116.16225	-10.25311111
27.733	-8.715		-145.059	-7.507	-5.264	218.494		124.024	105.061	42.214		21.555		12.692	47.133	21.489	-249.194	-24.689	-20.021	-6.558	1.836	62.264		10.3898	73.2135	-17.22755556
27.867	-3.633		5.913	1.504	-10.476	57.014		52.719	176.029	111.574		33.074		-22.269	24.837	11.121	125.934	6.914	17.314	237.723	29.861	150.834		10.0644	93.349	64.69655556
28	3.145		145.058	-5.028	8.252	258.603		50.236	132.301	94.388		61.292		-10.035	45.803	18.99	-26.825	27.103	21.864	120.049	261.09	-34.019		82.006	84.55425	47.11333333
28.133	144.574		154.031	6.237	-8.476	138.92		26.829	138.18	94.737		-16.151		7.695	90.919	25.943	10.897	-18.634	52.393	120.931	-180.946	30.591		87.0572	60.89875	15.53211111
28.267	-7.174		136.452	-10.917	-8.97	-259.066		26.875	252.553	131.999		12.62		-2.085	78.034	21.747	7.925	26.114	7.235	466.069	18.967	68.902		-29.935	106.01175	76.98977778
28.4	11.694		23.436	-9.131	2.655	-429.33		-6.249	134.485	76.145		-88.278		16.007	52.853	4.039	23.002	10.976	-70.811	22.807	60.959	39.25		-80.1352	29.02575	17.67577778
28.533	-144.562		74.91	0.324	-17.882	-367.011		-13.554	81.368	176.363		201.252		13.144	34.082	-9.065	127.8	20.859	-15.227	-10.536	18.486	15.322		-90.8442	111.35725	21.65166667
28.667	144.353		16.935	-8.302	40.713	-220.981		-37.864	104.413	137.178		-131.421		-4.566	75.094	16.896	16.408	60.179	-16.421	-25.444	6.339	146.614		-5.4564	18.0765	30.56655556
28.8	-9.358		42.167	-28.212	-9.717	-149.965		-50.819	80.284	89.171		-11.734		-14.147	72.233	-5.003	373.62	31.022	4.47	3.104	9.585	12.355		-31.017	26.7255	54.13766667
28.933	-2.733		33.863	-14.324	17.343	-91.732		-132.419	69.195	63.233		-135.962		14.044	86.604	19.103	124.691	53.245	10.071	76.259	30.281	-46.446		-11.5166	-33.98825	40.87244444
29.067	-145.396		39.962	-11.76	11.922	64.704		-230.798	70.213	27.932		-121.809		-2.895	112.903	-0.758	249.142	7.227	4.9	50.649	20.718	111.092		-8.1136	-63.6155	61.442
29.2	144.248		6.06	-1.61	57.341	123.717		-253.207	91.459	105.738		-261.373		21.107	19.117	-7.283	248.593	55.872	134.583	206.464	39.95	36.151		65.9512	-79.34575	83.83933333
29.333	-144.938		37.47	-22.968	44.727	142.467		-221.907	58.921	-40.239		-350.449		-4.825	78.546	134.072	124.613	-2.649	-10.034	87.66	17.117	-6.456		11.3516	-138.4185	46.44933333
29.467	144.099		-5.013	13.233	24.774	347.849		-203.642	45.485	83.653		-153.806		1.405	93.567	-140.348	124.613	96.254	-25.187	83.601	31.882	-107.832		104.9884	-57.0775	17.55055556
29.6	-13.11		36.862	8.889	4.594	106.561		-84.021	112.745	160.718		-303.562		25.244	73.781	-9.378	-0.105	71.701	32.818	39.535	93.255	-11.116		28.7592	-28.53	35.08166667
29.733	5.755		9.502	12.045	37.433	91.861		-236.002	168.827	96.059		-196.46		4.432	147.606	-24.552	124.429	64.368	65.579	213.223	16.289	35.329		31.3192	-41.894	71.85588889
29.867	-144.538		-8.412	61.992	41.049	186.662		-166.049	140.445	-36.009		-199.665		-4.814	56.261	-74.11	125.034	2.063	28.928	111.575	27.992	106.565		27.3506	-65.3195	42.166
