# Supplementary material for: Precise optical control of gene expression in C elegans using improved genetic code expansion and Cre recombinase
Source: eLife. 2021 Aug 5;10:e67075. doi: 10.7554/eLife.67075 (PMC8448529; doi:10.7554/eLife.67075)
Supplement: Figure 5—source data 2. — The light pulse is delivered at the 10 s mark, which corresponds to the ‘0’ mark in the graphs in Figure 5C–E and Figure 5—figure supplement 2. [file elife-67075-fig5-data2.zip › Velocities of animals in Figure 5D,E,F and figure supplement 2/PLML_3mW_raw_byExpt.csv]

Time(s)	T1	T2	T3	T4	T1	T2	T1	T2	T3	T4	T5	T6	T1	T2	T3	T4	T5	T1	T2	T3	T4		Expt1	Expt2	Expt3
0																							#DIV/0!	#DIV/0!	#DIV/0!
0.133	-112.761	-197.702	-85.456	-1.704	-104.836	-9.413	-25.825	27.485	10.834	-18.686	-150.131		58.319	-11.547	226.33	-46.676		80.535	-11.826	47.121	-124.009		-85.312	-31.2646	27.280875
0.267	-54.565	-185.732	-126.948	141.195	-114.72	-31.509	17.831	74.206	14.664	32.301	6.587		86.72	-40.143	249.614	109.285		62.975	-56.285	12.659	-111.351		-62.0465	29.1178	39.18425
0.4	10.146	-233.136	-178.447	-141.924	-125.801	42.158	8.587	135.324	23.217	-55.136	-150.061		62.731	1.312	261.066	145.091		74.809	-46.481	11.067	-102.896		-104.5006667	-7.6138	50.837375
0.533	13.543	-210.445	-174.115	140.782	-55.236	26.601	-10.28	31.034	14.711	38.479	150.705		62.792	-33.809	200.164	85.335		134.225	-58.169	15.187	-21.39		-43.145	44.9298	48.041875
0.667	58.473	-170.343	-135.81	-35.977	-104.717	40.456	17.978	15.783	16.552	19.839	-300.037		24.439	9.746	160.889	-7.375		116.598	-124.153	69.543	26.996		-57.98633333	-45.977	34.585375
0.8	79.133	-86.74	-172.776	5.286	-33.616	13.394	-15.607	43.622	-15.739	80.106	10.896		24.374	-0.445	201.705	58.164		91.488	-30.375	32.649	44.502		-32.55316667	20.6556	52.75775
0.933	116.376	-118.326	-152.013	142.553	-83.059	45.979	8.645	167.983	-8.081	32.729	150.317		-30.613	-2.779	243.825	66.538		67.366	52.385	33.636	78.455		-8.081666667	70.3186	63.601625
1.067	140.482	-81.017	-163.021	-144.216	-61.139	-11.824	-2.246	146.139	-7.989	59.379	9.791		-7.242	-3.753	240.944	63.869		40.698	74.171	-20.946	-6.927		-53.45583333	41.0148	47.60175
1.2	145.632	-46.053	-111.559	97.166	-137.798	33.113	-3.466	156.415	-15.84	141.702	-150.367		5.023	2.31	199.994	224.484		102.029	145.362	-12.286	128.499		-3.249833333	25.6888	99.426875
1.333	171.127	-10.613	-130.961	47.771	43.018	43.385	18.517	49.092	4.278	28.33	8.194		15.935	-13.095	242.045	113.102		111.253	195.103	54.137	134.066		27.28783333	21.6822	106.56825
1.467	116.314	-11.656	-32.933	286.746	8.828	26.199	-11.709	-3.142	9.712	17.662	1.57		-4.501	-13.71	204.886	-7.696		146.214	188.494	115.645	107.307		65.583	2.8186	92.079875
1.6	56.794	22.694	-58.839	-144.266	-16.673	25.61	-10.623	-33.757	-16.095	76.277	4.688		6.028	-25.717	149.756	51.014		121.882	155.015	40.554	127.184		-19.11333333	4.098	78.2145
1.733	56.58	38.788	-46.009	145.953	-37.381	38.89	-57.031	-67.195	9.821	-23.227	-150.032		115.255	-2.993	242.244	23.532		94.802	93.52	39.768	116.987		32.8035	-57.5328	90.389375
1.867	85.106	37.901	-22.734	-148.576	8.632	19.287	-97.488	42.548	19.113	-20.546	0.631		98.575	-2.035	122.183	72.833		120.219	100.088	38.337	106.907		-3.397333333	-11.1484	82.138375
2	73.33	48.441	62.176	286.439	-109.448	18.598	-148.644	-138.403	15.452	-1	150.294		101.945	3.571	240.657	146.264		62.281	102.078	-11.753	102		63.256	-24.4602	93.380375
2.133	78.013	14.049	78.466	30.751	121.079	-10.043	-124.242	-135.085	16.557	32.184	-2.023		84.744	-3.035	225.495	-33.081		122.813	77.745	14.855	30.522		52.0525	-42.5218	65.00725
2.267	102.309	22.257	88.847	10.783	-7.25	64.437	-64.586	50.345	45.003	23.346	-150.13		29.028	-45.776	165.601	106.444		119.543	21.01	1.361	95.231		46.89716667	-19.2044	61.55525
2.4	86.612	19.837	87.629	-22.272	32.254	34.056	-63.28	-161.688	32.619	46.833	4.563		74.579	-0.498	287.319	112.182		85.79	-4.062	35.643	130.085		39.686	-28.1906	90.12975
2.533	92.481	9.684	80.438	143.528	-91.362	43.675	-49.389	16.431	45.882	35.574	-150.247		70.308	0.934	132.371	179.368		6.33	24.54	45.933	227.386		46.40733333	-20.3498	85.89625
2.667	43.037	21.259	137.35	143.005	49.16	-9.656	-83.115	-17.592	18.071	35.351	-149.509		13.41	8.913	217.306	244.087		10.548	17.495	60.336	128.528		64.02583333	-39.3588	87.577875
2.8	276.585	-25.522	-53.167	33.603	35.786	-8.667	120.435	17.718	14.567	39.058	300.585		21.08	1.995	195.966	26.892		-0.376	-9.091	81.046	194.519		43.103	98.4726	64.003875
2.933	139.126	28.944	67.233	-2.467	-19.718	-12.66	-135.804	-27.467	24.303	193.317	-150.203		45.873	-1.923	201.592	64.549		74.913	16.833	77.972	190.827		33.40966667	-19.1708	83.8295
3.067	143.954	-15.141	43.895	17.905	-8.947	48.455	93.332	9.051	2.624	134.385	2.825		11.771	0.161	180.678	-21.361		125.453	-7.211	33.632	229.641		38.3535	48.4434	69.0955
3.2	-493.379	18.492	19.246	27.984	-3.042	87.904	-174.149	-41.035	10.821	-19.169	6.77		71.232	18.597	129.538	179.911		66.564	-5.21	38.991	220.806		-57.1325	-43.3524	90.053625
3.333	-178.805	-2.373	71.039	146.598	12.054	62.27	-59.69	-10.876	-10.072	-35.54	5.896		65.182	0.159	117.71	-50.862		80.103	-6.242	34.903	213.052		18.46383333	-22.0564	56.750625
3.467	-145.908	0.683	50.104	141.39	8.62	12.11	-27.927	-9.819	6.446	-11.893	4.155		47.547	-15.966	191.682	144.829		52.361	-26.966	14.762	194.233		11.1665	-7.8076	75.31025
3.6	-56.091	-41.411	38.486	-141.121	-21.431	18.579	-43.851	-13.272	-11.561	-79.819	-1.04		56.942	24.475	159.468	42.651		36.105	21.016	2.321	148.425		-33.8315	-29.9086	61.425375
3.733	48.655	-87.544	27.315	-7.516	19.127	54.542	-36.929	-20.943	4.658	-146.988	5.189		87.97	-1.688	170.07	80.899		158.63	-23.705	74.156	125.084		9.0965	-39.0026	83.927
3.867	3.939	-147.229	31.285	2.702	-49.564	48.105	-20.435	-37.404	-3.646	-250.141	5.286		17.896	-2.005	202.173	-29.026		136.82	18.321	61.334	191.576		-18.46033333	-61.268	74.636125
4	21.76	-120.225	-45.324	-16.088	5.23	34.864	-22.62	-41.814	16.042	-254.314	150.339		21.033	-4.049	131.333	123.823		86.718	3.034	14.999	97.716		-19.96383333	-30.4734	59.325875
4.133	21.328	-179.208	46.615	-5.19	2.037	94.214	-48.548	-4.716	17.819	-281.523	300.287		46.479	2.097	178.878	85.821		145.627	12.699	15.146	200		-3.367333333	-3.3362	85.843375
4.267	-1.813	-173.732	53.098	10.814	43.925	87.209	31.227	-62.267	-28.168	-230.212	-150.83		34.376	-14.965	171.382	-7.906		152.415	0.035	26.211	242.723		3.250166667	-88.05	75.533875
4.4	-5.139	-117.105	31.309	18.845	-32.561	42.734	19.847	7.811	-39.689	-181.678	150.847		24.531	2.484	116.962	62.519		123.827	-15.033	19.029	199.569		-10.3195	-8.5724	66.736
4.533	15.751	-148.661	-8.57	140.995	6.621	23.558	13.947	-3.569	-86.695	-91.887	-150.941		27.939	17.362	114.709	17.461		114.995	-16.538	63.65	160.9		4.949	-63.829	62.55975
4.667	139.712	-131.87	-32.327	-33.018	-40.445	39.166	-10.535	-4.301	-80.116	-24.494	150.333		-5.948	-9.8	-5.745	35.308		60.303	11.92	6.9	175.878		-9.797	6.1774	33.602
4.8	-139.521	-111.545	-61.156	-142.106	-107.105	35.656	-12.586	-12.885	-132.361	-18.902	4.794		24.043	1.081	37.554	26.86		22.744	22.585	62.752	188.071		-87.6295	-34.388	48.21125
4.933	138.792	-42.065	-8.204	143.132	75.676	-16.139	4.93	32.979	-234.281	-50.134	6.563		-4.78	-2.179	26.458	10.167		101.579	-1.803	15.834	136.329		48.532	-47.9886	35.200625
5.067	140.683	-110.871	-7.302	-5.934	-24.128	41.366	-22.87	-55.677	-255.099	-42.88	-151.207		-8.183	9.52	59.996	-91.001		184.525	-18.943	30.86	178.061		5.635666667	-105.5466	43.104375
5.2	139.39	-104.335	-10.638	-14.834	-67.947	40.613	-18.634	-101.417	-221.402	79.599	150.417		41.499	0.571	141.893	15.473		84.971	8.744	15.99	120.945		-2.9585	-22.2874	53.76075
5.333	28.49	-148.504	153.8	-21.012	-28.208	38.444	6.639	-17.102	-133	118.198	150.447	295.397	-3.628	-15.473	297.984	126.483		69.072	-7.814	74.099	195.094		3.835	70.0965	91.977125
5.467	-489.03	-162.769	-157.455	-146.962	-55.047	45.344	12.207	-21.211	-109.058	10.885	152.228	14.383	5.886	-15.323	155.194	-106.257		50.691	11.085	-4.699	64.596		-160.9865	9.905666667	20.146625
5.6	-170.286	-117.194	-13.218	12.359	34.995	56.627	28.302	-44.817	-134.935	-22.532	150.467	149.488	-30.839	31.313	65.682	14.81		81.424	-14.953	12.168	118.674		-32.78616667	20.9955	34.784875
5.733	-350.647	-172.027	21.252	14.021	-11.276	159.98	3.909	-114.243	-118.391	47.091	-45.903	152.378	-5.705	7.094	154.434	-3.935		-1.132	-13.475	18.326	81.952		-56.4495	-12.5265	29.694875
5.867	-129.095	-128.685	14.089	7.741	-12.757	85.225	17.722	-75.846	-201.028	18.141	35.035	-146.008	15.894	-2.699	99.017	12.165		-54.362	-0.407	15.56	66.616		-27.247	-58.664	18.973
6	-49.951	-122.523	4.484	-24.786	-83.62	86.775	-17.753	-275.654	-123.896	79.974	17.243	154.297	12.017	9.034	119.07	-4.986		-35.18	7.357	37.382	95.292		-31.6035	-27.6315	29.99825
6.133	-14.992	-95.199	7.475	-139.437	-22.852	112.627	2.18	-160.086	-177.791	52.256	8.484	102.667	7.86	-27.867	118.328	0.291		-30.216	13.616	40.846	76.865		-25.39633333	-28.715	24.965375
6.267	17.065	-70.804	8.356	-144.287	9.165	52.07	7.784	57.853	-151.444	17.455	68.308	100.266	-5.806	12.746	178.353	-2.16		14.561	13.537	35.863	84.769		-21.40583333	16.70366667	41.482875
6.4	2.383	-44.115	-25.479	-143.546	16.097	76.978	-1.962	-6.797	-70.045	24.766	58.088	116.244	-2.98	16.326	145.423	14.704		-63.282	-12.66	33.737	97.658		-19.61366667	20.049	28.61575
6.533	-17.151	-11.94	7.88	-148.577	-6.539	56.068	-27.755	-143.711	65.167	22.971	73.397	102.137	3.977	-8.783	116.37	-8.293		-218.156	-17.688	13.646	118.497		-20.04316667	15.36766667	-0.05375
6.667	120.247	-40.223	-32.654	-71.87	2.329	93.102	157.185	8.434	-27.827	100.734	24.797	90.377	4.825	-4.049	182.429	-2.774		-275.26	-19.327	27.044	115.801		11.82183333	58.95	3.586125
6.8	11.293	-7.056	31.695	-282.598	41.675	69.52	16.082	-11.689	-37.091	61.675	20.605	84.097	34.063	-4.044	197.057	-3.239		-283.048	2.696	12.652	221.879		-22.5785	22.27983333	22.252
6.933	4.67	6.927	-15.741	-141.762	11.474	70.033	44.455	16.881	73.944	98.728	30.117	39.775	-51.375	4.127	253.269	-11.625		-186.263	2.316	57.873	142.864		-10.73316667	50.65	26.39825
7.067	-117.718	11.087	15.782	-141.562	24.593	31.585	30.886	65.134	-8.76	99.781	49.706	71.909	-6.978	8.674	76.734	-4.443		-121.697	5.06	56.567	152.635		-29.37216667	51.44266667	20.819
7.2	42.597	31.182	13.653	-282.236	75.386	34.233	37.626	36.231	-8.969	69.62	56.253	82.604	29.705	-13.676	167.391	-32.247		-132.276	-5.066	35.156	-11.058		-14.1975	45.56083333	4.741125
7.333	52.351	48.675	18.735	-0.952	31.515	41.446	17.4	120.469	7.746	66.427	57.461	87.78	-2.152	23.049	210.392	-92.393		-99.12	-5.268	80.501	257.406		31.96166667	59.54716667	46.551875
7.467	82.885	34.701	-12.287	-141.107	60.145	119.43	18.458	104.919	44.087	89.022	110.266	60.588	38.952	-11.004	168.198	-139.147		-70.874	6.495	159.151	4.442		23.96116667	71.22333333	19.526625
7.6	130.025	36.989	17.575	-140.92	53.333	77.339	42.876	72.597	11.977	69.255	-11.751	80.796	22.665	3.799	196.003	-241.108		-96.723	-11.875	27.477	219.704		29.05683333	44.29166667	14.99275
7.733	122.735	6.047	1.627	-141.468	59.176	101.301	18.975	50.577	52.469	24.798	2.359	111.806	34.139	10.879	265.71	-213.642		9.488	-3.553	86.491	98.235		24.903	43.49733333	35.968375
7.867	94.698	34.065	4.108	-141.121	49.226	111.397	-16.96	22.063	-14.745	117.843	8.014	74.292	19.216	0.441	206.425	-221.862		64.644	-52.244	25.973	83.874		25.3955	31.75116667	15.808375
8	45.807	50.658	-15.465	-142.693	22.224	64.048	39.72	154.13	8.195	36.245	-5.736	287.291	1.279	2.018	219.549	-311.043		135.83	-37.545	7.672	93.16		4.0965	86.64083333	13.865
8.133	29.969	12.376	14.357	-282.5	8.86	72.999	0.551	95.584	-5.984	87.27	-4.915	-113.603	34.984	0.596	257.67	-169.45		150.722	-71.314	-11.059	44.96		-23.98983333	9.817166667	29.638625
8.267	-9.904	85.775	-12.028	82.303	20.766	140.775	9.614	-14.008	-115.125	91.668	9.619	61.343	53.123	-2.879	173.665	-178.238	-124.273	153.094	-164.046	-11.875	70.682		51.28116667	7.185166667	-3.416333333
8.4	139.86	59.501	11.145	-151.851	29.474	158.635	11.099	29.64	20.21	97.459	30.129	108.569	100.253	3.213	217.571	-183.539	-247.521	93.932	-138.276	-26.317	84.657		41.12733333	49.51766667	-10.66966667
8.533	138.146	65.372	21.441	-73.049	1.024	94.457	10.81	59.997	78.453	40.395	39.889	86.6	90.341	9.99	206.238	-195.78	-246.157	50.242	-163.223	40.7	79.833		41.23183333	52.69066667	-14.20177778
8.667	133.145	-66.534	5.347	-394.862	29.268	51.507	13.469	24.452	107.342	62.466	108.56	106.759	117.544	-5.478	152.977	-113.979	-70.02	47.261	-103.268	-5.173	-20.151		-40.35483333	70.508	-0.031888889
8.8	22	-319.425	-0.061	-143.149	27.437	52.676	46.092	50.156	119.4	91.655	65.428	71.747	73.584	3.215	225.572	-191.882	43.965	108.789	-25.586	42.593	40.887		-60.087	74.07966667	35.68188889
8.933	-267.694	-197.051	15.36	-34.104	17.497	12.55	-9.177	-14.534	24.678	69.577	102.507	110.525	104.754	1.36	200.108	-228.058	96.389	198.712	-79.992	103.742	79.131		-75.57366667	47.26266667	52.90511111
9.067	-262.862	-113.907	8.606	-265.318	17.048	-5.532	5.412	74.088	46.12	66.026	40.085	65.009	63.336	-0.614	219.878	-25.905	80.049	128.14	42.207	35.955	98.211		-103.6608333	49.45666667	71.25077778
9.2	-133.477	-42.96	15.227	-143.927	9.616	159.682	5.178	45.418	48.442	62.196	31.21	91.614	135.082	2.481	169.861	-187.847	52.738	146.525	-70.076	114.588	29.58		-22.63983333	47.343	43.65911111
9.333	-61.443	-15.808	7.576	-152.767	53.438	15.879	1.058	155.756	66.778	44.401	154.298	287.035	60.243	20.285	138.874	-39.157	82.329	109.048	-22.797	68.304	5.336		-25.52083333	118.221	46.94055556
9.467	52.494	-8.496	-0.961	-51.533	62.256	2.063	36.245	-58.355	46.108	28.746	-69.163	-129.925	18.099	-19.06	124.833	-36.85	72.848	141.777	-26.431	33.039	16.154		9.303833333	-24.39066667	36.04544444
9.6	98.007	-7.037	1.327	-63.277	41.687	-153.4	0.613	45.771	15.7	91.714	-25.072	165.194	73.198	1.065	84.833	19.538	246.842	146.515	4.757	19.315	-125.227		-13.78216667	48.98666667	52.31511111
9.733	143.66	-51.501	1.71	-8.903	72.927	-42.558	11.233	43.956	108.443	64.97	28.015	180.614	92.115	-0.638	-5.778	19.568	247.637	132.761	0.69	16.614	-13.244		19.2225	72.87183333	54.41388889
9.867	154.609	20.281	-0.463	10.004	25.594	59.836	-14.643	40.089	48.858	31.384	-5.453	124.757	117.906	6.904	-7.023	-8.586	-124.704	43.096	43.964	12.066	107.586		44.97683333	37.49866667	21.24544444
10	173.774	-19.209	-6.709	-3.89	37.954	135.024	3.149	-9.2	135.873	87.37	-14.672	75.811	113.876	17.477	45.832	11.779	-5.455	143.166	-13.657	7.262	10.817		52.824	46.3885	36.78855556
10.133	77.793	-14.369	19.245	8.021	35.623	111.792	13.793	9.633	60.695	70.112	4.657	89.269	75.56	-17.914	16.446	-191.456	124.075	175.874	26.592	21.935	-102.452		39.68416667	41.35983333	14.29555556
10.267	177.776	-2.34	10.343	-10.946	61.041	48.32	-14.147	65.642	80.234	92.262	1.052	107.792	50.986	1.504	17.369	-45.441	125.768	116.499	-6.077	-8.439	32.503		47.36566667	55.4725	31.63022222
10.4	100.578	3.192	-2.745	12.876	31.054	120.219	-1.67	74.609	79.417	78.281	32.094	91.902	21.345	1.468	89.862	-89.171	124.539	164.227	4.323	13.977	58.871		44.19566667	59.1055	43.27122222
10.533	11.275	4.986	-10	66.375	26.546	148.976	-8.992	95.077	-24.531	58.734	28.41	111.105	25.721	2.569	46.389	-194.787	-124.408	172.728	19.089	11.897	129.261		41.35966667	43.3005	9.828777778
10.667	36.116	29.308	-5.501	37.048	55.756	46.353	-161.315	-9.689	26.035	60.952	2.625	137.359	-9.268	2.754	35.444	-171.206	124.445	128.138	21.636	39.406	46.028		33.18	9.327833333	24.153
10.8	123.058	47.214	8.229	28.185	26.425	8.358	186.157	310.902	48.773	18.279	83.736	113.238	38.162	-9.051	-2.01	-164.61	4.768	85.672	-14.715	12.002	72.928		40.24483333	126.8475	2.571777778
10.933	52.445	140.215	10.747	-29.388	22.879	22.005	-1.428	70.349	103.833	15.304	22.495	119.097	5.89	-0.477	-39.473	-114.345	-126.964	85.444	-14.367	-1.584	63.566		36.48383333	54.94166667	-15.81222222
11.067	58.085	204.771	-2.88	15.3	11.034	17.065	3.493	29.128	63.527	73.778	51.293	102.579	-32.863	-1.41	-19.558	-80.892	-666.472	78.734	-7.533	33.635	22.882		50.5625	53.96633333	-74.83077778
11.2	19.82	147.272	-21.488	4.777	48.264	-18.328	-8.776	67.504	9.467	15.547	29.35	78.953	22.661	-4.391	13.969	-59.67	-387.029	92.792	10.649	-7.503	46.718		30.05283333	32.0075	-30.20044444
11.333	-16.079	141.763	14.73	89.721	25.787	9.227	-0.976	-183.599	8.613	46.112	68.032	114.835	-7.605	11.458	-36.811	-52.42	-201.839	174.995	-7.219	1.694	145.177		44.1915	8.836166667	3.047777778
11.467	-9.246	7.645	9.113	29.749	50.952	-6.564	-3.016	10.827	30.752	6.498	45.635	147.17	10.127	-0.694	53.118	-21.293	-176.542	91.328	-4.932	12.042	17.248		13.60816667	39.64433333	-2.177555556
11.6	33.043	144.042	-3.573	47.533	41.868	-18.198	18.6	55.922	32.12	100.645	-44.198	181.379	-3.001	8.122	-52.838	-15.878	-129.001	118.679	49.257	10.282	137.892		40.78583333	57.41133333	13.72377778
11.733	93.036	37.322	8.781	41.806	26.752	106.961	30.427	74.1	45.239	11.886	163.032	99.634	-31.489	1.632	-33.326	24.771	-44.004	115.966	-11.963	-5.193	-35.483		52.443	70.71966667	-2.121
11.867	180.812	142.315	-6.804	58.261	-4.507	-19.037	9.251	63.918	19.365	35.015	48.225	120.295	6.104	-0.865	51.878	-63.966	-79.827	134.559	18.589	-14.383	53.372		58.50666667	49.34483333	11.71788889
12	95.387	0.041	-32.241	45.879	25.175	-27.016	160.095	12.831	108.38	59.111	152.427	159.366	4.27	-19.273	16.837	10.875	-86.476	157.682	9.422	24.438	22.842		17.87083333	108.7016667	15.62411111
12.133	142.444	142.418	43.216	27.995	-4.629	-92.167	-100.727	323.927	72.019	32.968	-191.163	162.949	-2.052	21.985	122.374	14.39	57.985	42.635	19.361	0.707	-29.642		43.21283333	49.9955	27.527
12.267	137.884	-7.597	-19.405	19.327	7.851	-259.04	27.627	183.423	52.485	28.67	8.049	147.977	26.35	4.864	42.198	30.535	-5.385	80.807	-16.786	5.371	125.528		-20.16333333	74.70516667	32.60911111
12.4	139.335	-1.315	9.316	24.437	15.829	-124.37	28.204	48.133	48.284	78.319	43.74	83.256	-13.207	-2.078	101.356	51.195	-46.749	116.131	25.809	-2.922	162.693		10.53866667	54.98933333	43.58088889
12.533	138.917	-11.505	22.53	29.924	18.477	-215.993	21.654	22.867	70.602	39.589	23.446	163.141	11.021	5.733	76.382	33.227	127.71	102.639	56.535	11.551	74.944		-2.941666667	56.88316667	55.52688889
12.667	-30.848	-5.345	-8.7	141.053	40.647	-186.811	9.204	-27.499	77.345	81.839	64.006	101.359	-40.78	3.807	90.605	-9.862	9.252	46.366	-37.157	0.702	79.266		-8.334	51.04233333	15.79988889
12.8	-516.428	141.62	15.364	141.844	28	-217.696	9.868	93.556	47.892	12.528	6.282	143.214	14.748	1.802	89.685	-2.153	174.501	71.852	32.847	36.035	114.334		-67.88266667	52.22333333	59.29455556
12.933	-385.002	-141.656	6.442	15.292	8.631	-151.36	9.102	4.092	94.154	56.901	8.88	147.292	-6.3	6.441	129.26	62.784	151.465	92.675	38.528	-7.173	81.93		-107.9421667	53.4035	61.06777778
13.067	-269.596	6.221	-5.268	-141.359	4.772	-174.179	155.556	22.913	35.606	61.362	117.28	289.082	-32.044	-0.644	13.333	78.701	171.9	90.056	22.778	26.389	38.443		-96.56816667	113.6331667	45.43466667
13.2	-108.755	-29.733	-18.72	141.702	34.276	-207.421	-154.573	-16.189	16.208	-30.481	-124.523	291.037	13.449	-1.524	96.424	64.645	175.327	144.312	5.839	12.784	44.536		-31.44183333	-3.086833333	61.75466667
13.333	-59.203	143.751	140.715	23.134	8.025	-194.948	17.389	12.651	59.174	26.643	133.096	-39.291	-33.57	-5.632	51.273	79.534	119.454	55.421	18.037	11.848	42.59		10.24566667	34.94366667	37.66166667
13.467	-27.526	23.058	-92.887	-34.69	5.22	-166.268	20.101	17.196	5.816	34.069	-133.476	147.735	-18.006	-4.054	115.44	68.004	252.807	156.173	45.768	20.501	117.887		-48.84883333	15.24016667	83.83555556
13.6	-10.33	143.81	3.654	-14.916	40.132	-167.814	8.649	-11.001	16.633	72.309	5.632	289.387	-13.723	1.924	98.442	67.531	254.239	125.648	153.799	12.866	-77.127		-0.910666667	63.6015	69.28877778
13.733	-4.317	-142.507	-2.426	139.84	-13.312	-90.048	4.176	27.232	10.249	55.714	3.166	1.98	-30.65	-1.162	131.865	92.942	127.405	143.855	25.264	7.213	8.725		-18.795	17.08616667	56.16188889
13.867	-1.798	76.688	-1.523	-141.511	2.223	-108.17	156.27	36.171	27.181	68.329	30.403	147.917	25.964	-3.812	111.926	70.998	-375.13	108.32	29.41	18.511	2.389		-29.01516667	77.71183333	-1.269333333
14	-11.852	-9.077	1.175	141.682	-9.752	-30.795	-154.004	-48.83	-11.759	80.1	-13.155	-6.976	23.317	4.6	93.192	70.456	-503.969	62.278	42.95	8.211	4.481		13.5635	-25.77066667	-21.60933333
14.133	17.428	14.21	15.765	-216.93	14.63	11.654	5.949	-83.803	4.39	14.797	142.694	-3.162	-17.919	-1.128	44.839	122.726	-199.068	109.95	17.097	25.657	8.382		-23.87383333	13.4775	12.28177778
14.267	-15.086	-29.893	-19.071	16.356	-3.732	4.472	3.742	-96.259	8.852	-19.105	-70.058	144.895	4.962	4.581	-2.087	186.443	-103.024	142.429	-42.47	52.481	-29.357		-7.825666667	-4.6555	23.77311111
14.4	-28.558	10.728	46.828	140.437	58.781	-8.097	4.774	-65.903	-2.768	41.321	16.585	-9.453	-45.34	-5.926	25.748	150.008	-124.06	160.257	115.498	48.255	-69.185		36.6865	-2.574	28.36166667
14.533	-29.934	89.813	50.463	-0.856	24.607	4.38	18.148	-151.799	12.953	14.47	138.997	144.433	7.061	3.958	2.327	78.723	-5.576	163.268	4.176	50.468	-70.755		23.07883333	29.53366667	25.96111111
14.667	-28.578	158.133	15.619	144.438	36.037	6.325	8.903	-155.284	53.931	21.974	0.676	-8.356	-19.641	-4.888	-129.727	238.391	-26.219	130.835	-7.708	41.205	-114.506		55.329	-13.026	11.97133333
14.8	56.37	282.86	23.998	-1.387	60.692	8.758	9.87	-167.449	27.203	41.354	13.654	289.256	3.57	17.754	76.133	-164.372	-64.216	184.204	-7.139	13.316	-189.9		71.88183333	35.648	-14.51666667
14.933	24.175	-143.088	47.035	-95.353	54.74	5.891	157.923	-109.029	40.161	-5.495	-99.025	144.665	-11.622	7.734	-67.42	17.228	-118.365	145.334	-64.96	38.838	-166.137		-17.76666667	21.53333333	-24.37444444
15.067	16.349	5.9	20.082	139.943	11.705	51.592	-150.057	-105.732	27.411	80.832	33.667	145.279	-20.912	-1.673	40.305	-4.411	-149.067	170.321	-36.951	55.5	-218.535		40.9285	5.233333333	-18.38033333
15.2	57.338	143.723	40.072	143.84	6.349	84.028	3.747	22.279	20.561	101.577	43.307	144.413	-6.823	2.962	-65.825	11.388	-88.576	178.149	24.335	82.688	-224.628		79.225	55.98066667	-9.592222222
15.333	28.245	-17.225	28.583	-142.772	26.255	189.652	-153.809	3.67	19.204	51.068	46.643	-10.956	-9.958	-5.042	-42.59	10.627	-53.678	153.843	6.447	26.132	-199.018		18.78966667	-7.363333333	-12.58188889
15.467	39.555	10.006	2.214	31.34	-1.869	88.209	155.698	-30.959	-3.094	114.131	140.622	145.601	-23.003	6.614	-9.248	8.997	-79.172	171.669	-15.307	55.572	-235.074		28.2425	86.99983333	-13.21688889
15.6	78.116	-17.465	-1.193	138.797	8.076	58.957	-154.227	-70.434	45.101	115.371	-100.931	289.749	6.832	4.964	82.495	-9.472	-36.397	175.067	14.542	42.235	-15.518		44.21466667	20.7715	29.41644444
15.733	69.818	-13.814	19.579	-17.286	7.01	63.022	22.341	-129.79	18.258	70.372	9.883	144.588	-4.384	3.544	175.69	-6.776	-71.926	123.804	39.303	33.384	-61.332		21.38816667	22.60866667	25.70077778
15.867	95.172	-0.82	22.726	-3.201	-9.454	66.272	155.336	-59.781	20.02	25.962	15.657	6.528	14.758	22.336	124.621	-5.424	-34.902	157.368	34.648	39.007	-8.984		28.44916667	27.287	38.15866667
16	112.774	8.057	-20.473	-8.819	23.026	23.341	-153.347	41.381	31.734	84.67	-11.681	292.238	-27.079	8.618	5.241	118.956	47.686	123.59	-7.807	50.963	-23.941		22.98433333	47.49916667	32.91411111
16.133	96.643	-12.199	-45.77	-24.156	-13.228	21.524	8.057	-111.031	48.5	24.885	13.58	7.375	45.549	-30.938	330.596	-143.831	120.552	146.389	27.58	32.975	19.695		3.802333333	-1.439	60.95188889
16.267	133.629	-18.32	15.159	-13.457	-18.611	27.95	4.744	1.614	45.432	31.934	-11.402	292.009	28.738	3.829	97.564	7.486	224.917	111.212	16.465	78.035	-32.321		21.05833333	60.72183333	59.54722222
16.4	118.745	-28.556	-1.524	142.917	-35.521	-14.052	3.712	-2.542	-7.506	46.695	-1.47	148.318	24.848	6.853	122.478	-10.749	126.442	76.526	-2.678	42.177	-77.554		30.33483333	31.20116667	34.26033333
16.533	92.762	16.572	29.625	12.351	2.523	-13.685	23.004	-11.722	40.94	61.14	93.046	146.952	24.81	-2.012	131.529	-17.974	150.869	49.222	-17.008	47.171	61.753		23.358	58.89333333	47.59555556
16.667	110.535	14.105	-2.25	-147.685	-8.253	-13.16	-154.729	59.563	20.238	51.385	22.514	147.482	-22.826	-1.228	117.512	-12.057	193.752	123.872	12.447	9.978	184.848		-7.784666667	24.40883333	67.36644444
16.8	65.27	24.619	-7.443	5.368	9.172	-19.669	8.542	6.203	21.444	77.621	24.085	17.393	-8.487	-0.308	130.301	-33.575	203.19	198.507	3.127	49.592	63.854		12.88616667	25.88133333	67.35566667
16.933	142.871	2.761	26.939	146.335	35.408	-15.445	156.142	4.882	66.413	55.86	11.181	8.406	78.778	1.725	147.721	-23.065	140.192	120.9	45.837	75.909	-7.132		56.47816667	50.48066667	64.54055556
17.067	139.205	19.671	0.676	1.086	2.175	-112.224	-151.806	1.018	54.172	94.442	5.837	147.61	43.166	1.804	204.727	-76.288	182.297	183.342	-10.856	67.696	141.577		8.4315	25.21216667	81.94055556
17.2	139.272	-7.354	39.677	-3.232	41.212	-254.273	-11.287	-19.931	26.03	55.222	-17.531	291.558	28.419	0.667	119.373	-39.31	221.876	92.195	39.907	40.152	58.105		-7.449666667	54.01016667	62.376
17.333	276.273	-143.352	24.407	-1.337	29.648	-224.663	154.167	24.026	32.918	105.155	5.798	145.566	-17.325	-3.943	247.63	-23.96	123.532	138.672	27.192	47.43	84.545		-6.504	77.93833333	69.30811111
17.467	-29.207	0.047	30.574	-0.281	13.245	-159.282	3.853	56.238	20.562	47.218	6.496	144.991	111.342	1.53	70.147	-81.224	127.131	91.384	11.327	67.18	-40.001		-24.15066667	46.55966667	39.86844444
17.6	-141.488	141.615	18.516	-5.135	31.204	-144.757	9.221	-16.08	9.528	75.614	-14.308	-1.422	89.814	1.423	114.504	-154.235	209.542	45.195	19.972	65.586	128.442		-16.67416667	10.4255	57.80477778
17.733	-718.884	-142.348	14.986	-3.682	12.159	-90.711	-152.215	5.727	37.33	71.344	-0.798	144.721	63.522	20.412	162.039	-188.432	263.782	40.351	19.769	70.292	160.227		-154.7466667	17.68483333	67.99577778
17.867	-185.696	16.869	62.153	-142.736	17.816	-94.086	157.109	10.099	10.889	29.325	8.134	289.365	52.661	1.215	156.939	-192.613	211.803	86.389	-15.177	50.066	152.477		-54.28	84.1535	55.97333333
18	-66.608	10.318	17.841	141.898	27.093	-130.664	157.59	-24.778	4.276	54.696	-1.673	289.713	70.878	-4.015	136.458	-255.552	302.409	54.783	33.351	82.576	119.186		-0.020333333	79.97066667	60.00822222
18.133	-36.697	28.604	101.207	-7.086	-0.279	-51.804	-305.883	-2.198	1.433	68.512	-9.267	-3.797	56.162	-0.423	163.284	-208	214.82	56.976	26.195	9.855	133.68		5.6575	-41.86666667	50.28322222
18.267	-7.26	-141.749	84.249	1.908	-20.865	-33.864	155.523	-18.012	33.606	50.033	-4.193	5.553	56.958	-2.081	180.758	-189.95	198.329	66.068	-3.529	56.668	82.462		-19.59683333	37.085	49.52033333
18.4	21.241	12.263	78.809	-5.159	-2.566	10.543	-153.56	16.024	-33.701	79.707	-5.403	144.157	114.919	-11.582	165.519	-136.603	208.448	40.167	-1.033	58.245	72.668		19.1885	7.870666667	56.74977778
18.533	52.536	-141.31	35.349	-4.077	-5.557	13.736	155.14	-21.011	-115.64	74.009	13.433	145.091	56.044	7.467	156.812	-126.674	166.725	62.084	34.439	39.981	91.347		-8.2205	41.837	54.24722222
18.667	57.377	-148.088	135.967	-0.361	9.671	13.309	5.429	19.677	-200.071	51.017	-127.474	145.093	51.098	4.353	210.159	-102.996	189.377	12.668	-30.142	69.027	40.473		11.3125	-17.7215	49.33522222
18.8	36.247	-140.516	20.334	9.016	8.445	6.186	10.919	-108.771	-252.737	32.416	142.037	-13.394	78.876	3.308	156.812	-124.65	171.723	70.771	32.076	67.675	21.86		-10.048	-31.58833333	53.16122222
18.933	68.952	-280.9	54.138	-141.848	-10.094	46.38	13.163	-74.402	-355.474	37.445	-18.692	147.327	101.306	-1.75	147.095	-102.47	135.98	168.123	18.129	117.234	42.479		-43.89533333	-41.77216667	69.56955556
19.067	10.427	11.17	38.787	142.009	-19.571	-0.84	9.893	-46.698	-304.088	86.097	-133.084	148.488	159.175	23.354	200.726	-46.915	147.886	113.915	26.635	56.798	28.664		30.33033333	-39.89866667	78.91533333
19.2	16.866	-282.211	92.275	-8.338	9.533	44.474	8.828	-47.245	-265.019	70.856	113.364	145.185	121.019	-23.898	227.534	-137.273	80.217	78.65	-15.685	74.997	-20.352		-21.2335	4.328166667	42.801
19.333	138.57	33.852	55.697	9.423	21.459	3.9	6.844	-140.848	-221.316	82.362	8.621	148.787	84.194		179.073	-153.254	126.593	71.751	-0.34	90.921	115.085		43.81683333	-19.25833333	64.252875
19.467	137.425	-282.455	42.774	-5.9	21.356	27.363	-152.115	-97.21	-277.657	79.309	-2.663	-3.511	123.913	1.713	185.452	-107.581	143.834	35.604	3.908	51.871	-117.17		-9.906166667	-75.64116667	35.72711111
19.6	139.474	-282.724	25.927	-14.033	29.229	-12.226	-4.59	-174.241	-233.225	36.481	0.173	-14.096	67.507	1.394	182.512	-136.348	75.599	106.248	-27.149	67.531	4.356		-19.05883333	-64.91633333	37.96111111
19.733	277.314	-81.889	25.245	-1.155	-9.437	8.534	1.584	-213.138	-199.008	31.455	9.186		103.346	-2.539	210.857	-144.814		121.609	-5.552	56.66	16.275		36.43533333	-73.9842	44.48025
19.867	-612.265	-94.178	-2.957	142.517	19.952	25.654		-154.557	-202.423	49.11	8.385		73.674	-1.388	157.431	-186.871		107.176	34.289	98.911	-3.239		-86.8795	-74.87125	34.997875
20	-356.513	29.8	136.003	-142.505	-5.027	13.313		-142.728	-203.828	20.501	-3.305		101.587	-4.718	223.172	-212.04		82.598	-4.465	84.311	-11.67		-54.15483333	-82.34	32.346875
20.133	-157.885	-214.818	-112.24	142.649	8.201	7.091		-116.55	-146.613	17.642	-4.124		86.561	3.746	195.484	-260.267		133.215	14.842	75.716	10.996		-54.50033333	-62.41125	32.536625
20.267	-70.328	-67.23	59.242	-141.761	-9.954	77.606		102.976	-120.268	45.128	2.224		83.574	-2.021	151.491	-102.387		50.638	24.027	80.938	1.008		-25.40416667	7.515	35.9085
20.4	14.263	-50.196	10.753	-19.12	39.044	50.572		19.014	20.001	124.922	2.696		87.561	0.08	139.865	-137.747		103.356	52.059	87.553	-8.516		7.552666667	41.65825	40.526375
20.533	9.674	-29.045	15.45	140.947	16.328	13.409		-4.563	3.657	82.96	-7.019		46.488	-0.223	207.649	-10.051		123.004	23.576	65.911	-57.097		27.79383333	18.75875	49.907125
20.667	-8.109	24.618	2.482	-3.591	-1.198	12.505		5.022	-56.057	100.247	-11.627		26.953	-1.877	170.855	-23.849		126.07	11.433	41.369	-55.751		4.451166667	9.39625	36.900375
20.8	11.057	23.415	13.422	-5.01	19.63	14.923		-171.486	8.972	91.645	1.774		3.716	-2.909	190.42	32.757		79.683	-2.49	90.767	-52.749		12.90616667	-17.27375	42.399375
20.933	24.001	-11.782	-19.869	7.562	27.404	18.038		12.31	20.517	76.437	0.984		-24.758	0.724	150.598	49.313		112.824	-30.057	73.245	-60.293		7.559	27.562	33.9495
21.067	-8.746	-17.908	11.639	6.955	8.27	13.429		96.499	21.391	35.516	9.35		-43.884	0.79	190.255	27.75		79.374	-29.231	70.699	-45.737		2.273166667	40.689	31.252
21.2	-7.2	-14.254	28.447	-11.846	-25.626	4.938		-84.165	-12.287	124.715	-9.859		35.495	-1.511	180.195	37.153		73.515	-10.594	61.528	-23.613		-4.256833333	4.601	44.021
21.333	31.846	-7.134	-2.278	8.973	6.651	59.739		-117.547	46.135	82.954	5.182		56.658	-3.264	171.392	25.522		96.921	27.935	77.546	84.997		16.2995	4.181	67.213375
21.467	7.031	-8.385	6.647	-4.957	12.272	70.671		-93.107	-13.614	48.574	2.716		-2.146	3.666	172.947	50.523		93.158	15.278	32.166	-16.552		13.87983333	-13.85775	43.63
21.6	14.977	34.549	4.437	14.804	6.021	23.124		-65.7	-16.55	36.488	14.749		5.725	-2.136	199.628	22.909		128.329	42.545	55.906	-8.321		16.31866667	-7.75325	55.573125
21.733	9.107	11.109	22.344	4.27	27.452	59.441		22.522	-24.028	18.746	-7.471		22.922	7.638	99.086	42.964		82.275	-4.639	37.548	-22.686		22.28716667	2.44225	33.1385
21.867	36.976	34.771	8.165	1.287	12.993	61.747		11.422	-22.633	4.89	2.957		10.714	-2.083	80.937	21.943		101.344	3.56	47.221	-112.66		25.98983333	-0.841	18.872
22	-11.533	37.938	4.974	142.243	32.64	42.468		84.323	-22.72	18.153	-15.084		14.977	-6.801	184.576	32.008		73.948	-32.411	40.402	-35.933		41.455	16.168	33.84575
22.133	136.26	18.859	7.364	-141.952	17.74	96.329		71.146	-5.899	16.174	-3.803		31.265	3.846	182.392	5.248		16.06	-3.589	36.014	12.552		22.43333333	19.4045	35.4735
22.267	-0.655	32.302	-16.707	142.808	3.069	64.318		78.156	21.239	-0.581	19.19		28.57	-0.54	145.91	31.252		62.062	49.048	49.977	102.193		37.5225	29.501	58.559
22.4	136.726	24.473	13.052	-3.411	-4.952	77.011		62.742	32.327	-9.171	-3.261		73.08	1.287	57.512	63.635		1.718	84.542	46.572	-38.529		40.48316667	20.65925	36.227125
22.533	-386.439	-207.131	-29.086	-142.599	22.367	88.345		105.495	18.087	6.518	-6.473		68.226	15.684	-28.905	46.065		3.216	14.541	42.286	-4.336		-109.0905	30.90675	19.597125
22.667	-118.666	-162.941	-14.786	-29.024	-25.431	120.375		118.117	4.238	15.289	4.254		51.491	-11.292	-60.994	52.539		-17.252	8.07	-30.379	-6.672		-38.41216667	35.4745	-1.811125
22.8	21.003	-159.233	25.251	-11.084	-14.452	152.238		-8.634	-6.176	-2.533	0.115		54.524	-5.488	7.483	36.313		-3.784	60.61	28.068	0.413		2.287166667	-4.307	22.267375
22.933	-3.048	-163.506	-10.787	-1.505	21.874	153.157		188.055	13.845	4.954	8.33		84.96	-1.9	-5.907	20.35		0.29	52.686	77.884	-22.491		-0.635833333	53.796	25.734
23.067	14.096	-230.701	-3.88	140.438	75.474	133.163		87.687	-18.785	10.352	-2.274		48.945	26.437	-52.035	56.084		-12.436	48.694	62.952	-32.042		21.43166667	19.245	18.324875
23.2	-13.839	-229.606	15.095	-33.854	2.48	140.132		91.87	-4.745	-71.934	-17.186		64.841	-10.998	-104.395	37.556		99.991	116.408	22.707	-136.581		-19.932	-0.49875	11.191125
23.333	28.834	-194.064	-12.14	13.067	12.581	135.46		11.609	-38.636	-46.331	5.283		81.061	-11.134	-121.697	-1.608		-101.211	45.692	71.275	-15.85		-2.710333333	-17.01875	-6.684
23.467	20.514	-103.82	10.915	-141.708	5.244	90.754		-97.028	-16.164	-180.208	17.661		55.082	8.519	-180.62	77.765		-44.336	25.823	181.16	-8.292		-19.6835	-68.93475	14.387625
23.6	29.483	-97.4	-11.494	141.55	43.486	81.058		87.758	59.513	-153.147	-1.194		19.769	5.568	-175.96	134.15		33.682	4.393	84.594	-49.811		31.11383333	-1.7675	7.048125
23.733	56.103	-88.301	-7.352	12.096	15.805	90.244		-31.247	-95.336	-178.935	2.874		35.087	7.619	-210.015	58.442		44.926	7.36	50.256	-7.364		13.09916667	-75.661	-1.711125
23.867	36.926	-61.296	-8.622	-3.882	12.375	63.532		-101.363	75.137	-201.287	7.659		18.739	-0.788	-156.259	34.922		58.932	21.116	53.119	16.433		6.5055	-54.9635	5.77675
24	80.537	-87.445	-9.369	-142.343	-20.671	121.934		-7.241	87.773	-232.596	-19.165		32.223	-11.753	-53.614	63.902		87.32	16.14	9.022	86.882		-9.5595	-42.80725	28.76525
24.133	48.004	-70.72	-13.904	142.33	16.824	114.423		4.816	94.429	-85.296	9.303		70.277	-8.116	50.002	16.547		24.783	4.211	4.544	27.453		39.49283333	5.813	23.712625
24.267	138.401	-56.224	-1.955	-141.847	14.377	149.078		17	115.135	-53.83	0.238		37.731	8.296	352.426	11.123		43.472	-23.076	-10.661	31.853		16.97166667	19.63575	56.3955
24.4	138.946	-47.87	-3.698	-12.759	35.92	155.265		57.905	79.654	-27.229	2.095		18.46	-1.714	84.441	46.065		-1.615	28.632	1.302	56.355		44.30066667	28.10625	28.99075
24.533	142.154	-11.677	-5.472	144.175	27.642	217.594		67.463	71.975	-121.948	-6.082		79.82	-0.896	340.589	57.599		11.288	-7.795	17.463	51.742		85.736	2.852	68.72625
24.667	16.951	-0.199	13.661	-16.604	29.889	70.438		228.263	35.611	-146.044	-1.461		70.203	29.02	83.986	13.353		-12.005	-9.044	-9.005	18.07		19.02266667	29.09225	23.07225
24.8	137.291	37.13	-14.8	-2.116	30.313	53.022		105.984	73.95	-172.402	-0.234		38.725	-22.495	110.08	114.527		152.85	-18.02	-5.167	5.868		40.14	1.8245	47.046
24.933	-513.897	71.051	-1.207	-9.81	35.504	58.582		107.164	33.291	-126.183	-1.915		81.726		213.276	-62.431		-96.867	-30.836	15.535	-3.335		-59.96283333	3.08925	16.724
25.067	-163.844	85.009	-17.707	-150.382	6.566	27.908		92.96	21.947	-75.213	-0.567		132.138	11.627	208.655	30.788		45.321	-8.024	41.691	-107.588		-35.40833333	9.78175	44.326
25.2	12.386	73.248	57.992	142.059	17.775	35.832		79.001	30.084	-62.117	6.03		80.092	1.567	133.147	144.655		-10.161	21.529	26.486	14.422		56.54866667	13.2495	51.467125
25.333	25.113	59.857	137.464	-142.179	4.835	5.633		137.384	130.563	-34.496	-2.14		105.279	-14.558	158.004	33.076		39.565	-22.611	25.42	-8.629		15.1205	57.82775	39.44325
25.467	26.872	68.434	-101.343	-0.304	1.669	-7.944		86.304	-101.294	-3.642	-14.148		57.688	5.738	135.067	98.005		15.87	-8.145	40.469	-11.636		-2.102666667	-8.195	41.632
25.6	-8.309	-18.265	107.847	3.48	27.637	-25.332		91.392	-21.502	-57.188	1.429		53.29	-0.618	244.696	108.119		151.946	-0.508	25.404	21.501		14.50966667	3.53275	75.47875
25.733	4.244	141.804	70.256	142.843	-3.503	-17.197		140.438	30.102	-112.806	5.876		50.899	1.859	215.074	145.229		17.39	-51.296	105.806	11.753		56.40783333	15.9025	62.08925
25.867	18.334	142.866	65.78	-1.673	-7.604	-42.152		110.139	78.974	-57.054	2.621		107.756	-4.499	228.674	146.357		-118.148	-12.014	177.199	-8.078		29.2585	33.67	64.655875
26	-5.755	4.851	49.113	-9.789	8.989	-16.08		150.122	-16.713	-55.561	3.815		103.961	-4.218	195.545	128.487		46.197	3.823	23.416	59.744		5.2215	20.41575	69.619375
26.133	9.781	142.875	64.522	-0.988	5.76	104.277		68.238	-6.494	-54.665	1.534		75.519	0.852	151.834	134.337		90.777	-46.643	20.698	-77.191		54.37116667	2.15325	43.772875
26.267	64.968	1.412	70.604	-8.733	-4.13	137.336		136.859	9.824	-21.185	-4.23		111.772	0.452	-18.374	85.139		24.192	-2.598	29.783	87.545		43.57616667	30.317	39.738875
26.4	15.694	-1.728	94.146	-142.02	18.357	178.658		85.886	15.404	48.836	3.193		105.592	1.942	63.884	46.621		-29.622	13.194	3.788	22.873		27.1845	38.32975	28.534
26.533	121.954	143.856	16.076	143.206	-4.704	66.8		125.495	206.334	144.492	-2.965		83.846	-0.299	71.418	19.526		-23.991	9.915	-14.047	36.709		81.198	118.339	22.884625
26.667	113.156	142.765	140.304	-143.856	-20.511	34.315		50.31	67.987	53.78	-7.994		66.456	19.553	71.31	59.855		-114.618	13.535	51.659	18.64		44.36216667	41.02075	23.29875
26.8	6.541	-141.933	-106.511	143.885	10.916	7.393		108.759	75.119	41.39	24.145		58.303	-11.422	40.567	22.206		-343.043	17.587	40.617	1.263		-13.28483333	62.35325	-21.74025
26.933	275.902	2.325	3.702	-2.657	20.046	-31.846		142.972	-46.309	63.449	-32.314		82.18	-7.275	9.504	23.445		-230.418	-7.641	112.103	-4.328		44.57866667	31.9495	-2.80375
27.067	-7.712	-10.011	9.51	48.881	8.244	-36.314		141.913	53.818	58.528	-24.007		89.623	-7.581	-20.3	-16.716		-242.696	-16.462	69.041	-22.741		2.099666667	57.563	-20.979
27.2	-25.408	141.383	6.933	0.525	-20.604	122.647		44.941	60.054	87.513	17.913		70.185	0.384	-35.484	19.572		-206.541	11.672	31.767	174.715		37.57933333	52.60525	8.28375
27.333	139.291	-141.564	0.772	12.549	0.596	153.333		-31.166	114.436	177.47	21.254		29.469	0.575	-48.904	21.311		-147.649	51.44	36.574	-63.116		27.49616667	70.4985	-15.0375
27.467	-14.02	140.586	1.469	-142.157	8.782	66.78		-3.912	54.11	138.099	-1.056		68.263	-0.139	-78.325	8.145		-146.08	85.383	28.532	113.352		10.24	46.81025	9.891375
27.6	140.595	-141.537	22.577	141.805	-4.048	22.877		6.378	54.342	46.011	-122.636		133.692	1.171	-92.301	11.795		-178.007	73.715	59.154	83.166		30.37816667	-3.97625	11.548125
27.733	-140.354	140.569	-5.2	-142.346	-5.174	35.052		104.384	79.486	-5.87	105.122		114.735	-0.808	-116.128	-13.748		-271.064	33.655	18.099	55.06		-19.5755	70.7805	-22.524875
27.867	-22.175	-141.674	-0.296	-6.519	2.702	-4.727		152.682	72.502	-35.607	-5.549		75.062	0.058	-141.908	-9.391		-174.293	58.06	51.694	59.171		-28.7815	46.007	-10.193375
28	8.267	141.961	18.061	28.079	-9.175	25.35		22.167	98.573	-19.792	3.809		107.81	8.508	-198.206	17.855		-90.509	-9.467	23.655	30.094		35.42383333	26.18925	-13.7825
28.133	10.514	-141.785	-18.567	-141.549	4.571	3.699		20.481	33.956	14.118	-137.188		61.6	13.1	-151.624	17.375		-80.112	51.274	87.647	22.19		-47.18616667	-17.15825	2.68125
28.267	138.054	2.394	-15.072	286.697	7.05	-6.171		23.403	60.066	78.709	22.812		95.138	-2.938	-111.164	56.731		-90.971	17.826	56.946	37.156		68.82533333	46.2475	7.3405
28.4	-32.65	-11.057	6.466	-141.871	0.942	1.791		32.497	76.121	135.246	-3.714		94.696	-7.804	-36.084	81.625		-117.157	5.814	66.479	29.779		-29.3965	60.0375	14.6685
28.533	7.644	-1.122	-11.671	143.696	-7.186	12.61		-12.78	29.699	22.59	-15.843		90.044	-9.243	2.539	90.6		-157.553	2.399	62.386	33.397		23.99516667	5.9165	14.321125
28.667	-16.075	8.695	-16.854	-141.82	1.728	4.356		-34.688	82.27	50.783	133.911		126.643	-0.281	49.361	58.831		-132.334	8.525	44.6	27.638		-26.66166667	58.069	22.872875
28.8	-141.872	2.507	18.025	-2.833	5.714	19.909		-128.116	66.825	-3.453	10.496		93.34	-2.147	86.35	48.519		-78.224	-4.605	54.57	49.483		-16.425	-13.562	30.91075
28.933	-454.252	142.806	7.124	-142.382	-9.822	51.873		-182.346	94.517	60.468	16.029		123.484	-8.009	111.209	5.07		-79.142	-9.643	44.463	77.852		-67.44216667	-2.833	33.1605
29.067	-205.295	144.061	-10.776	-8.913	-12.685	69.577		-188.911	54.369	-50.502	18.732		108.578	4.693	96.765	-105.017		-63.593	-3.596	26.413	66.377		-4.005166667	-41.578	16.3275
29.2	-118.887	-5.305	0.523	-141.833	0.911	80.345		-153.825	77.971	4.276	59.896		97.525	1.732	106.079	56.367		-14.49	8.608	55.303	28.241		-30.70766667	-2.9205	42.420625
29.333	-40.848	32.145	139.978	24.619	-29.224	65.834		-205.802	64.846	90.242	-62.713		40.469	-4.947	67.841	12.577		-5.663	-6.682	17.25	-8.199		32.084	-28.35675	14.08075
29.467	-59.58	-104.642	-42.584	-142.176	24.665	63.225		-167.86	88.838	108.38	68.973		20.299	4.44	65.894	61.437		-38.756	-10.473	38.924	32.769		-43.51533333	24.58275	21.81675
29.6	-103.894	3.244	4.75	-20.273	15.857	45.044		-131.037	7.084	139.817	84.352		31.727	-6.729	121.295	69.486		-3.821	-25.702	26.189	22.864		-9.212	25.054	29.413625
29.733	-37.924	-31.513	3.047	-16.204	-0.873	33.559		-72.397	27.919	20.485	180.724		55.887	0.224	166.094	44.439		26.552	9.379	57.702	8.106		-8.318	39.18275	46.047875
29.867	24.364	-31.22	2.582	-223.651	-9.248	33.393		-215.13	37.805	50.193	40.374		36.156	-15.908	174.194	152.02		20.246	-6.193	32.696	15.819		-33.96333333	-21.6895	51.12875
