# Supplementary material for: Precise optical control of gene expression in C elegans using improved genetic code expansion and Cre recombinase
Source: eLife. 2021 Aug 5;10:e67075. doi: 10.7554/eLife.67075 (PMC8448529; doi:10.7554/eLife.67075)
Supplement: Figure 5—source data 2. — The light pulse is delivered at the 10 s mark, which corresponds to the ‘0’ mark in the graphs in Figure 5C–E and Figure 5—figure supplement 2. [file elife-67075-fig5-data2.zip › Velocities of animals in Figure 5D,E,F and figure supplement 2/PLMR_44mW_raw_byExpt.csv]

Time(s)	T1	T2	T3	T1	T2	T3	T1	T2	T3	T4	T5	T6	T7	T1	T2	T3	T4	T1	T2	T3	T4		Expt1	Expt2	Expt3
0																							#DIV/0!	#DIV/0!	#DIV/0!
0.133	23.369	-120.969	14.078	-6.384	-151.297		164.463	16.22	-185.511	30.515	56.218			-46.203	-7.624		123.938	-9.029	-78.014		-12.705		-48.2406	16.381	-4.9395
0.267	13.916	-48.716	21.735	13.461	-19.636		189.054	15.008	-202.463	50.69	31.666			-61.543	28.402		122.696	-12.276	89.063		2.319		-3.848	16.791	28.11016667
0.4	32.773	-109.255	9.576	-28.344	125.51		107.921	-27.639	-188.795	-14.986	53.572			-67.273	13.483		-10.811	9.37	-3.819		-0.339		6.052	-13.9854	-9.898166667
0.533	-19.894	-69.976	-7.482	-12.617	-148.88		102.864	6.31	-210.57	29.719	34.185			-96.213	-95.271		245.932	24.687	-12.352		118.975		-51.7698	-7.4984	30.95966667
0.667	50.884	-124.116	50.199	-55.927	-14.446		105.429	30.444	-218.739	-26.164	29.692			-113.616	13.848		-14.211	27.414	-5.486		-5.095		-18.6812	-15.8676	-16.191
0.8	31.342	-159.98	53.477	-71.061	-17.611		93.991	-56.797	-138.524	-87.553	-25.485			-112.77	13.334		127.562	26.545	10.645		-8.354		-32.7666	-42.8736	9.493666667
0.933	-19.436	-20.652	72.879	-55.29	-8.631		51.373	-137.501	-99.605	-15.688	43.798			-134.525	-5.399		-13.843	48.143	13.567		-4.898		-6.226	-31.5246	-16.15916667
1.067	57.004	-29.534	26.039	-82.725	16.697		-21.327	-179.73	-141.328	97.95	-15.152			-109.493	-9.165		123.709	82.451	-86.671		5.598		-2.5038	-51.9174	1.0715
1.2	108.649	-40.524	23.172	-109.384	105.368		117.274	-241.126	-66.703	-50.316	-161.246			-70.779	-8.554		245.64	56.148	89.103		237.83		17.4562	-80.4234	91.56466667
1.333	65.373	-9.394	6.156	-95.897	148.684		40.045	-176.325	-26.328	21.32	-101.41			25.815	-2.782		122.925	8.846	-15.304		-8.507		22.9844	-48.5396	21.83216667
1.467	129.224	-11.739	-5.453	-128.05	38.442		94.813	-227.867	-96.718	-28.528	-133.736			-38.364	-6.133		122.952	24.407	-9.941		-2.645		4.4848	-78.4072	15.046
1.6	115.872	-48.836	-11.71	-140.663	5.13		92.909	91.1	-134.535	-54.408	-140.562			-54.233	-0.49		-3.691	19.974	-22.356		117.23		-16.0414	-29.0992	9.405666667
1.733	32.385	-52.623	44.646	301.103	-149.675		150.949	-325.828	-153.238	-41.25	-152.72			-68.263	-5.491		-5.775	30.946	18.528		-119.846		35.1672	-104.4174	-24.9835
1.867	60.194	-43.877	-6.343	-388.925	19.466		30.378	-106.981	-176.757	-109.094	-177.65			-207.725	9.407		123.479	34.654	-22.605		-3.305		-71.897	-108.0208	-11.01583333
2	287.46	-70.392	-28.244	-5.599	139.588		81.084	-34.771	-160.445	-174.062	-246.273			-215.472	33.008		123.059	-2.661	-23.515		-7.785		64.5626	-106.8934	-15.561
2.133	-138.358	-60.854	6.736	-42.865	-147.592		130.357	-3.141	-103.195	-126.008	-93.559			-247.897	18.67		3.39	13.132	36.812		117.601		-76.5866	-39.1092	-9.715333333
2.267	-140.277	45.355	-17.11	-454.254	-5.537		101.57	129.395	-129.47	-78.184	52.912			-234.079	2.818		123.501	-17.726	-37.599		-119.581		-114.3646	15.2446	-47.111
2.4	140.687	150.703	-16.017	-43.707	13.017		110.034	191.589	-85.883	-93.125	-58.387			-177.819	-18.977		245.965	18.518	-32.185		118.372		48.9366	12.8456	25.64566667
2.533	7.37	9.544	-2.11	-14.076	156.016		147.878	42.306	-15.82	-12.032	-12.58			-207.346	-27.95		123.228	-7.754	-183.707		-16.269		31.3488	29.9504	-53.29966667
2.667	19.762	30.106	28.212	160.633	-10.718		43.287	-29.03	-40.312	11.636	-132.522			-186.028	163.866		-3.575	19.04	-144.649		118.881		45.599	-29.3882	-5.410833333
2.8	239.259	41.89	3.288	-159.259	-132.801		20.439	21.46	-50.394	19.786	-192.476			-197.144	54.043		246.693	-3.288	-164.8		-119.916		-1.5246	-36.237	-30.73533333
2.933	-17.654	13.55	22.296	-62.598	15.965		111.201	-6.051	-3.589	43.662	-237.645			-253.185	75.178		124.112	9.133	-304.557		118.061		-5.6882	-18.4844	-38.543
3.067	-5.77	17.296	-7.667	161.957	21.004		194.379	-11.628	-61.66	42.721	87.752			-214.44	71.538		123.013	20.437	-116.191		-120.074		37.364	50.3128	-39.28616667
3.2	141.82	-17.658	24.094	-6.309	-4.274		90.878	-17.901	-4.994	35.424	-49.119			-192.321	67.042		246.095	-4.3	-164.619		-11.43		27.5346	10.8576	-9.922166667
3.333	-9.049	41.97	12.333	-155.094	45.979		31.166	102.949	-14.258	93.883	-31.595			-216.91	6.366		3.934	-10.961	-179.858		-14.768		-12.7722	36.429	-68.6995
3.467	142.214	-28.951	11.616	-8.706	7.66		219.116	149.842	26.466	63.733	14.982			-235.756	48.21		-1.062	-2.228	-157.434		-11.252		24.7666	94.8278	-59.92033333
3.6	143.503	5.175	-7.956	380.941	149.553		18.676	26.162	78.847	108.616	-64.173			-292.944	-79.15		123.327	6.297	-113.805		-7.575		134.2432	33.6256	-60.64166667
3.733	-141.8	-3.844	35.848	15.249	2.539		194.423	36.42	25.771	83.587	-253.594			-305.496	-11.834		-5.367	27.14	-126.824		-14.438		-18.4016	17.3214	-72.80316667
3.867	141.744	-7.561	16.552	-7.621	-16.012		158.653	41.614	73.07	86.668	49.701			-341.869	-5.345		-6.56	80.129	-186.349		-11.057		25.4204	81.9412	-78.5085
4	16.573	-28.884	18.492	10.942	148.532		145.122	79.28	100.41	66.134	-71.997			-257.912	21.742		-121.725	51.066	-206.13		119.135		33.131	63.7898	-65.63733333
4.133	145.308	-126.264	12.146	1.585	-161.972		105.996	22.078	70.025	65.647	-37.541			-244.155	-17.73		122.958	7.312	-59.13		-17.051		-25.8394	45.241	-34.63266667
4.267	-144.101	-67.316	12.259	-2.023	296.583		212.915	41.419	110.584	115.361	-103.163			-203.218	5.469		-5.857	37.609	-144.61		-10.851		19.0804	75.4232	-53.57633333
4.4	-2.261	-94.36	52.047	-12.696	-16.664		47.891	135.424	-10.367	117.533	-83.243			-150.763	120.363		2.766	-12.407	-129.027		-14.89		-14.7868	41.4476	-30.65966667
4.533	141.895	-17.953	10.257	-3.623	-8.36		148.196	197.426	47.206	101.55	2.906			-84.859	-13.595		-3.449	20.881	-161.693		-9.746		24.4432	99.4568	-42.07683333
4.667	-0.602	-80.58	-16.059	23.724	26.585		186.982	323.002	73.693	85.338	-54.852			6.288	0.875		122.988	10.268	-135.664		119.551		-9.3864	122.8326	20.71766667
4.8	-0.963	-71.956	-22.046	26.81	-147.636		184.153	54.402	85.129	160.287	-16.578	158.563		93.014	11.03		-3.808	8.686	-147.623		119.987		-43.1582	104.326	13.54766667
4.933	-1.667	-49.905	-6.338	35.968	147.308		146.678	61.248	98.77	-43.733	28.492	158.964		37.391	18.505		245.884	-1.68	-172.369		-11.499		25.0732	75.06983333	19.372
5.067	5.138	-43.025	38.636	139.653	-147.205		217.819	51.737	123.658	216.533	6.507	-159.177		31.14	48.174		-4.726	-32.953	-118.388		2.604		-1.3606	76.1795	-12.35816667
5.2	-2.235	-33.792	40.688	-35.09	147.462		152.135	133.776	124.566	-49.137	-13.416	162.055		148.333	35.163		-9.529	-20.039	-141.78		-119.262		23.4066	84.9965	-17.85233333
5.333	5.346	-71.197	4.955	48.135	147.723		323.338	136.587	96.216	73.027	56.77	317.276		102.007	96.126		-2.32	-14.815	-125.413		-239.41		26.9924	167.2023333	-30.6375
5.467	-15.395	-43.247	14.116	69.799	-148.333		139.819	-62.888	116.087	91.326	-83.992	-158.928	3.321	87.419	55.761		3.934	16.912	-124.951		-239.387		-24.612	6.392142857	-33.38533333
5.6	-141.845	-73.307	9.735	145.44	43.859		14.73	140.269	60.777	185.743	-103.938	158.628	-135.527	75.271	92.126		-9.784	37.165	-211.542		14.53		-3.2236	45.81171429	-0.372333333
5.733	5.019	-35.851	-4.538	-339.225	20.379		130.007	63.068	98.274	112.649	-387.634	159.497	-7.303	120.95	33.765		-4.297	-2.979	-74.557		-237.946		-70.8432	24.07971429	-27.51066667
5.867	141.833	16.872	34.632	218.684	148.466		118.42	140.702	90.705	90.692	-105.073	158.645	270.774	87.213	22.835		-123.634	-0.64	-66.169		-118.844		112.0974	109.2664286	-33.2065
6	-141.566	-34.703	49.602	53.198	-148.37		136.467	-82.218	82.315	129.612	-299.282	159.771	-0.512	137.503	26.52		123.105	17.572	-78.072		-119.558		-44.3678	18.02185714	17.845
6.133	3.489	32.006	19.764	28.353	147.139		190.735	30.996	95.326	79.385	-152.679	35.542	136.027	132.169	16.331		3.81	10.307	-11.126		-238.565		46.1502	59.33314286	-14.51233333
6.267	14.058	20.952	18.17	55.625	-7.9		182.808	254.919	92.608	73.441	-73.734	318.58	3.203	120.233	13.381		-246.09	5.309	226.884		-2.711		20.181	121.6892857	19.501
6.4	142.791	17.456	25.707	45.463	-5.403		158.408	64.842	108.26	158.563	-7.727	42.226	101.805	63.232	14.031		122.456	-3.943	247.34		118.252		45.2028	89.48242857	93.56133333
6.533	-18.409	42.584	49.024	-12.331	147.743		155.069	61.485	117.163	97.196	-4.513	63.095	75.286	154.664	-4.262		-3.439	28.29	207.428		17.368		41.7222	80.683	66.67483333
6.667	-142.971	27.608	43.827	14.93	6.367	36.207	190.339	137.177	89.544	138.068	31.988	185.764	56.369	141.394	11.338		246.034	14.307	202.692	387.44	5.308		-2.338666667	118.4641429	144.0732857
6.8	0.109	51.802	19.123	16.4	5.991	226.711	223.141	344.315	43.462	117.361	87.313	140.27	50.326	97.82	24.094		123.406	28.158	107.78	-20.768	-27.249		53.356	143.7411429	47.60585714
6.933	141.917	35.49	7.433	-22.484	2.032	75.301	139.548	142.347	90.048	115.816	13.868	47.457	19.764	117.024	16.182		123.628	-15.355	47.415	127.819	62.472		39.94816667	81.264	68.455
7.067	-142.698	47.082	44.818	60.298	2.702	144.04	178.084	-147.917	169.41	123.489	93.245	21.308	39.64	152.763	5.721		-0.411	-31.608	86.278	137.84	67.782		26.04033333	68.17985714	59.76642857
7.2	-25.937	52.179	9.568	-6.702	-24.085	113.269	303.862	226.395	69.957	124.136	111.115	157.449	28.167	132.236	-4.811		123.186	13.129	112.133	190.708	30.744		19.71533333	145.8687143	85.33214286
7.333	141.981	-18.709	-27.539	56.483	-4.742	55.339	132.321	94.539	63.053	126.521	181.798	36.386	-72.135	161.121	0.462		-12.574	22.916	117.45	170.349	67.065		33.80216667	80.35471429	75.25557143
7.467	-142.438	8.041	44.849	130.201	-195.691	174.818	80.938	82.468	93.717	89.587	-63.931	85.688	-147.03	114.645	-1.523		123.074	29.31	115.862	175.055	85.023		3.296666667	31.63385714	91.63514286
7.6	3.997	4.508	36.786	64.267	5.702	98.536	121.36	193.088	83.828	104.293	56.212	88.183	-123.289	151.903	17.562		123.435	40.088	23.339	144.777	161.2		35.63266667	74.81071429	94.61485714
7.733	-5.489	28.165	12.128	18.219	-149.032	145.76	127.527	220.742	99.359	109.103	90.027	163.59	-125.258	118.11	11.182		7.974	-5.797	116.983	101.754	199.912		8.291833333	97.87	78.58828571
7.867	-14.89	46.399	45.288	43.441	-150.59	233.898	161.834	149.628	66.727	98.146	57.491	142.56	-96.501	112.998	-23.719		3.095	48.797	73.329	113.32	-56.116		33.92433333	82.84071429	38.81485714
8	-144.618	-1.302	10.802	19.173	148.262	184.072	135.787	142.413	111.336	43.239	70.742	85.706	-133.562	104.104	15.72		-0.644	65.583	91.865	79.61	75.067		36.06483333	65.09442857	61.615
8.133	-6.561	47.064	3.06	61.45	-299.273	137.68	56.621	238.266	96.037	51.908	102.676	128.507	-337.444	125.896	-14.963		-0.054	21.58	97.061	52.75	63.934		-9.43	48.08157143	49.45771429
8.267	141.894	51.735	16.087	51.667	-150.144	142.116	2.569	376.059	122.733	114.735	66.853	106.757	-114.211	94.257	11.823		0.936	-13.211	98.772	61.513	35.543		42.22583333	96.49928571	41.37614286
8.4	-143.061	50.945	-3.905	246.268	-152.115	53.264	204.313	45.492	105.085	13.364	70.279	89.902	-69.5	116.569	-105.621		-123.044	11.224	172.35	14.892	53.791		8.566	65.56214286	20.023
8.533	-142.06	33.494	45.538	61.568	-3.433	135.589	31.268	42.921	-103.855	47.539	117.138	125.654	-64.085	130.858	-1.833		-1.894	12.013	89.667	47.517	149.371		21.78266667	28.08285714	60.81414286
8.667	-3.487	40.285	42.15	31.102	-3.425	147.981	-12.087	-75.197	75.897	38.255	21.635	136.906	-10.83	64.585	-29.372		-2.62	-43.345	94.949	41.902	81.995		42.43433333	24.93985714	29.72771429
8.8	3.926	38.79	-17.545	12.649	20.205	214.54	-9.251	110.495	-3.697	36.281	93.395	128.414	-35.249	45.909	5.096		-0.645	21.038	72.534	29.359	80.448		45.4275	45.76971429	36.24842857
8.933	141.913	29.031	20.865	13.467	-298.092	69.622	-197.857	105.89	62.69	101.388	68.268	120.684	-5.748	61.841	-3.922		-123.324	-39.622	88.774	99.476	40.496		-3.865666667	36.47357143	17.67414286
9.067	-142.096	46.053	24.281	4.115	-11.417	134.626	-24.918	66.158	12.587	72.444	164.349	97.653	3.661	98.175	-8.666		245.867	10.999	96.188	81.439	21.029		9.260333333	55.99057143	77.86157143
9.2	0.537	34.083	8.954	-11.762	-150.637	137.688	-246.313	112.401	57.334	-5.854	105.177	98.224	26.039	85.636	20.38		-7.347	-20.542	109.076	177.506	9.879		3.143833333	21.00114286	53.51257143
9.333	-141.75	143.257	15.182	19.794	40.058	123.618	-268.734	159.705	56.507	-37.399	125.374	118.946	-19.079	105.874	-5.701		-246.019	-31.397	53.141	123.194	11.734		33.35983333	19.33142857	1.546571429
9.467	5.943	-51.773	12.821	23.083	150.099	100.95	-450.496	320.965	24.343	40.121	46.729	122.642	-10.832	118.506	18.133		-123.018	5.7	117.857	-39.171	8.093		40.18716667	13.35314286	15.15714286
9.6	69.307	20.95	-7.402	-9.942	-152.519	111.429	-255.013	172.097	11.58	142.447	246.662	152.355	19.207	103.668	4.505		-123.272	31.463	83.021	20.98	-40.016		5.303833333	69.905	11.47842857
9.733	11.484	-4.087	0.565	-60.114	-5.212	165.417	-198.817	190.46	51.881	65.148	210.913	116.273	24.743	83.56	96.192		-4.406	75.816	76.064	7.29	-61.956		18.00883333	65.80014286	38.93714286
9.867	4.465	49.269	1.967	-24.537	-148.711	97.251	-127.587	130.868	99.551	78.629	108.509	131.405	6.271	31.159	-10.713		-124.626	49.739	107.45	17.744	-196.694		-3.382666667	61.09228571	-17.99157143
10	1.862	39.317	-115.061	-15.809	-33.853	108.692	-66.691	426.28	80.006	19.147	-101.804	173.64	-11.03	41.52	-10.139		-246.066	7.217	122.242	37.195	-101.745		-2.475333333	74.22114286	-21.39657143
10.133	2.256	14.602	110.473	50.773	-148.764	89.88	-230.184	-99.762	59.565	-10.181	23.502	67.014	-105.546	2.364	-96.563		-125.959	15.116	92.997	24.161	-190.073		19.87	-42.22742857	-39.70814286
10.267	8.681	28.575	-6.254	127.64	11.201	134.585	-93.673	126.482	174.082	-24.43	82.798	67.165	-62.172	71.242	11.352		-122.631	71.539	166.811	37.652	-131.34		50.738	38.60742857	14.94642857
10.4	282.283	50.86	10.758	89.99	-67.692	227.484	31.229	153.006	434.124	-34.91	491.763	151.838	290.148	249.853	-14.108		123.714	188.684	236.944	59.775	-90.281		98.94716667	216.7425714	107.7972857
10.533	151.864	27.442	-15.073	82.591	428.556	187.027	413.346	230.075	311.295	39.569	285.728	145.807	303.118	285.78	-21.782		605.109	95.936	282.137	299.22	-23.652		143.7345	246.9911429	217.5354286
10.667	139.689	46.964	14	24.753	379.101	86.329	447.678	148.934	252.512	6.498	164.3	184.557	207.442	136.263	-28.141		-18.477	50.431	348.302	236.285	3.427		115.1393333	201.703	104.0128571
10.8	141.228	235.654	21.154	22.664	427.978	104.757	364.832	108.093	128.429	62.351	188.924	126.065	67.517	237.892	92.044		368.285	27.391	195.086	97.986	49.308		158.9058333	149.4587143	152.5702857
10.933	140.353	240.847	10.329	19.716	1.176	96.106	284.073	76.235	68.746	-103.918	169.314	92.967	54.481	122.494	111.155		246.021	23.414	136.95	56.072	65.55		84.7545	91.69971429	108.808
11.067	146.6	144.848	24.155	21.194	9.385	133.705	230.887	-70.281	46.207	120.264	169.013	91.839	58.834	114.994	71.14		246.107	-7.731	115.487	26.434	85.585		79.98116667	92.39471429	93.14514286
11.2	-101.416	62.758	-23.332	6.211	143.374	153.772	219.758	-18.584	30.483	5.693	88.269	126.189	64.838	141.225	70.049		245.902	27.084	125.283	26.197	222.144		40.22783333	73.80657143	122.5548571
11.333	24.155	16.244	6.611	-22.532	143.083	74.428	233.309	16.277	92.798	6.641	141.243	108.399	13.088	176.9	43.126		368.475	8.278	95.066	4.597	197.77		40.3315	87.39357143	127.7445714
11.467	141.475	-16.962	-5.466	4.586	142.884	149.238	218.355	117.153	16.785	33.881	-7.199	122.786	71.139	126.729	20.928		366.784	4.181	105.757	0.484	102.11		69.2925	81.84285714	103.8532857
11.6	-13.664	34.176	17.011	39.84	-201.772	124.079	197.899	147.609	44.995	-29.895	113.217	158.105	-16.204	102.834	80.743		245.326	0.423	55.965	10.825	34.428		-0.055	87.96085714	75.792
11.733	-3.961	48.931	2.549	29.205	289.604	125.042	190.492	187.184	102.066	-24.141	142.612	88.326	67.833	99.463	72.748		247.457	12.219	72.554	28.272	54.089		81.895	107.7674286	83.82885714
11.867	-141.111	21.777	14.428	42.807	-145.381	99.158	335.226	148.377	125.426	28.247	112.965	154.809	103.057	101.233	50.262		-122.959	0.795	134.73	14.326	72.794		-18.05366667	144.0152857	35.883
12	143.552	27.579	-23.639	21.624	-74.623	155.449	207.154	137.991	61.742	-27.614	306.244	91.427	274.965	283.679	33.867		4.67	-17.521	21.063	7.182	-1.744		41.657	150.2727143	47.31371429
12.133	-143.641	-1.217	4.135	12.036	62.628	89.034	355.479	177.952	133.25	-34.908	-90.7	111.86	-211.211	24.617	48.736		245.65	12.477	-168.607	31.024	33.121		3.829166667	63.10314286	32.43114286
12.267	-10.355	7.75	-6.431	504.431	59.667	142.373	289.716	172.177	111.699	61.066	162.353	93.375	89.986	59.531	57.299		368.681	5.431	-135.242	18.595	25.677		116.2391667	140.0531429	57.13885714
12.4	141.693	60.748	-1.919	14.067	45.821		246.151	309.617	104.718	18.597	114.418	130.136	115.93	98.85	42.518		246.419	-15.295	-88.92	-17.358	-21.472		52.082	148.5095714	34.96314286
12.533	-141.228	12.473	0.253	76.882	24.122		252.692	49.95	-13.16	37.912	117.669	117.042	25.964	76.316	10.161		247.959	7.273	8.244	-13.787	41.67		-5.4996	84.00985714	53.97657143
12.667	141.316	33.72	17.262	59.755	59.988		277.803	141.083	94.883	65.751	138.475	129.289	6.909	124.91	43.654		123.618	8.032	5.55	9.487	46.664		62.4082	122.0275714	51.70214286
12.8	6.987	37.984	8.819	29.259	65.297		272.303	179.462	80.005	82.909	111.236	106.827	67.05	125.118	11.725		247.215	-7.669	-14.374	-29.849	16.529		29.6692	128.5417143	49.81357143
12.933	-34.207	48.826	6.281	33.048	39.222		290.149	231.119	115.183	5.144	87.634	67.296	105.338	92.426	26.223		123.06	7.38	-37.723	62.62	-16.466		18.634	128.8375714	36.78857143
13.067	47.402	44.646	12.485	57.29	39.305		296.578	163.998	113.328	105.578	94.135	113.643	166.16	126.699	6.121		363.301	-2.529	-39.267	-4.555	75.146		40.2256	150.4885714	74.988
13.2	-7.357	45.666	6.546	73.325	48.717		299.134	107.709	111.954	22.414	101.016	51.374	74.446	77.174	-6.659		129.297	13.672	-19.123	36.935	37.679		33.3794	109.721	38.425
13.333	-123.214	22.504	-7.317	-0.627	39.338		334.134	-124.963	113.329	39.539	155.425	77.562	139.318	142.203	26.62		28.094	-9.986	22.015	31.038	14.109		-13.8632	104.9062857	36.299
13.467	-2.712	21.599	-137.903	55.385	133.594		235.996	33.658	204.314	-68.818	-48.065	74.034	46.805	76.395	-10.552		125.155	-15.256	196.27	187.276	26.179		13.9926	68.27485714	83.63814286
13.6	141.685	14.467	119.539	54.019	25.573		270.692	16.115	67.667	-235.843	147.076	34.826	15.821	138.28	28.693		245.129	12.944	263.697	52.876	31.952		71.0566	45.19342857	110.5101429
13.733	-141.676	21.703	-30.433	28.968	28.07		207.464	428.701	133.671	-205.623	65.594	97.753	36.856	150.781	58.42		489.664	4.92	66.43	-2.588	155.739		-18.6736	109.2022857	131.9094286
13.867	-3.084	38.914	-1.823	33.864	50.013		317.19	184.372	204.475	-284.805	124.078	-52.105	-18.214	132.525	123.328		130.397	8.472	161.059	15.466	47.2		23.5768	67.85585714	88.34957143
14	-42.823	54.231	-6.593	29.784	11.357		222.652	-232.642	107.777	-307.272	117.671	-29.681	-13.104	83.057	43.255		739.071	8.274	166.485	66.009	-99.916		9.1912	-19.22842857	143.7478571
14.133	22.139	53.322	5.893	11.649	21.603		256.955	144.344	103.161	-295.155	-33.381	39.121	-20.427	122.543	-13.358		245.79	-21.377	81.265	10.008	68.931		22.9212	27.80257143	70.54314286
14.267	-80.63	61.743	4.211	128.923	12.164		210.79	-135.932	125.357	-320.279	71.399	4.835	42.628	85.539	55.674		486.674	-1.818	71.279	24.832	21.157		25.2822	-0.171714286	106.191
14.4	-18.622	26.31	3.257	271.293	21.888		232.222	99.331	42.219	-278.253	16.76	37.258	41.84	107.699	35.623		123.3	2.196	84.914	7.572	24.605		60.8252	27.33957143	55.12985714
14.533	39.185	31.763	30.072	307.309	11.738		278.943	-205.009	114.737	-175.44	8.986	93.076	25.134	58.753	13.214	-4.331	365.532	12.474	81.661	37.039	117.463		84.0134	20.061	85.225625
14.667	-17.423	2.65	15.421	208.715	60.72		236.648	65.472	117.225	-136.628	152.859	-161.439	259.363	139.993	19.719	120.061	125.162	-4.333	109.886	-17.093	-228.453		54.0166	76.21428571	33.11775
14.8	-54.672	45.786	44.655	93.796	-21.04		243.529	-12.62	121.215	-80.891	-35.846	334.11	-98.698	111.449	15.846	120.08	123.228	7.412	59.126	-11.791	-206.445		21.705	67.257	27.363125
14.933	-38.765	-5.143	42.717	84.304	9.234		272.619	294.195	26.751	-135.155	107.703	23.911	87.878	118.179	2.615	120.494	245.735	2.069	95.001	-38.857	-167.152		18.4694	96.84314286	47.2605
15.067	23.217	49.591	30.484	78.665	21.775		257.188	43.829	6.81	-244.908	19.865	45.373	81.658	145.123	-5.408	121.388	125.764	-4.235	74.005	-143.822	-105.172		40.7464	29.97357143	25.955375
15.2	-11.417	18.282	95.778	57.618	3.188		233.69	-157.232	-93.205	-203.867	22.756	139.233	5.054	63.554	16.726	121.796	247.034	12.167	122.533	-173.844	-51.6		32.6898	-7.653	44.79575
15.333	-0.287	-16.391	30.03	66.234	16.768		252.144	8.976	-73.448	-247.788	112.251	164.915	13.626	122.045	-9.951	-121.305	246.462	6.115	90.973	-166.993	-53.059		19.2708	32.95371429	14.285875
15.467	-12.102	59.928	59.707	60.633	89.489		250.5	-156.472	-17.531	-165.302	135.672	126.11	161.5	154.194	-4.706	-19.383	125.074	6.513	98.644	-205.641	-83.058		51.531	47.78242857	8.954625
15.6	139.075	188.653	-99.009	21.875	5.11		228.939	-316.494	73.28	-103.702	141.156	70.68	141.023	161.247	4.033	-15.95	245.361	-10.666	82.351	-147.886	-120.342		51.1408	33.55457143	24.7685
15.733	95.84	24.507	-4.756	46.557	37.247		263.841	-283.296	89.713	-112.639	123.573	48.863	181.292	115.464	2.519	-240.522	124.556	-7.161	101.538	-87.844	-214.141		39.879	44.47814286	-25.698875
15.867	-130.846	47.231	30.646	19.703	-14.621		221.711	-91.77	108.104	-123.765	83.734	65.396	245.704	92.036	-4.082	-240.482	251.731	-4.178	63.296	-57.576	-161.866		-9.5774	72.73057143	-7.640125
16	-16.256	29.097	38.191	21.075	22.294		117.529	-377.637	124.176	-98.777	457.417	38.612	271.627	277.243	20.321	-140.113	250.088	9.593	64.417	-94.616	-153.995		18.8802	76.13528571	29.11725
16.133	-32.577	-54.327	2.17	-2.157	-4.549		215.421	-132.029	33.288	-19.551	-222.376	285.655	-121.805	-10.681	18.326	-160.599	175.977	13.109	62.811	-131.175	18.502		-18.288	5.514714286	-1.71625
16.267	-24.592	137.717	27.101	49.182	-6.299		332.324	-434.022	65.706	47.626	68.532	107.745	40.275	111.678	-4.518	-41.611	129.491	-10.6	40.384	-141.889	-67.389		36.6218	32.598	1.94325
16.4	29.44	8.639	140.113	-14.429	22.758		88.455	-370.379	24.367	37.186	161.487	154.726	41.219	142.177	-11.711	-39.118	-34.84	7.649	90.184	-125.39	-212.962		37.3042	19.58014286	-23.001375
16.533	-38.885	23.12	-64.372	4.375	-11.342		296.529	-100.825	15.8	38.088	96.676	79.655	14.904	213.812	10.081	-22.649	128.112	-29.845	87.798	32.911	36.83		-17.4208	62.97528571	57.13125
16.667	4.342	48.383	114.52	15.525	4.765		258.792	-118.914	-13.276	96.34	128.488	110.656	-20.662	167.511	-4.511	78.734	173.305	-0.113	215.151	62.155	-134.787		37.507	63.06057143	69.680625
16.8	10	18.941	15.444	43.182	-17.472		77.725	-59.133	47.362	114.011	164.387	122.123	-17.507	133.321	6.7	106.51	-38.022	8.933	57.063	91.651	86.035		14.019	64.13828571	56.523875
16.933	-37.589	-83.432	30.219	-9.692	-6.731		233.745	-162.714	-15.041	105.213	130.666	114.976	5.992	101.088	0.164	16.189	49.925	17.218	51.543	100.043	-140.312		-21.445	58.97671429	24.48225
17.067	-39.013	10.224	2.475	4.322	1.24		116.217	-214.976	12.007	157.692	165.488	180.779	-52.905	-72.319	-4.865	53.383	91.147	-10.145	68.041	216.264	-8.852		-4.1504	52.04314286	41.58175
17.2	-27.45	43.26	6.914	1.079	27.083		329.203	-205.643	-20.248	212.355	149.485	75.833	-32.405	-272.424	16.23	32.429	31.459	10.701	17.22	233.182	-3.587		10.1772	72.65428571	8.15125
17.333	32.707	19.948	-4.389	-10.54	-11.594		43.725	-156.25	159.629	250.228	308.234	85.566	-10.202	-134.821	-11.027	244.6	248.53	-4.081	-7.354	126.896	-68.527		5.2264	97.27571429	49.277
17.467	138.059	21.916	5.372	-4.845	15.674		253.759	-96.498	-131.431	189.148	105.919	72.835	-71.948	-331.687	7.313	-215.822	-175.404	3.793	-12.767	86.902	54.55		35.2352	45.96914286	-72.89025
17.6	20.095	23.064	28.258	-14.716	7.45		154.211	-18.722	-37.846	89.582	170.821	79.388	-17.654	-186.908	-5.734	160.367	19.624	23.139	-9.601	48.748	-37.262		12.8302	59.96857143	1.546625
17.733	157.988	-31.823	14.719	-35.804	2.233		150.639	69.454	4.866	72.576	222.441	125.61	36.783	-230.922	21.283	106.451	-114.122	-20.427	19.698	39.981	-79.685		21.4626	97.48128571	-32.217875
17.867	-141.92	11.802	-101.672	-32.451	-3.794		170.779	61.582	-24.042	37.668	166.224	128.138	45.835	-237.142	4.729	119.553	-79.741	9.431	-2.48	80.001	-10.905		-53.607	83.74057143	-14.56925
18	-0.581	28.761	15.899	-26.98	13.137		188.249	39.683	-9.67	17.663	135.895	122.171	39.753	-307.853	-15.497	114.492	-72.278	-7.839	-18.978	78.927	88.58		6.0472	76.24914286	-17.55575
18.133	141.067	3.449	-2.882	-26.489	20.306		226.933	44.882	33.803	30.111	365.718	70.714	48.069	-287.931	7.304	87.564	-46.698	-17.757	9.316	68.031	-11.333		27.0902	117.1757143	-23.938
18.267	11.451	74.26	1.518	8.69	-7.373		123.309	87.188	92.155	55.626	24.107	70.525	37.983	-232.792	-7.119	12.223	28.744	12.129	-16.094	36.064	15.341		17.7092	70.12757143	-18.938
18.4	2.067	119.707	6.31	-5.964	-1.579		96.237	165.774	31.953	104.222	135.355	86.054	19.171	-116.318	6.097	44.673	0.836	-24.737	23.28	69.553	-21.974		24.1082	91.25228571	-2.32375
18.533	140.245	-119.28	3.206	-11.992	-2.317		202.959	214.284	175.758	192.831	126.327	61.108	31.553	-112.198	-7.169	22.366	21.628	40.435	3.729	-8.079	4.906		1.9724	143.5457143	-4.29775
18.667	-3.917	144.927	100.111	-23.242	9.595	4.152	245.816	75.073	-15.718	130.6	304.485	167.669	125.007	-142.795	-32.253	-122.483	245.661	33.998	17.09	18.346	39.29		38.60433333	147.5617143	7.10675
18.8	17.899	-96.961	8.311	-65.237	-9.592	-72.36	166.439	-33.829	72.446	208.541	39.874	119.322	33.039	210.124	-56.094	128.343	-204.524	8.451	62.008	61.174	-9.313		-36.32333333	86.54742857	25.021125
18.933	-3.1	6.775	8.257	32.201	-25.844	-19.944	174.245	65.626	-6.158	319.355	181.208	173.477	71.952	47.205	-84.974	17.108	34.517	12.531	29.458	50.125	36.016		-0.275833333	139.9578571	17.74825
19.067	140.658	-22.688	-100.947	-11.852	-16.792	-50.785	-372.822	135.91	25.782	244.249	109.432	124.448	95.556	-7.559	-90.333	18.819	-5.786	13.621	10.516	134.714	22.78		-10.401	51.79357143	12.0965
19.2	-17.494	14.843	9.158	-23.255	-20.492	85.446	-485.723	-41.103	-132.934	213.59	166.097	176.438	150.972	92.58	-105.856	0.884	31.645	-7.02	-16.605	163.853	-6.036		8.034333333	6.762428571	19.180625
19.333	0.508	45.915	-13.031	-5.093	6.869	163.707	-382.446	-13.464	139.647	95.977	107.65	141.767	25.332	44.607	-110.393	1.694	-11.517	41.23	13.919	129.835	-51.999		33.14583333	16.35185714	7.172
19.467	9.511	40.968	-19.478	-13.557	-11.418	165.753	-299.481	-146.805	-133.736	87.483	140.789	98.283	62.518	84.231	-113.367	-3.728	-2.015	5.021	38.09	121.192	10.019		28.62983333	-27.27842857	17.430375
19.6	7.342	13.273	10.535	42.239	33.891	280.999	-261.962	37.934	134.692	41.729	114.054	97.311	69.912	90.146	-99.163	7.967	24.912	9.366	-88.948	128.346	9.782		64.71316667	33.38142857	10.301
19.733	245.654	-2.787	-1.577	-3.884	59.969	68.123	-111.584	64.528	-17.109	37.819	135.197	70.646	227.933	92.222	-117.23	-1.53	1.503	19.819	-130.398	128.776	18.22		60.91633333	58.20428571	1.42275
19.867	74.076	2.113	8.556	26.877	64.55	140.158	-51.137	94.194	37.856	-21.757	136.783	83.915	66.392	76.183	-72.296	2.258	0.432	-3.382	-118.387	101.765	17.206		52.72166667	49.46371429	0.472375
20	-34.754	73.269	27.131	-145.465	81.169	413.594	-73.966	103.715	-15.728	8.559	153.507	72.477	130.534	138.644	-91.425	54.242	23.224	7.116	-125.016	61.672	82.935		69.15733333	54.15685714	18.924
20.133	142.489	45.79	127.696	202.867	34.636	329.159	-24.563	96.944	-20.17	-105.541	59.791	112.495	37.417	127.799	-154.796	-59.139	5.828	0.423	-114.762	48.406	50.15		147.1061667	22.339	-12.011375
20.267	-144.601	16.218	40.697	-10.182	3.135	238.33	-5.284	104.329	-7.825	-269.065	124.551	156.656	102.338	97.495	67.633	-26.208	-2.557	16.432	-112.492	74.848	51.971		23.93283333	29.38571429	20.89025
20.4	144.213	40.263	-77.802	-5.366	5.523	241.78	-87.267	151.537	-9.718	-217.166	82.019	60.162	19.686	94.959	-37.216	8.867	1.035	-12.066	-104.516	158.452	77.764		58.10183333	-0.106714286	23.409875
20.533	-9.743	-10.473	175.97	11.3	5.183	339.748	125.263	215.496	16.001	-274.918	113.611	123.807	133.735	116.147	-52.509	0.244	-13.4	-0.64	-85.821	114.75	62.969		85.33083333	64.71357143	17.7175
20.667	142.658	17.653	-105.756	16.809	13.103	158.879	70.716	155.502	34.726	-357.28	79.842	136.79	60.381	145.991	-53.616	6.781	9.651	16.724	-72.702	135.968	71.43		40.55766667	25.811	32.528375
20.8	-10.406	8.652	127.663	24.622	15.695	323.781	87.189	156.08	-151.881	-143.623	125.568	124.999	82.177	141.179	-45.294	22.09	-9.563	-5.765	-13.205	75.863	199.528		81.66783333	40.07271429	45.604125
20.933	149.047	-6.264	24.839	37.903	-10.539	224.906	86.848	152.326	127.189	-147.908	122.667	158.036	26.398	137.674	-64.356	-2.949	0.378	8.074	38.476	77.09	504.744		69.982	75.07942857	87.391375
21.067	-8.869	15.707	15.137	30.84	26.615	210.001	145.361	215.45	-18.891	-297.368	82.42	103.547	188.601	101.275	-30.177	-36.703	-0.566	-0.171	19.165	61.066	196.209		48.2385	59.87428571	38.76225
21.2	-12.094	16.272	21.877	61.401	-6.376	181.161	174.371	162.977	-14.404	-312.472	125.736	101.098	8.918	57.696	-2.228	-12.892	-17.904	8.905	93.613	31.587	227.208		43.70683333	35.17485714	48.248125
21.333	142.104	31.643	-6.579	50.345	-11.248	187.649	118.383	214.983	-3.009	-349.572	153.113	91.773	129.242	32.485	-24.979	-1.627	2.803	4.99	118.16	-14.322	-3.75		65.65233333	50.70185714	14.22
21.467	-70.163	-11.035	-4.306	11.179	51.274	163.742	58.782	83.95	85.297	-299.951	73.064	125.786	-23.507	79.022	-28.154	-90.779	-32.311	-10.369	56.722	-17.725	46.16		23.4485	14.77442857	0.32075
21.6	63.447	36.348	-47.868	29.696	27.425	169.908	59.757	-68.3	120.317	-300.6	52.59	119.556	37.633	144.773	-49.27	3.472	-27.439	-3.725	69.042	-13.112	21.453		46.49266667	2.993285714	18.14925
21.733	-21.98	20.202	153.78	18.952	-16.533	208.917	250.714	20.52	95.589	-309.499	51.142	131.354	7.055	88.979	-9.567	6.696	-25.152	-22.958	54.138	-75.016	21.071		60.55633333	35.26785714	4.773875
21.867	14.139	19.183	-18.471	24.167	33.629	184.899	165.021	-34.499	62.388	-290.671	123.761	72.105	-23.447	74.048	-51.414	-2.018	-26.795	2.122	60.023	-19.923	11.141		42.92433333	10.66542857	5.898
22	120.747	15.962	-110.273	0.538	-8.871	148.89	117.527	-16.933	61.559	-283.57	83.338	86.202	128.641	61.872	-61.092	-5.54	-148.754	15.347	41.043	-75.209	2.929		27.83216667	25.252	-21.1755
22.133	9.812	-33.47	128.333	-3.331	35.433	193.9	140.884	79.018	33.591	-244.088	118.452	77.225	136.106	127.234	-32.472	-3.53	-147.369	12.143	36.007	-129.678	-9.152		55.11283333	48.74114286	-18.352125
22.267	56.209	6.993	-46.62	11.517	95.964	159	162.393	119.316	44.868	-119.595	117.007	104.667	57.801	46.931	-19.543	-2.546	-68.011	-15.182	21.552	-156.286	41.929		47.17716667	69.49385714	-18.8945
22.4	-143.91	17.681	38.025	10.947	73.084	197.329	183.472	100.059	35.825	-301.192	65.312	109.48	30.382	36.148	-10.404	-9.928	-221.87	-24.803	13.257	-202.278	-8.872		32.19266667	31.90542857	-53.59375
22.533	57.003	-10.78	165.002	-13.209	10.425	162.819	71.367	97.941	36.8	-76.787	136.922	36.065	8.483	79.078	16.753	-5.828	-263.904	-4.527	-5.505	-268.159	28.279		61.87666667	44.39871429	-52.976625
22.667	143.358	19.032	-64.113	13.547	39.948	192.342	-404.962	90.705	65.763	-27.079	155.015	79.941	134.029	132.55	-11.956	126.705	-248.212	-29.159	48.282	-234.477	22.471		57.35233333	13.34457143	-24.2245
22.8	-142.731	33.434	25.203	8.444	-17.022	274.675	-222.766	240.226	1.542	82.531	67.316	35.307	-53.009	34.432	29.841	125.836	-247.98	-35.408	34.149	-240.761	153.79		30.33383333	21.59242857	-18.262625
22.933	142.857	-1.236	15.221	-4.474	8.317		-70.128	180.922	24.309	-41.153	207.498	50.126	30.676	225.114	-132.215	-125.554	-124.727	-72.505	53.441	-147.543	-43.585		32.137	54.60714286	-45.94675
23.067	4.308	21.904	24.684	-10.415	98.301		77.374	140.843	47.251	45.195	135.875	-12.197	-22.136	304.523	-15.414	2.742	-249.391	-66.154	11.669	-102.882	50.046		27.7564	58.88642857	-8.107625
23.2	25.519	-9.088	11.044	6.444	72.145		68.055	444.088	53.532	31.16	174.072	105.432	100.414	172.975	-23.678	126.439	-132.774	-69.811	36.977	-6.777	-4.21		21.2128	139.5361429	12.392625
23.333	4.015	1.001	-19.933	10.298	50.559		187.407	113.298	54.545	83.074	188.673	70.001	76.685	89.142	-55.373	-125.852	-48.724	-62.496	20.015	-93.524	-40.869		9.188	110.5261429	-39.710125
23.467	143.118	-0.548	-2.574	-16.232	65.898		70.97	213.235	14.009	38.17	191.261	33.006	75.583	88.783	-40.525	7.813	-128.093	-48.049	63.96	-20.062	-31.158		37.9324	90.89057143	-13.416375
23.6	2.821	6.678	35.167	-13.395	26.042		268.879	-99.874	66.747	23.615	160.427	13.354	41.677	80.182	-8.968	126.551	-246.377	-40.724	49.329	-29.263	27.494		11.4626	67.83214286	-5.222
23.733	25.286	2.557	41.902	31.789	40.341		127.893	139.301	-36.94	-63.706	268.049	-42.087	54.252	40.2	89.294	-127.686	-123.373	-26.862	117.473	103.615	-26.318		28.375	63.82314286	5.792875
23.867	143.098	-8.149	46.87	-5.377	-6.136		57.348	103.121	42.242	126.745	137.894	8.723	87.021	55.288	-28.926	-0.987	-247.28	-8.335	71.127	313.123	32.324		34.0612	80.442	23.29175
24	-0.699	146.505	48.901	21.028	20.914		-5.179	-27.456	-2.185	38.278	307.44	-25.72	140.21	-4.276	-20.971	-3.425	-369.121	-20.707	31.88	171.848	23.708		47.3298	60.76971429	-23.883
24.133	143.463	-114.23	-4.212	-19.267	0.581		-28.019	-39.175	50.105	-129.787	-195.662	23.748	-82.845	130.73	-30.699	-7.17	-245.728	12.169	-8.814	174.596	20.23		1.267	-57.37642857	5.66425
24.267	-141.706	21.504	-8.042	5.594	12.22		-236.436	-11.047	5.759	-14.665	77.909	-69.504	36.76	68.158	-50.462	17.351	-123.494	-17.657	-9.688	93.765	41.155		-22.086	-30.17485714	2.391
24.4	13.473	19.078	19.961	19.42	-22.505		-129.205	47.065	51.978	140.381	193.644	-90.795	64.323	123.624	16.415	11.205	-247.227	-42.031	23.297	167.084	203.56		9.8854	39.62728571	31.990875
24.533	-1.847	-4.748	4.768	-8.576	-19.947		-103.007	-64.234	44.972	55.404	310.61	-209.229	62.102	123.027	21.962	-6.517	-125.509	-58.931	36.15	83.508	15.552		-6.07	13.80257143	11.15525
24.667	141.348	11.272	129.175	8.239	2.88		-170.756	-122.795	116.186	151.858	125.462	-320.488	12.746	104.525	77.795	4.338	-248.33	-22.938	64.546	41.685	40.691		58.5828	-29.68385714	7.789
24.8	-14.699	10.858	-99.958	-28.462	-17.076		-226.464	-246.247	100.264	61.503	145.698	-435.625	32.205	46.56	72.018	2.818	-124.084	-43.547	79.708	162.589	15.975		-29.8674	-81.238	26.504625
24.933	83.588	16.169	7.935	-4.459	-11.554		-204.873	-247.356	22.983	79.283	147.306	-414.666	60.983	-3.606	50.572	5.862	-124.421	-33.289	95.592	154.11	21.496		18.3358	-79.47714286	20.7895
25.067	146.634	21.47	-0.995	16.204	14.955		-179.417	-145.894	29.252	63.303	167.436	-375.185	56.357	10.322	58.932	2.565	-124.066	-29.129	77.839	178.762	-7.201		39.6536	-54.87828571	21.003
25.2	144.077	-2.854	-2.054	-45.386	-15.914		-205.655	21.303	27.318	51.403	96.048	-365.74	30.522	43.789	70.439	-3.23	-1.168	7.271	117.157	148.649	40.052		15.5738	-49.25728571	52.869875
25.333	-0.81	-27.778	15.339	-144.503	-6.583		-232.317	-3.779	15.578	134.167	-79.391	-326.22	58.131	133.885	81.93	-1.155	15.437	30.572	147.355	27.724	23.399		-32.867	-61.97585714	57.393375
25.467	-9.926	3.568	-10.109	114.324	-9.22		-209.635	202.642	23.562	74.927	18.741	-244.772	49.962	14.089	17.972	4.843	127.35	19.54	107.098	86.908	-6.745		17.7274	-12.08185714	46.381875
25.6	-12.148	2.108	-7.226	-30.675	5.519		-224.266	144.559	-7.051	91.312	254.982	-369.156	77.067	132.577	50.334	9.884	-30.518	-2.062	57.292	66.818	39.275		-8.4844	-4.650428571	40.45
25.733	146.541	4.173	6.741	44.884	-9.237		-238.677	160.919	8.964	-50.298	45.987	-330.816	35.753	427.611	27.168	6.907	247.116	26.03	-2.094	83.641	1.294		38.6204	-52.59542857	102.209125
25.867	-144.738	40.484	19.278	9.989	5.937		-290.937	55.617	5.311	123.178	143.067	-349.445	30.471	186.735	28.81	126.077	123.495	-65.008	-21.409	17.463	-37.939		-13.81	-40.39114286	44.778
26	143.341	-3.408	13.525	-2.627	-5.981		-188.041	-142.033	6.661	20.23	137.069	-459.72	87.927	38.833	11.398	-2.418	123.915	-80.454	40.205	-23.169	3.434		28.97	-76.84385714	13.968
26.133	-16.768	9.685	9.539	73.159	10.191		-95.823	196.751	-7.542	-46.427	111.397	-376.208	-30.684	195.535	48.426	-19.585	246.995	-40.382	55.071	-32.096	-9.486		17.1612	-35.50514286	55.55975
26.267	-2.073	10.005	7.945	67.286	-16.377		-166.609	136.821	16.871	98.065	144.123	-324.539	11.338	124.461	13.783	17.43	-3.471	-35.876	35.119	19.585	13.441		13.3572	-11.99	23.059
26.4	-14.937	25.626	13.758	78.894	-9.181		32.665	154.328	4.189	189.53	147.028	-216.918	27.139	268.467	54.265	-124.95	123.396	-53.707	101.822	-18.757	-31.711		18.832	48.28014286	39.853125
26.533	-3.307	25.862	53.12	37.214	-20.262		184.15	157.009	-11.835	145.848	72.491	-329.924	-32.569	87.767	59.797	-12.018	-1.773	-74.821	6.305	-303.344	-2.758		18.5254	26.45285714	-30.105625
26.667	2.225	145.795	-15.842	-31.449	-19.497		-51.939	98.472	-15.226	165.039	155.941	-287.269	136.967	138.436	88.66	16.222	122.909	-31.388	-22.738	-250.338	31.884		16.2464	28.855	11.705875
26.8	111.907	-164.118	53.938	84.058	-14.574		137.076	181.408	20.222	180.827	-116.06	-204.83	-214.921	93.451	27.596	-8.645	121.977	-48.69	-14.133	-309.477	26.644		14.2422	-2.325428571	-13.909625
26.933	-10.874	20.249	-7.046	14.85	4.791		170.177	65.906	12.625	284.163	157.357	-96.951	72.851	153.922	18.671	-7.45	246.54	-20.713	-18.336	-242	-8.047		4.394	95.16114286	15.323375
27.067	10.047	11.991	12.288	13.87	-49.153		120.67	84.683	-12.506	137.631	133.209	-59.685	161.743	126.078	5.465	2.099	248.588	-40.166	-45.077	-236.188	49.035		-0.1914	80.82071429	13.72925
27.2	-9.663	-23.71	16.874	21.349	5.901		212.849	30.023	6.954	149.113	120.394	-102.662	151.085	147.95	20.975	2.694	-17.433	-68.887	-150.758	-309.576	32.568		2.1502	81.108	-42.808375
27.333	14.475	16.423	2.844	7.378	19.027		143.933	127.3	8.762	97.057	60.732	-147.091	100.583	108.593	39.903	127.237	50.443	-32.892	-309.642	-292.303	21.694		12.0294	55.89657143	-35.870875
27.467	-105.489	-6.052	-4.603	10.57	-36.236		145.131	67.607	-32.256	147.041	62.437	-282.295	181.961	67.484	58.237	-127.645	2.136	-27.105	-260.97	-278.35	30.149		-28.362	41.37514286	-67.008
27.6	14.379	14.36	23.544	6.988	0.407		143.857	404.517	2.604	-68.013	51.665	-295.384	216.533	107.291	13.712	-8.508	10.544	13.014	-192.146	-296.171	71.96		11.9356	65.11128571	-35.038
27.733	-59.811	-1.285	6.964	42.684	-12.257		39.758	-259.917	-13.028	115.31	59.243	-250.797	137.871	125.706	26.952	-125.519	-4.198	-8.686	-162.847	-256.592	32.614		-4.741	-24.50857143	-46.57125
27.867	-8.891	4.927	6.019	-28.086	-43.622		-360.903	410.491	18.966	231.476	100.609	-227.669	130.031	88.531	40.844	6.624	250.315	-13.303	-252.321	-170.912	50.927		-13.9306	43.28585714	0.088125
28	160.918	292.548	17.209	-151.337	-79.503		-360.383	16.504	-17.331	398.767	152.813	-169.993	269.498	141.494	24.739	11.234	-8.898	43.804	-279.304	-126.618	25.758		47.967	41.41071429	-20.973875
28.133	4.461	-276.545	10.346	179.655	-182.701		-403.134	-184.125	-16.534	67.167	-81.759	-37.224	-52.538	101.608	3.693	127.442	-2.107	20.636	-236.106	-247.46	27.089		-52.9568	-101.1638571	-25.650625
28.267	30.697	3.482	7.699	5.546	-130.956		-323.7	194.575	-29.627	241.62	44.322	-40.921	68.024	118.071	9.772	3.048	32.059	89.747	-223.209	-111.813	97.581		-16.7064	22.04185714	1.907
28.4	38.726	-4.703	5.107	-46.35	-144.448		-382.255	-148.182	-11.541	152.585	-13.956	-55.525	96.755	138.598	31.025	2.554	125.34	54.07	-187.291	-150.88	43.66		-30.3336	-51.73128571	7.1345
28.533	-29.264	11.086	7.188	23.357	-96.247		-420.159	104.839	-11.812	-15.133	125.434	54.932	81.435	109.472	-5.583	127.375	2.671	13.093	-152.268	-144.999	-13.135		-16.776	-11.49485714	-7.92175
28.667	-19.672	-10.399	11.971	11.132	-91.397		-326.166	-448.149	19.003	198.413	90.123	-33.242	101.837	98.743	22.857	252.43	7.681	3.269	-53.522	-51.314	68.666		-19.673	-56.883	43.60125
28.8	7.347	11.59	5.905	12.915	-79.836		-270.926	-124.856	26.505	123.791	16.09	-117.191	234.86	142.715	33.996	-125.272	-17.955	49.642	-91.819	-16.189	4.34		-8.4158	-15.961	-2.56775
28.933	-91.887	-5.973	11.583	-5.506	15.212		-195.046	-265.709	-6.757	160.983	9.549	-35.877	102.196	132.001	40.591	125.932	-6.15	-17.338	-98.883	66.96	-16.919		-15.3142	-32.95157143	28.27425
29.067	-42.929	-23.356	-15.469	18.322	-87.958		-122.282	-562.664	0.77	242.029	89.322	205.603	34.568	149.797	-10.011	8.365	124.701	-23.079	-47.25	78.976	53.759		-30.278	-16.09342857	41.90725
29.2	-42.209	18.079	17.171	59.486	-78.158		-116.011	-252.476	46.845	164.597	122.171	113.49	38.694	195.784	19.246	125.387	-123.822	35.439	-29.556	73.395	152.108		-5.1262	16.75857143	55.997625
29.333	2.607	146.674	-27.093	-8.948	-35.98		-132.217	12.045	163.963	268.219	308.032	-160.159	29.977	138.3	24.534	-3.153	124.224	14.285	23.161	124.798	151.91		15.452	69.98	74.757375
29.467	23.442	-155.637	3.996	116.112	-13.231		-35.735	-187.642	-57.457	96.135	-74.967	352.728	154.191	21.56	5.036			79.538	6.528	-102.08	5.433		-5.0636	35.32185714	2.669166667
29.6	69.214	-9.497	10.495	53	-41.663		206.489	-54.635	68.273	115.223	75.347	49.141	98.461	125.407	-19.775			75.875	5.927	40.571	-90.635		16.3098	79.757	22.895
29.733	45.813	16.807	-19.569	28.642	-18.491		174.158	-211.929	53.219	139.384	156.425	68.764	71.547	95.192	-18.336			17.169	50.276	105.046	-44.504		10.6404	64.50971429	34.1405
29.867	65.722	17.993	10.888	71.401	4.848		278.572	175.577	96.909	61.372	148.411	182.249	59.707	236.356	-22.275			33.218	53.464	152.319	-21.035		34.1704	143.2567143	72.00783333
