# Supplementary material for: Precise optical control of gene expression in C elegans using improved genetic code expansion and Cre recombinase
Source: eLife. 2021 Aug 5;10:e67075. doi: 10.7554/eLife.67075 (PMC8448529; doi:10.7554/eLife.67075)
Supplement: Figure 5—source data 2. — The light pulse is delivered at the 10 s mark, which corresponds to the ‘0’ mark in the graphs in Figure 5C–E and Figure 5—figure supplement 2. [file elife-67075-fig5-data2.zip › Velocities of animals in Figure 5D,E,F and figure supplement 2/PLML_74mW_raw_byExpt.csv]

Time(s)	T1	T2	T3	T4	T5	T1	T2	T3	T4	T5	T1	T2	T3	T4	T5	T6	T1	T2	T3	T4	T5		Expt1	Expt2	Expt3
0																	-12.513	-14.335		26.991	138.064		#DIV/0!	#DIV/0!	34.55175
0.133	43.686	-14.576	65.886			43.416	19.818	72.049	24.949	-65.407	-16.013	-20.796	-31.858	37.233	50.823	-92.946	-12.418	-4.327		9.713	5.242		23.727625	-12.2595	-0.4475
0.267	-17.479	-22.578	16.743			19.711	59.444	68.265	8.12	-28.762	7.285	18.826	-107.933	41.255	92.838	-94.64	43.767	8.846		20.895	-86.646		12.933	-7.0615	-3.2845
0.4	18.01	32.082	46.679			39.847	98.34	63.316	6.92	-21.336	11.202	23.753	-343.655	26.872	37.216	-119.471	144.829	-6.255		2.754	-2.723		35.48225	-60.6805	34.65125
0.533	18.675	16.267	69.209			29.95	4.383	94.825	14.903	-2.435	-2.299	-100.641	-379.01	-20.383	90.834	97.202	7.77	5.757		15.874	-6.216		30.722125	-52.38283333	5.79625
0.667	15.065	-18.953	66.868			22.137	-3.217	53.438	-24.585	-18.063	5.706	99.789	-324.313	82.391	67.869	-7.403	63.412	-38.355		41.473	21.811		11.58625	-12.66016667	22.08525
0.8	11.108	-16.002	27.301			10.355	45.837	84.551	3.223	19.796	14.401	9.304	-252.544	34.791	45.561	-12.658	49.087	4.334		-12.243	55.477		23.271125	-26.8575	24.16375
0.933	11.16	9.747	28.957			35.915	-28.221	41.467	5.596	26.553	-8.283	34.01	-124.877	6.597	108.609	-29.717	26.305	-20.561		10.232	42.703		16.39675	-2.276833333	14.66975
1.067	-3.473	2.501	3.166			10.245	22.936	74.969	-2.003	13.693	-25.191	-27.608	-125.085	16.62	40.243	34.484	47.681	-34.05		25.959	43.934		15.25425	-14.42283333	20.881
1.2	-7.173	-0.866	-4.125			64.857	-21.978	44.029	-23.434	-16.79	29.717	7.03	-137.139	67.575	59.648	-27.939	25.739	-24.282		27.345	48.268		4.315	-0.184666667	19.2675
1.333	-3.233	-11.329	10.565			21.186	-17.323	58.759	58.588	67.47	-42.193	-28.553	-236.728	169.257	83.215	34.115	-10.854	-42.955		29.95	37.574		23.085375	-3.481166667	3.42875
1.467	-8.866	-12.408	2.438			46.735	-17.449	64.694	-24.817	81.122	10.641	-37.094	-296.748	-117.141	91.851	-2.99	9.965	-31.934		122.313	14.818		16.431125	-58.58016667	28.7905
1.6	-10.448	14.031	4.109			47.017	-23.627	15.341	-3.066	74.418	14.539	2.079	-276.111	41.637	51.099	-54.727	45.781	-40.448		-108.025	13.716		14.721875	-36.914	-22.244
1.733	7.891	10.05	4.619			28.607	-17.965	33.503	39.495	83.189	-19.179	25.651	-294.937	34.194	14.708	-32.129	47.088	-38.291		53.388	3.536		23.673625	-45.282	16.43025
1.867	6.222	-6.349	-9.517			52.328	-24.683	54.92	-3.862	19.589	-28.701	8.367	-311.716	24.074	75.158	-22.842	53.633	25.418		11.808	26.4		11.081	-42.61	29.31475
2	9.673	-12.83	30.076			28.862	75.963	61.73	18.516	42.285	-27.526	-30.066	-395.64	10.712	65.078	-33.734	100.99	50.147		-7.904	1.674		31.784375	-68.52933333	36.22675
2.133	-1.897	0.397	4.641			24.23	-13.14	47.754	45.382	63.411	-25.806	23.241	-343.708	32.494	59.453	-58.523	82.503	24.983		-11.744	23.035		21.34725	-52.1415	29.69425
2.267	27.668	6.588	13.262			77.318	-5.021	25.856	4.543	29.828	-25.448	-33.842	-348.658	84.471	96.076	-16.435	28.21	21.662		-7.682	5.626		22.50525	-40.63933333	11.954
2.4	3.153	31.599	-11.014			-16.476	-17.804	11.696	-11.188	95.505	-42.975	24.354	-314.059	59.04	74.657	-16.661	65.097	25.241		-16.944	6.33		10.683875	-35.94066667	19.931
2.533	-24.585	15.827	-11.236			28.729	15.195	29.04	15.976	30.134	-19.053	-2.459	-297.796	143.42	54.882	35.861	54.545	23.566		23.745	10.333		12.385	-14.19083333	28.04725
2.667	8.146	7.953	-18.112			15.665	-21.163	24.616	72.954	82.257	22.301	8.164	-356.152	160.268	46.481	-15.378	64.788	-27.913		28.736	2.077		21.5395	-22.386	16.922
2.8	6.414	20.349	5.963			16.118	23.854	20.326	74.735	33.617	86.433	-6.223	-244.013	-5.294	46.506	-33.103	39.194	-21.701		-25.51	-9.694		25.172	-25.949	-4.42775
2.933	-4.502	-5.024	-16.002			26.631	34.995	40.357	42.477	54.914	35.784	20.762	-130.865	-14.748	-17.347	-15.635	55.124	8.246		23.479	2.414		21.73075	-20.3415	22.31575
3.067	12.637	17.083	14.186			9.802	22.281	58.629	-4.871	35.799	54.396	-144.028	-259.552	53.149	110.651	46.165	48.446	-6.659		-11.325	-11.151		20.69325	-23.20316667	4.82775
3.2	-2.204	22.379	59.611			-4.652	28.523	-42.389	17.491	47.812	37.758	132.031	-61.219	40.185	105.632	-21.537	41.723	20.221		-13.64	4.847		15.821375	38.80833333	13.28775
3.333	12.679	8.844	28.003			9.481	-5.552	148.934	9.331	77.283	46.941	10.371	-138.409	20.576	189.047	-5.949	60.648	-308.807		32.762	20.689		36.125375	20.4295	-48.677
3.467	3.28	-8.721	-6.198			-5.424	9.06	59.509	-16.456	18.094	44.942	-116.226	-192.728	66.242	-46.394	57.684	76.817	301.409		-15.544	-6.052		6.643	-31.08	89.1575
3.6	13.278	-18.516	69.142			-8.581	-20.948	109.44	7.915	78.735	40.265	-13.836	-202.553	24.752	34.06	24.599	61.911	3.568		9.945	6.181		28.808125	-15.45216667	20.40125
3.733	41.872	4.178	38.087			17.291	-16.591	21.174	1.393	19.567	15.743	129.293	-232.955	37.668	177.777	80.983	12.695	-23.967		26.234	1.373		15.871375	34.7515	4.08375
3.867	13.948	28.303	33.889			10.291	42.249	79.883	-10.029	25.698	12.645	-15.035	-211.133	-17.855	19.366	30.078	105.084	7.132		-23.478	-16.298		28.029	-30.32233333	18.11
4	28.085	-3.859	26.357			-5.437	43.814	85.233	12.91	16.419	124.117	32.061	-258.14	-26.125	137.91	21.441	41.651	-16.856		-23.198	-10.529		25.44025	5.210666667	-2.233
4.133	16.549	21.944	45.097			10.137	19.266	88.425	27.826	74.09	53.014	-35.207	-304.29	85.191	-48.095	61.807	28.5	-11.618		-16.478	-163.032		37.91675	-31.26333333	-40.657
4.267	-6.668	20.312	27.911			-1.848	58.391	61.957	17.909	58.738	68.848	36.664	-351.719	58.431	168.494	27.26	54.147	53.122		-84.788	-361.878		29.58775	1.329666667	-84.84925
4.4	11.461	4.733	4.23			1.48	88.415	68.593	-7.832	36.743	16.046	-10.261	-316.746	36.582	79.841	60.46	23.478	2.894		-92.625	-459.272		25.977875	-22.34633333	-131.38125
4.533	17.419	34.325	12.16			7.111	24.131	59.312	7.299	90.451	61.734	-4.639	-257.441	58.046	96.079	12.313	59.527	26.033		-48.309	-301.891		31.526	-5.651333333	-66.16
4.667	40.053	5.964	14.404			-12.894	27.959	40.166	13.123	15.971	57.165	-15.024	-379.459	-15.612	-75.462	29.787	49.008	-161.836		-280.656	-286.323		18.09325	-66.43416667	-169.95175
4.8	4.934	25.229	23.921			16.662	23.433	15.901	-31.652	55.597	33.377	-107.613	-369.735	23.335	101.308	35.568	-79.965	143.465		-152.574	-198.472		16.753125	-47.29333333	-71.8865
4.933	11.944	36.449	-24.963			-17.942	-4.062	46.456	9.839	61.145	25.751	13.847	-269.884	20.093	120.682	35.276	196.553	24.624		-141.322	-54.125		14.85825	-9.039166667	6.4325
5.067	-2.894	14.162	12.084			6.204	40.582	-4.737	-9.157	42.369	5.059	116.786	-194.567	75.096	98.979	45.917	-25.574	8.218		-89.315	-31.613		12.326625	24.545	-34.571
5.2	10.031	8.285	-22.267			2.238	61.598	17.284	-15.856	53.831	68.194	-142.009	-48.351	19.434	94.588	-91.719	81.787	-8.225		-105.9	-9.399		14.393	-16.64383333	-10.43425
5.333	7.33	17.984	10.126			9.568	74.46	47.601	18.305	19.193	15.271	16.899	16.391	115.75	37.843	206.104	68.972	9.183		-56.279	-10.759		25.570875	68.043	2.77925
5.467	-2.095	9.545	12.134			-5.465	62.198	84.954	22.522	179.659	22.777	-12.013	110.151	-22.037	27.066	-81.827	163.465	-11.328		-72.283	-9.782		45.4315	7.352833333	17.518
5.6	2.984	8.333	-9.733			14.54	20.235	104.057	6.751	-84.259	34.405	137.149	121.619	74.718	-9.051	94.686	-97.795	-11.487		-5.48	-21.305		7.8635	75.58766667	-34.01675
5.733	15.318	2.86	6.124			5.119	2.912	119.217	-15.887	40.164	45.895	-110.41	108.338	-71.263	51.012	43.677	35.32	10.244		-30.055	-37.405		21.978375	11.20816667	-5.474
5.867	9.615	11.578	4.784			-17.347	12.174	74.321	25.224	46.131	34.537	134.388	96.412	111.542	35.656	87.4	44.751	27.101		24.685	-31.73		20.81	83.3225	16.20175
6	-16.27	-22.403	32.803			14.397	25.828	84.562	-11.748	22.171	27.398	19.884	205	24.383	77.644	85.031	10.436	-12.646		-12.188	-43.534		16.1675	73.22333333	-14.483
6.133	-2.049	14.706	13.474			12.429	65.176	101.426	-18.015	72.756	40.856	-15.347	124.189	-94.17	75.759	34.889	-22.203	28.92		11.633	3.595		32.487875	27.696	5.48625
6.267	-6.452	-15.556	-4.765			-2.544	48.943	110.361	-9.223	18.317	20.786	-28.179	168.262	55.529	171.667	59.884	-12.113	-6.695		40.199	-37.19		17.385125	74.65816667	-3.94975
6.4	86.102	19.855	13.664			2.227	50.658	76.498	-4.393	79.595	-1.909	-7.467	59.309	54.063	124.494	60.42	74.881	-9.501		46.001	2.584		40.52575	48.15166667	28.49125
6.533	9.655	-3.848	-18.642			1.314	51.887	101.071	-5.891	17.93	15.2	-3.969	73.322	16.392	100.923	118.27	110.812	-11.865		20.962	-6.988		19.1845	53.35633333	28.23025
6.667	-86.936	-4.173	15.439			6.159	13.358	103.375	24.563	149.892	28.334	-34.383	135.875	152.905	84.92	99.093	8.266	25.112		-4.428	-65.169		27.709625	77.79066667	-9.05475
6.8	0.244	-10.738	23.121			8.997	55.871	65.405	28.595	-94.607	64.253	49.471	121.18	108.545	149.125	101.248	40.22	17.918		29.456	-59.288		9.611	98.97033333	7.0765
6.933	3.273	3.434	41.565			11.868	11.649	84.603	9.743	51.744	3.386	-51.552	166.461	118.216	37.037	75.183	-8.798	16.759		-6.545	-309.717		27.234875	58.12183333	-77.07525
7.067	10.452	3.626	45.536			-17.859	34.686	73.02	28.738	156.777	38.196	-172.489	122.09	9.746	103.336	98.528	9.131	1.249		16.916	-374.531		41.872	33.2345	-86.80875
7.2	2.171	-12.061	57.8			24.016	30.779	64.728	-33.348	-56.278	80.542	-223.177	153.165	-19.123	93.13	55.707	25.027	-23.489		29.541	-159.361		9.725875	23.374	-32.0705
7.333	32.342	8.562	39.34			-9.163	12.057	37.435	26.046	112.637	87.818	-236.492	107.696	-17.485	46.074	70.014	0.927	-158.935		-3.352	-111.277		32.407	9.604166667	-68.15925
7.467	-8.922	-10.544	41.749			5.734	11.679	55.34	4.325	-105.641	13.043	-307.625	86.481	-32.156	119.986	32.95	-11.577	171.516		18.143	-211.937		-0.785	-14.5535	-8.46375
7.6	4.42	-12.704	84.472			-11.271	14.39	31.501	5.894	24.381	58.895	-32.23	63.818	-201.208	190.31	51.03	17.957	10.213		28.526	-201.38		17.635375	21.76916667	-36.171
7.733	11.585	-1.367	15.882			11.554	16.848	73.116	3.554	-4.361	61.204	-151.923	82.148	-219.368	13.731	17.38	-4.54	6.033		30.844	-156.965		15.851375	-32.80466667	-31.157
7.867	-2.387	5.253	5.547			-15.336	52.568	50.623	-23.285	4.35	18.849	-103.968	106.182	-235.71	-32.988	50.194	24.284	17.667		10.891	-235.538		9.666625	-32.90683333	-45.674
8	24.074	14.454	27.476			10.899	8.961	66.933	-4.865	18.874	8.346	-155.335	16.721	-159.396	26.101	30.078	7.399	16.251		-10.799	-49.764		20.85075	-38.91416667	-9.22825
8.133	5.775	-22.516	51.927			-2.633	55.192	82.358	12.834	23.277	2.91	-47.482	62.85	-253.72	122.741	6.592	36.787	-7.72		46.24	-32.462		25.77675	-17.68483333	10.71125
8.267	-15.639	7.947	4.856			7.47	13.366	97.762	-30.534	3.969	41.81	-75.672	95.662	-127.239	-124.558	24.751	-13.574	-14.188		27.319	-37.838		11.149625	-27.541	-9.57025
8.4	-0.422	0.815	9.834			-1.942	22.225	62.81	26.871	-19.266	42.546	-56.492	71.341	-56.238	-49.307	-4.368	28.986	7.893		-6.028	-38.051		12.615625	-8.753	-1.8
8.533	6.259	1.543	18.007			1.266	35.144	42.334	-10.088	-11.986	22.451	-34.8	10.156	-164.903	118.43	29.465	-7.926	4.577		3.175	-64.327		10.309875	-3.200166667	-16.12525
8.667	8.686	-40.879	-9.352			-1.631	17.37	29.746	32.85	-5.882	29.056	-13.66	17.987	-32.775	66.595	1.405	145.461	-159.044		288.574	-88.178		3.8635	11.43466667	46.70325
8.8	-17.524	-19.49	11.237			1.155	22.985	30.867	-38.261	11.932	10.154	-10.485	75.174	-54.16	-53.331	18.997	-118.622	159.309		-203.375	-127.171		0.362625	-2.275166667	-72.46475
8.933	47.054	-20.809	13.021			3.189	82.668	4.851	13.6	85.334	19.856	19.13	-32.827	-13.757	204.785	30.685	-18.345	16.811		88.272	-138.937		28.6135	37.97866667	-13.04975
9.067	2.415	-46.161	-31.479			-4.358	-76.077	33.66	18.544	-1.709	14.759	-8.649	165.616	-21.555	-149.542	6.018	-2.828	14.904		56.979	-137.959		-13.145625	1.107833333	-17.226
9.2	105.715	-33.896	-3.93			5.981	168.009	-11.595	-12.705	40.214	35.142	-10.08	134.224	23.094	33.045	-27.344	-40.595	-7.264		89.808	-91.996		32.224125	31.34683333	-12.51175
9.333	-114.778	6.801	42.894			-0.862	10.922	41.612	29.648	15.307	12.864	-14.536	243.434	173.919	154.249	23.252	-214.247	2.679		22.155	-35.83		3.943	98.86366667	-56.31075
9.467	185.137	-43.359	5.487			8.969	19.633	36.379	-9.278	-23.883	9.632	-5.994	74.669	-171.24	90.003	-20.187	-213.484	3.15		14.926	23.494		22.385625	-3.852833333	-42.9785
9.6	-86.718	-12.967	14.294			-15.782	27.629	1.716	6.66	12.156	13.891	36.836	135.362	-23.413	87.42	25.555	-255.506	-11.6		-5.043	25.341		-6.6265	45.94183333	-61.702
9.733	17.097	-10.511	-2.727			8.811	8.915	28.637	-9.313	-1.893	-4.64	23.761	119.978	11.889	28.924	-18.675	-266.36	-13.396		20.336	29.243		4.877	26.87283333	-57.54425
9.867	0.413	-5.744	8.225			5.885	-0.735	15.609	13.389	2.928	-1.518	10.719	110.653	-16.396	40.759	23.656	-191.495	19.522		43.041	99.104		4.99625	27.97883333	-7.457
10	101.651	4.503	2.883			-15.728	29.461	11.861	-17.44	91.238	-12.342	-6.508	110.826	7.956	51.547	-7.302	-168.653	-14.904		36.249	39.296		26.053625	24.0295	-27.003
10.133	-6.946	-42.584	-24.124			-6.599	3.08	-10.977	7.921	21.323	-9.137	-4.856	90.347	-15.747	-2.8	-56.427	-77.135	23.406		-3.336	103.647		-7.36325	0.23	11.6455
10.267	177.43	91.368	-14.563			14.731	7.972	36.395	138.497	110.816	132.379	-30.702	88.069	10.237	157.342	5.381	4.479	-14.436		82.226	140.536		70.33075	60.451	53.20125
10.4	140.199	168.53	12.736			308.195	23.6	241.047	385.094	279.39	321.088	-43.788	159.481	-31.306	30.955	-8.182	113.562	57.26		15.356	408.503		194.848875	71.37466667	148.67025
10.533	13.776	149.959	7.573			362.571	95.647	88.95	251.924	232.825	298.45	-15.502	317.93	275.124	33.62	54.379	195.619	150.269		178.51	273.639		150.403125	160.6668333	199.50925
10.667	-10.915	131.115	10.71			200.864	118.177	202.333	140.325	-0.989	214.895	-16.826	249.835	158.625	-81.243	282.757	151.357	78.68		194.669	137.468		98.9525	134.6738333	140.5435
10.8	105.01	-31.611	11.776			34.766	364.513	75.221	-41.651	200.039	123.187	45.562	192.546	158.209	11.987	-193.889	159.733	60.884		132.069	137.159		89.757875	56.267	122.46125
10.933	12.112	22.563	5.683			-6.348	208.754	37.864	8.953	108.226	84.958	11.75	269.914	75.807	15.993	95.252	153.266	38.951		118.011	137.542		49.725875	92.279	111.9425
11.067	-52.979	15.028	9.92			19.169	219.599	64.151	40.125	54.408	69.276	58.606	122.878	83.956	62.636	10.969	135.455	26.425		28.989	-137.254		46.177625	68.0535	13.40375
11.2	6.03	-3.27	0.634			53.154	89.535	220.468	297.658	37.64	52.017	14.649	112	131.419	-5.656	21.706	104.936	35.131		56.476	137.182		87.731125	54.35583333	83.43125
11.333	59.226	6.939	-4.332			22.169	68.327	225.685	367.554	103.353	67.917	27.27	143.983	105.244	14.074	15.542	84.076	37.982		38.115	-137.46		106.115125	62.33833333	5.67825
11.467	84.89	14.791	-3.151			18.38	21.579	112.01	288.385	105.99	-4.379	22.418	116.204	34.905	47.189	9.649	75.023	-3.944		19.709	136.288		80.35925	37.66433333	56.769
11.6	63.154	2.483	16.976			29.652	31.088	143.309	164.868	38.252	15.491	-13.319	92.985	27.348	-41.774	8.942	66.792	13.717		22.117	273.628		61.22275	14.9455	94.0635
11.733	-26.004	-4.643	-9.227			15.063	22.864	60.207	107.758	42.935	22.283	54.174	76.4	31.17	-182.877	4.941	42.603	45.706		34.5	4.315		26.119125	1.015166667	31.781
11.867	54.371	12.325	45.791			-5.998	-9.224	75.388	102.985	4.671	9.944	-92.8	60.064	66.9	-151.012	-12.692	20.807	9.037		21.505	1521.026		35.038625	-19.93266667	393.09375
12	102.65	20.558	12.841			36.867	79.93	71.834	232.338	14.499	24.087	-130.036	71.192	15.448	-87.367	-17.558	14.958	39.559		75.293	224.436		71.439625	-20.70566667	88.5615
12.133	-23.243	-26.778	16.991			9.956	48.852	91.715	134.614	-3.006	13.976	-27.196	84.211	16.328	-10.606	-9.194	19.561	-1.939		-8.409	202.401		31.137625	11.25316667	52.9035
12.267	107.795	26.021	31.898			-32.172	45.44	87.204	137.936	55.222	15.276	-6.454	67.317	16.118	-35.291	16.92	45.287	8.356		22.784	218.071		57.418	12.31433333	73.6245
12.4	-34.159	9.359	28.661			1.795	47.816	48.786	94.569	-28.905	19.152	-6.184	-16.835	38.385	-181.881	-16.375	25.591	11.264		55.887	254.877		20.99025	-27.28966667	86.90475
12.533	56.958	-28.212	30.811			28.565	27.399	85.481	111.766	-14.894	5.666	28.132	-72.266	-4.412	-155.154	-37.552	46.592	3.599		28.453	222.402		37.23425	-39.26433333	75.2615
12.667	58.413	7.565	26.989			-25.7	26.472	45.125	44.937	-100.504	20.539	21.714	-2.241	-13.395	-159.039	18.62	46.902	-162.755		40.459	241.948		10.412125	-18.967	41.6385
12.8	-12.229	-12.413	-7.905			-2.899	12.056	36.134	63.734	106.452	23.948	7.775	15.443	28.165	-91.58	-26.248	55.596	168.76		20.564	214.672		22.86625	-7.082833333	114.898
12.933	27.635	21.313	10.506			23.237	-2.489	55.41	127.631	31.943	-3.071	20.218	47.019	-23.274	-128.268	-42.049	56.117	9.571		23.521	144.177		36.89825	-21.57083333	58.3465
13.067	82.313	-0.67	-28.912			-22.51	-10.97	35.386	267.825	281.549	10.378	-6.637	41.799	-7.842	-119.715	-56.233	35.834	-33.426		70.152	128.99		75.501375	-23.04166667	50.3875
13.2	-4.78	1.781	-15.632			12.478	11.084	52.849	327.156	214.098	10.639	56.133	98.472	6.637	-105.148	-44.531	53.001	19.37		37.176	90.679		74.87925	3.700333333	50.0565
13.333	39.135	-17.315	-19.163			10.238	-6.464	58.289	199.304	222.51	11.918	13.125	181.843	-15.354	-26.362	-46.541	144.136	-12.651		-3.516	58.193		60.81675	19.7715	46.5405
13.467	24.799	-14.487	-25.036			-3.928	-38.917	-36.008	59.355	94.538	-6.546	11.597	113.1	-7.859	108.111	-29.544	-10.678	-16.552		24.628	6.109		7.5395	31.4765	0.87675
13.6	68.372	-15.403	-10.354			21.546	-31.208	136.357	42.259	73.802	7.411	55.554	95.799	11.566	-46.446	-8.442	52.307	8.703		49.008	6.749		35.671375	19.24033333	29.19175
13.733	28.305	-23.108	-3.757			10.303	4.63	69.595	71.704	35.572	9.4	35.638	44.314	-142.745	19.331	15.237	32.518	-9.291		-19.301	-5.037		24.1555	-3.1375	-0.27775
13.867	51.648	-24.005	-28.467			24.801	-16.367	54.866	54.516	85.864	2.992	6.252	24.534	-12.297	68.02	-33.726	26.393	-1.896		20.717	-1.911		25.357	9.295833333	10.82575
14	-1.899	7.87	-25.564			-26.025	3.403	62.212	92.476	10.15	-10.693	46.07	31.207	-17.785	12.593	-17.741	23.329	21.239		-13.54	14.425		15.327875	7.275166667	11.36325
14.133	8.21	-0.586	30.213			26.516	-19.192	57.768	111.313	14.828	-21.664	48.184	-10.113	108.33	86.132	6.322	104.688	24.397		28.803	-21.794		28.63375	36.1985	34.0235
14.267	30.805	-49.484	14.148			8.436	30.95	57.489	178.006	14.847	-17.85	-108.721	112.734	25.586	35.327	-8.307	73.155	27.511		17.938	10.137		35.649625	6.4615	32.18525
14.4	9.027	-12.822	-7.22			12.779	-17.957	82.904	130.528	22.977	17.022	86.005	73.544	-32.173	147.922	-40.027	113.536	5.417		19.165	3.509		27.527	42.04883333	35.40675
14.533	41.816	13.262	-13.829			-17.614	-2.623	-83.209	86.893	5.582	13.063	113.15	90.08	4.33	7.622	5.538	74.063	-1.971		12.463	23.056		3.78475	38.96383333	26.90275
14.667	218.71	-26.753	-25.703			10.824	-34.209	-85.438	71.995	9.93	9.212	156.249	97.832	26.496	37.349	-24.552	72.49	8.056		79.867	-6.269		17.4195	50.431	38.536
14.8	-110.153	9.04	19.054			9.184	-9.486	210.38	52.474	153.952	-2.939	-76.891	38.743	-168.096	26.776	10.434	51.237	10.656		16.28	-4.766		41.805625	-28.66216667	18.35175
14.933	65.402	22.154	-20.607			-19.187	-22.123	-15.066	38.97	-118.978	-22.669	26.892	68.743	-14.088	68.01	12.663	83.188	-23.741		82.604	12.325		-8.679375	23.2585	38.594
15.067	86.468	-18.75	19.834			13.07	-8.839	44.435	26.139	-11.765	4.146	21.1	51.515	-28.603	10.062	4.992	72.67	6.033		28.617	9.472		18.824	10.53533333	29.198
15.2	31.447	7.619	-13.479			-12.532	-37.711	57.629	6.196	1.125	-14.053	6.403	83.932	24.363	112.122	47.862	62.018	-10.074		56.486	11.074		5.03675	43.43816667	29.876
15.333	62.615	-15.48	10.477			28.708	46.058	31.942	-19.003	13.655	14.345	35.633	22.735	-26.27	75.59	-7.409	47.451	7.504		43.112	42.901		19.8715	19.104	35.242
15.467	54.517	-9.662	10.9			34.552	-56.883	23.616	19.394	68.107	18.438	15.976	115.617	-3.999	108.802	-3.476	49.792	11.901		69.443	94.822		18.067625	41.893	56.4895
15.6	17.582	12.477	-40.393			37.411	22.442	11.872	11.155	66.081	8.277	56.984	57.759	12.082	109.661	-5.569	49.481	27.863		7.031	95.178		17.328375	39.86566667	44.88825
15.733	28.254	56.145	-12.763			6.051	-28.962	55.853	-24.553	25.994	-27.757	75.218	108.272	35.71	113.598	13.878	40.468	8.953		25.322	15.2		13.252375	53.15316667	22.48575
15.867	26.276	18.659	-7.01			26.506	-22.611	36.014	13.411	64.24	20.669	64.233	6.974	-14.59	23.146	11.589	39.458	-5.267		44.972	38.718		19.435625	18.67016667	29.47025
16	-11.501	-5.309	-0.881			13.295	-41.046	92.432	15.066	17.482	-16.554	152.207	125.514	162.33	65.25	4.51	55.199	11.864		40.295	24.828		9.94225	82.2095	33.0465
16.133	-26.522	14.176	-19.262			46.737	-6.818	96.076	12.702	37.721	-29.051	-18.268	203.286	-149.511	94.953	35.27	39.493	12.953		52.178	75.874		19.35125	22.77983333	45.1245
16.267	19.469	-15.029	-7.546			39.508	-9.936	41.438	-4.507	56.333	-6.234	195.527	-48.595	17.032	64.095	-19.459	56.009	-7.247		22.544	76.156		14.96625	33.72766667	36.8655
16.4	21.119	6.697	-8.38			-6.044	-27.451	47.872	16.826	30.159	65.321	63.682	122.385	-10.616	24.778	-5.059	49.991	13.054		31.537	95.47		10.09975	43.41516667	47.513
16.533	25.595	4.119	1.497			11.184	-44.372	34.814	13.916	91.387	62.861	32.136	76.695	-10.153	75.786	-64.297	40.116	-24.878		43.537	73.676		17.2675	28.838	33.11275
16.667	15.967	11.598	31.584			23.819	-8.876	54.838	-15.378	41.526	42.42	-60.237	105.906	-37.087	55.038	-132.047	83.302	12.257		59.827	135.084		19.38475	-4.3345	72.6175
16.8	30.012	1.65	-22.353			27.637	7.049	140.783	-21.293	40.897	73.59	63.197	33.07	-44.894	23.609	-216.324	67.322	11.042		33.938	22.937		25.54775	-11.292	33.80975
16.933	21.064	-7.591	-7.302			52.104	-18.398	127.662	-9.888	-1.38	29.86	28.405	187.816	42.828	65.169	-196.345	50.931	-3.884		71.514	47.497		19.533875	26.28883333	41.5145
17.067	40.131	11.277	-35.604			87.332	2.462	94.389	14.39	24.025	84.322	183.852	-38.099	71.645	15.363	-10.857	17.812	19.129		66.128	30.067		29.80025	51.03766667	33.284
17.2	26.818	-0.166	-1.095			71.811	-8.515	71.018	16.723	17.819	51.642	39.51	128.806	-32.539	70.661	-145.4	23.424	28.316		68.381	56.836		24.301625	18.78	44.23925
17.333	56.475	-5.875	144.897			61.808	-17.355	47.741	130.614	45.585	-6.711	11.498	122.234	159.845	60.283	-85.301	72.395	10.287		29.123	46.367		57.98625	43.64133333	39.543
17.467	40.918	-16.038	-134.524			18.328	14.252	97.26	18.165	51.408	59.993	-117.957	160.631	-179.892	30.296	-104.846	53.98	6.429		36.029	51.391		11.221125	-25.29583333	36.95725
17.6	3.308	23.532	-10.35			18.853	46.324	62.961	33.16	43.275	5.123	150.677	129.448	5.792	38.579	-112.708	72.546	-6.406		55.322	58.504		27.632875	36.15183333	44.9915
17.733	27.788	-8.342	-5.964			41.432	10.031	43.075	15.991	-12	20.925	5.245	219.784	-3.965	65.831	-54.408	77.919	-7.103		50.85	15.054		14.001375	42.23533333	34.18
17.867	17.624	15.208	-3.291			5.967	12.774	80.491	-27.3	44.679	5.64	7.728	73.047	8.365	44.127	-55.299	58.663	8.195		38.433	34.568		18.269	13.93466667	34.96475
18	31.843	8.51	-16.335			20.201	-7.791	64.484	-17.079	8.259	-19.613	-1.792	111.092	-8.095	48.686	-54.378	65.629	-164.205		43.084	-23.151		11.5115	12.65	-19.66075
18.133	39.999	-6.335	3.229			11.455	18.531	-105.494	-16.355	14.006	16.154	-137.733	172.104	-25.566	74.366	-42.128	43.409	140.446		18.862	33.136		-5.1205	9.532833333	58.96325
18.267	45.064	6.951	-4.602			8.409	-11.384	326.732	-11.712	141.063	12.628	131.716	135.198	-9.374	47.549	6.211	68.953	11.304		12.556	62.149		62.565125	53.988	38.7405
18.4	28.542	-6.432	-23.48			28.642	11.455	-27.313	56.556	-84.111	-13.972	-13.034	104.519	-13.903	61.412	-47.501	53.237	7.474		48.817	93.914		-2.017625	12.92016667	50.8605
18.533	53.246	13.521	-5.399			35.736	-7.72	-20.786	192.086	52.377	-31.929	4.364	95.186	-19.319	31.128	-68.445	70.969	27.393		-2.135	154.213		39.132625	1.830833333	62.61
18.667	23.279	10.453	42.471			34.969	-5.965	51.696	83.726	110.519	10.212	-30.983	135.128	160.044	55.669	-53.738	68.17	-14.193		49.949	192.199		43.8935	46.05533333	74.03125
18.8	25.754	-9.848	-22.492			54.643	-7.556	102.464	35.064	53	-23.219	-140.905	123.375	-188.022	65.477	-66.089	43.276	5.402		20.676	-51.676		28.878625	-38.2305	4.4195
18.933	31.332	7.517	-1.311			35.519	14.633	60.955	-11.716	9.867	24.224	73.892	158.945	-34.242	67.57	-143.102	27.069	8.222		17.04	35.124		18.3495	24.54783333	21.86375
19.067	-13.104	-12.034	2.228			21.929	-2.023	85.886	22.435	13.789	3.515	-7.335	160.174	2.393	64.951	-107.105	35.555	-8.525		59.95	34.637		14.88825	19.43216667	30.40425
19.2	76.102	2.558	-21.762			11.841	18.021	71.907	-24.839	15.935	86.252	-43.903	110.14	-12.312	54.818	-111.121	50.775	-6.121		56.134	61.385		18.720375	13.979	40.54325
19.333	67.329	7.999	-2.125			-9.664	14.941	59.563	23.596	-2.353	82.967	-204.495	108.324	-26.58	67.806	-32.879	51.247	-163.588		37.556	30.084		19.91075	-0.8095	-11.17525
19.467	40.455	-7.437	-55.909			40.561	-29.928	161.955	6.102	-7.662	38.795	76.832	89.582	59.17	93.312	-34.582	78.165	152.329		57.388	43.561		18.517125	53.8515	82.86075
19.6	-4.375	13.109	-34.858			33.745	19.664	-31.852	36.93	-7.29	77.791	-24.374	53.115	-14.004	94.202	-32.841	67.428	9.235		54.323	56.57		3.134125	25.64816667	46.889
19.733	49.222	-5.616	-11.439			5.761	22.886	73.315	-34.386	22.044	37.15	-15.22	90.325	-24.321	54.956	-40.099	76.725	10.666		44.964	-1.87		15.223375	17.13183333	32.62125
19.867	-4.14	-18.16	-21.085			16.291	10.673	94.978	21.6	5.536	27.837	-36.517	95.623	55.622	79.78	-30.474	94.154	-8.177		7.791	15.259		13.211625	31.9785	27.25675
20	51.538	-2.889	-25.545			8.928	-11.014	66.398	14.107	-6.128	6.947	4.08	64.629	314.323	91.825	-67.126	44.044	-11.177		9.723	8.601		11.924375	69.113	12.79775
20.133	12.77	10.095	-19.995			-12.244	4.052	54.257	-7.582	6.906	8.418	-47.195	132.741	-194.583	72.419	-24.907	46.91	31.859		7.324	58.05		6.032375	-8.851166667	36.03575
20.267	9.15	-4.45	-60.788			11.881	14.442	43.665	18.567	15.588	10.996	5.252	82.536	74.43	69.877	-48.946	42.754	22.182		31.072	145.743		6.006875	32.3575	60.43775
20.4	-18.712	1.369	5.42			-7.992	27.937	-34.256	13.219	11.1	33.043	-1.802	11.763	43.711	70.466	-24.813	35.43	-5.633		33.188	132.267		-0.239375	22.06133333	48.813
20.533	-5.026	-2.567	12.451			-3.928	12.116	318.07	51.161	29.307	41.557	-25.473	64.254	10.643	56.319	-21.308	116.88	8.968		81.101	85.31		51.448	20.99866667	73.06475
20.667	7.685	-10.125	3.875			20.06	40.379	-135.304	15.866	29.377	33.961	12.801	138.512	12.842	47.167	13.38	110.152	-161.932		68.713	19.947		-3.523375	43.1105	9.22
20.8	30.75	-11.037	-1.038			-5.993	24.273	165.981	-47.573	75.319	10.131	-10.585	102.801	58.28	37.539	50.451	45.852	142.258		61.645	60.983		28.83525	41.43616667	77.6845
20.933	1.906	10.69	-11.885			-4.932	192.339	100.786	113.245	59.459	37.4	-12.879	123.865	-22.255	53.035	77.934	92.847	12.638		45.971	41.744		57.701	42.85	48.3
21.067	1.455	11.186	2.201			-2.068	30.862	72.933	16.45	66.898	139.922	-4.093	96.645	28.944	122.973	21.606	62.001	25.688		35.748	13.363		24.989625	67.66616667	34.2
21.2	17.759	-13.418	7.029			-5.376	23.35	89.434	39.561	28.416	184.224	-161.081	81.211	0.877	95.316	-13.247	79.022	27.271		50.638	73.791		23.344375	31.21666667	57.6805
21.333	-5.136	16.014	-33.738			-23.411	27.807	66.639	19.881	88.343	52.267	163.948	63.492	319.306	87.997	123.519	34.935	28.663		44.247	58.301		19.549875	135.0881667	41.5365
21.467	9.469	6.044	-11.256			26.734	72.922	97.068	5.844	-15.849	35.748	44.391	74.183	-243.712	77.192	94.116	78.049	-26.444		34.67	51.422		23.872	13.653	34.42425
21.6	-14.365	-21.326	9.377			-22.542	-106.321	69.955	-32.961	36.185	23.231	-1.145	124.155	67.055	130.59	118.762	79.413	36.692		55.893	37.039		-10.24975	77.108	52.25925
21.733	16.944	-0.6	25.783			20.808	9.002	74.115	-38.818	33.106	13.181	-28.841	138.556	76.864	84.66	59.501	66.419	16.53		29.357	41.848		17.5425	57.32016667	38.5385
21.867	28.201	4.981	11.086			-6.274	2.713	57.605	-34.406	-19.395	10.001	1.756	96.765	102.035	24.956	89.075	20.071	-9.962		20.843	59.094		5.563875	54.098	22.5115
22	14.326	-4.315	35.429			-23.853	108.319	74.78	-33.252	47.903	5.955	2.796	119.136	17.539	70.764	68.111	78.388	-18.227		62.41	32.65		27.417125	47.3835	38.80525
22.133	12.834	17.757	29.188			27.464	9.344	104.483	-50.221	45.075	10.802	-21.888	118.458	99.591	118.125	98.7	71.782	54.127		11.438	25.017		24.4905	70.63133333	40.591
22.267	12.357	1.93	7.269		-134.474	-13.2	23.383	16.734	-60.935	-4.915	-13.718	-21.193	118.493	49.002	99.427	116.102	45.685	4.213		42.36	23.219		-16.87233333	58.01883333	28.86925
22.4	6.205	3.857	24.314		-284.865	-8.692	-5.273	45.733	-29.818	58.427	-55.842	-15.638	112.984	36.23	69.128	132.613	72.519	10.911		31.72	9.244		-21.12355556	46.57916667	31.0985
22.533	25.326	-3.105	-26.396		85.597	6.378	4.032	101.431	-13.463	22.028	-46.711	-34.09	90.367	15.89	96.067	86.533	25.668	1.625		27.23	43.597		22.42533333	34.676	24.53
22.667	-4.811	4.811	-21.127		-103.83	-12.227	47.304	90.565	-24.733	51.248	-46.015	-37.397	153.683	161.386	87.878	184.071	-21.757	16.973		12.603	61.369		3.022222222	83.93433333	17.297
22.8	-16.494	6.866	22.897		-148.566	2.583	52.317	98.189	-24.733	10.631	2.521	-46.349	100.193	-135.515	100.401	128.075	7.719	46.265		8.376	64.449		0.41	24.88766667	31.70225
22.933	-18.768	4.99	12.74		-73.018	4.82	26.536	69.158	-17.52	32.042	50.867	-20.628	139.963	48.474	107.609	109.838	8.818	15.557		42.633	68.7		4.553333333	72.68716667	33.927
23.067	17.653	6.694	4.104		-124.227	13.323	8.459	5.576	-17.896	55.216	58.108	21.928	123.548	32.991	130.422	77.89	24.516	20.16		32.093	22.229		-3.455333333	74.14783333	24.7495
23.2	39.603	13.227	-6.863		-114.508	-6.998	50.504	39.094	-27.205	76.484	108.694	51.476	-267.216	45.033	151.029	32.72	2.793	7.499		10.464	61.366		7.037555556	20.28933333	20.5305
23.333	48.403	1.728	5.891		-138.047	12.527	40.167	182.905	-36.558	82.231	52.383	33.364	-385.676	29.509	121.906	7.22	-46.595	22.673		7.39	24.961		22.13855556	-23.549	2.10725
23.467	27.232	8.617	-5.267		-151.545	-22.624	3.04	53.291	-43.571	61.263	86.166	7.001	-184.162	6.443	96.565	75.346	-167.169	40.686		-8.672	7.849		-7.729333333	14.55983333	-31.8265
23.6	42.006	2.484	3.214		-197.468	-2.234	68.656	-16.869	-54.941	23.321	70.188	-7.149	-36.141	21.938	114.608	7.904	-183.568	20.924		-23.388	14.069		-14.64788889	28.558	-42.99075
23.733	33.249	-7.293	-3.15		-104.326	13.71	11.207	31.995	-113.283	33.927	17.778	-41.921	84.452	36.217	119.592	18.675	-178.997	8.8		55.487	1.499		-11.55155556	39.13216667	-28.30275
23.867	28.611	-2.679	19.37		-224.589	14.241	17.936	97.298	-116.131	36.445	-19.689	-145.925	110.847	3.703	150.07	1.796	-164.777	-9.276		5.697	58.637		-14.38866667	16.80033333	-27.42975
24	24.005	5.186	9.549		6.863	7.769	56.967	20.612	-129.319	47.576	-5.569	136.144	135.881	162.044	111.653	16.705	-163.196	8.784		8.524	113.672		5.467555556	92.80966667	-8.054
24.133	37.678	11.565	-7.514		-28.108	-3.072	15.912	145.863	-84.912	12.322	67.226	5.007	229.893	-188.43	146.826	104.595	-154.613	-8.711		28.016	172.215		11.08155556	60.85283333	9.22675
24.267	60.58	-2.583	-4.218		-80.13	-6.595	21.853	109.14	-64.365	37.34	72.929	-4.889	202.249	-7.985	129.945	9.85	-141.385	10.704		30.761	104.018		7.891333333	67.0165	1.0245
24.4	-22.858	2.301	5.101		-117.768	-13.298	-10.026	138.563	-63.161	19.808	40.55	17.297	204.096	70.48	121.829	99.493	-149.397	12.873		-5.461	88.9		-6.815333333	92.29083333	-13.27125
24.533	16.446	4.138	26.17		-112.986	14.749	29.287	113.937	-51.901	44.041	70.681	23.942	113.727	-29.748	138.453	-4.606	-170.461	24.657		30.948	90.422		9.320111111	52.07483333	-6.1085
24.667	49.941	-3.845	2.369		23.634	40.843	52.503	138.835	-32.458	32.904	-10.143	-112.205	113.538	9.676	130.452	-11.727	-131.448	-33.647		50.66	79.366		33.85844444	19.93183333	-8.76725
24.8	29.235	-2.95	4.815		-24.368	17.853	24.121	58.48	-25.683	17.339	57.939	8.88	84.602	38.82	156.361	78.671	-155.851	36.879		31.281	62.91		10.98244444	70.87883333	-6.19525
24.933	24.432	1.146	17.677	128.102	15.353	3.346	-117.664	54.198	-7.803	1.776	70.246	153.406	43.368	-38.41	161.227	70.947	-219.426	16.139		31.213	107.602		12.0563	76.79733333	-16.118
25.067	30.238	8.382	-37.698	128.254	31.623	6.666	1.041	51.568	-10.18	3.294	13.127	-134.162	47.273	21.128	132.554	-25.147	-167.637	20.839		25.288	57.433		21.3188	9.128833333	-16.01925
25.2	15.771	-3.033	10.933	128.259	31.691	-15.518	-7.616	85.661	14.235	41.472	-5.176	168.661	72.969	43.476	109.672	8.562	-178.526	20.656		-21.305	15.572		30.1855	66.36066667	-40.90075
25.333	29.707	-139.144	-14.325	-12.157	-5.577	11.648	120.233	44.317	35.356	28.542	-61.637	8.105	131.945	162.132	97.146	140.113	-148.134	18.176		25.884	-11.345		9.86	79.634	-28.85475
25.467	5.077	145.976	29.748	255.527	-42.16	-4.881	12.902	92.719	-24.92	35.766	-56.253	-1.49	118.305	-92.582	73.767	-82.56	-96.065	10.335		4.35	4.805		50.5754	-6.802166667	-19.14375
25.6	6.378	-9.323	7.818	127.914	-115.782	12.445	20.28	89.683	-3.781	41.039	-107.322	10.848	153.429	35.145	79.237	-3.353	27.898	-16.027		20.16	-79.89		17.6671	27.99733333	-11.96475
25.733	91.673	-7.33	-10.376	278.266	-12.202	-7.686	14.402	3.97	-28.036	38.257	-69.277	-6.563	93.883	36.037	93.526	-12.718	20.036	19.747		-16.121	-364.109		36.0938	22.48133333	-85.11175
25.867	-17.76	10.46	25.547	130.232	-116.933	30.912	12.31	5.585	-20.869	1.522	-179.303	-129.966	111.95	10.148	100.051	90.153	13.633	21.986		3.823	-220.36		6.1006	0.5055	-45.2295
26	9.214	-4.293	-1.893	167.702	18.286	1.602	-106.056	75.236	-30.793	27.163	-195.687	162.986	86.638	-6.485	92.728	-86.024	-19.423	35.789		14.113	-168.585		15.6168	9.026	-34.5265
26.133	26.884	19.867	-0.658	210.558	-80.761	-10.88	27.725	-64.084	-26.236	20.838	-191.053	-34.507	100.69	-10.772	118.256	-104.936	3.868	24.491		-27.361	-106.872		12.3253	-20.387	-26.4685
26.267	8.608	-10.046	-22.721	210.237	-50.631	14.401	27.023	71.197	-134.909	-5.422	-255.527	15.695	85.163	48.933	84.476	-221.326	33.278	12.503		-7.107	-71.536		10.7737	-40.431	-8.2155
26.4	39.869	-3.739	5	171.528	-5.322	9.887	104.212	204.586	-75.681	-2.411	-196.98	-128.247	120.389	98.661	102.757	-274.649	61.969	29.732		-6.788	-69.153		44.7929	-46.34483333	3.94
26.533	-4.421	-5.393	-3.041	218.173	13.316	30.02	15.513	-45.783	-29.81	16.768	-207.123	-4.193	132.14	72.812	135.525	-273.254	8.644	3.186		31.707	-50.537		20.5342	-24.0155	-1.75
26.667	4.252	3.837	14.139	195.998	22.796	-5.134	-14.744	-49.642	-86.352	17.711	-133.222	3.714	87.431	158.959	162.937	15.77	15.924	6.431		3.656	-60.774		10.2861	49.26483333	-8.69075
26.8	41.684	-3.185	30.893	364.661	50.426	57.331	19.322	97.907	46.51	-1.651	-137.89	16.077	116.08	-205.405	81.921	-248.708	66.159	22.158		15.321	-10.724		70.3898	-62.9875	23.2285
26.933	121.4	-4.545	15.994	201.214	36.847	14.985	14.089	-98.241	25.205	21.749	-156.371	141.448	128.916	66.416	89.422	-211.032	60.264	3.35		10.944	-17.178		34.8697	9.799833333	14.345
27.067	-17.643	-7.899	5.282	195.379	19.931	2.938	-15.809	293.671	54.845	-15.281	-159.371	10.524	119.38	32.073	98.507	-97.333	19.86	6.443		37.073	-10.633		51.5414	0.63	13.18575
27.2	121.758	11.677	6.012	190.181	-45.557	11.618	16.795	-33.064	31.953	20.158	-146.232	-13.207	72.852	119.496	115.602	-162.663	6.187	3.781		20.233	-26.288		33.1531	-2.358666667	0.97825
27.333	-24.106	-3.018	11.78	207.524	30.998	-6.998	33.84	-48.489	114.746	13.966	-148.983	-115.21	127.126	6.786	84.89	-117.375	70.293	6.626		55.088	-45.472		33.0243	-27.12766667	21.63375
27.467	109.011	0.508	-2.559	158.312	53.273	-0.987	6.408	108.1	5.179	-19.501	-164.316	150.144	50.208	102.175	76.047	-92.661	-4.597	-10.006		44.022	-13.461		41.7744	20.26616667	3.9895
27.6	68.37	2.217	0.715	61.636	178.234	-2.882	20.98	126.736	-2.569	-18.019	-134.861	22.783	75.664	77.566	137.894	-23.733	8.455	4.66		18.802	-65.14		43.5418	25.8855	-8.30575
27.733	-3.258	-3.292	4.681	108.7	143.48	3.453	-14.848	47.523	37.71	-13.593	-175.653	-12.124	57.163	22.771	73.962	-66.215	14.385	19.627		7.417	22.647		31.0556	-16.68266667	16.019
27.867	93.209	7.257	-21.662	178.989	135.792	13.041	25.953	85.791	47.989	-8.962	-165.818	-12.119	103.083	-36.524	106.646	-127.68	29.564	-3.249		14.289	20.812		55.7397	-22.06866667	15.354
28	86.388	-5.315	7.011	155.413	8.492	19.814	51.23	-99.835	-8.289	-17.097	-173.217	153.789	96.124	160.096	49.034	5.445	77.341	-22.278		12.712	-21.709		19.7812	48.54516667	11.5165
28.133	94.977	-10.174	-14.883	74.494	41.55	-9.759	7.337	23.372	-6.577	-7.448	-185.922	-261.225	95.686	-165.757	33.727	-186.053	128.848	-14.639		-9.157	11.237		19.2889	-111.5906667	29.07225
28.267	49.49	8.469	25.297	42.003	167.463	5.251	35.16	-68.909	40.305	29.167	-188.434	-16.692	137.547	21.397	42.888	-78.669	86.133	-13.764		52.13	31.084		33.3696	-13.6605	38.89575
28.4	106.964	0.964	6.986	78.366	-172.967	10.633	-3.094	144.075	61.41	43.215	-175.881	11.739	89.1	136.47	83.673	-29.92	72.548	-6.596		3.227	18.27		27.6552	19.19683333	21.86225
28.533	63.002	-9.963	2.1	107.542	53.11	15.443	-94.87	351.923	20.188	7.492	-178.537	54.094	123.197	67.181	160.3	-33.379	96.041	16.207		-9.676	159.041		51.5967	32.14266667	65.40325
28.667	102.358	-18.302	-1.784	81.189	54.493	-7.706	-5.164	54.874	-2.804	5.992	-121.009	-12.898	126.736	-23.542	67.993	-29.636	72.952	7.458		1.454	94.389		26.3146	1.274	44.06325
28.8	129.009	9.429	-12.976	55.602	-14.862	-2.964	5.002	44.653	-33.995	15.654	-153.236	26.855	132.61	-22.177	73.112	-58.123	97.355	-9.883		36.166	78.438		19.4552	-0.159833333	50.519
28.933	129.724	6.707	9.628	64.991	59.966	23.437	13.305	303.245	30.589	26.779	-130.381	28.514	98.514	25.356	80.964	-55.334	116.24	-6.551		15.153	-36.121		66.8371	7.938833333	22.18025
29.067	105.004	5.195	9.961	22.425	33.917	-8.401	-3.551	79.464	27.994	22.506	-156.328	61.238	140.165	108.964	107.524	5.488	136.78	10.174		2.929	113.179		29.4514	44.5085	65.7655
29.2	123.941	-23.339	9.759	-13.254	1.396	11.377	126.899	-34.627	41.923	-11.984	-121.287	-37.543	97.048	22.272	109.259	42.293	154.408	7.574		30.638	75.366		23.2091	18.67366667	66.9965
29.333	5.16	-47.662	-12.16	-8.663	-4.878	-11.563	74.153	248.815	55.732	42.207	-77.329	310.3	118.269	160.377	87.403	-19.063	103.535	10.088		18.155	123.472		34.1141	96.6595	63.8125
29.467	278.442	56.375	23.142	-14.347	1.668	7.167	-1.825	-130.585	26.887	20.342	-127.272	-282.469	113.125	-183.316	141.869	-13.763	233.878	35.624		-20.209	152.093		26.7266	-58.63766667	100.3465
29.6	115.717	22.172	-1.524	2.65	3.004	-2.361	-47.246	-39.077	52.688	28.617	-34.964	135.617	159.81	-5.73	154.238	44.885	157.181	0.618		38.654	120.193		13.464	75.64266667	79.1615
29.733	152.128	-14.009	-15.695	6.691	6.223	18.855	-7.664	126.237	32.52	52.348	-30.304	-117.411	84.532	123.901	86.084	-3.542	149.774	26.275		-7.123	155.768		35.7634	23.87666667	81.1735
29.867	98.22	-14.714	1.184	4.498	27.706	4.236	36.046	27.694	39.901	118.336	3.259	137.219	145.349	52.386	147.429	8.094	120.574	42.065		49.97	200.672		34.3107	82.28933333	103.32025
30	98.696	6.709	-8.806	11.042	-45.298	2.74	36.998	32.288	1.65	-5.028	23.719	9.455	84.691	-20.607	61.781	11.205							13.0991	28.374	#DIV/0!
30.133	102.364	-1.294	9.166	54.135	-49.172	2.25	-127.844	43.636	-11.882	5.765	43.073	-161.694	104.369	34.483	97.934	73.767							2.7124	31.98866667	#DIV/0!
30.267	63.178	-3.675	2.402	11.387	-57.472	10.59	8.773	-29.281	26.861	38.85	40.078	27.416	132.906	-25.259	142.101	93.438							7.1613	68.44666667	#DIV/0!
30.4	81.055	-7.568	-12.031	-34.558	-117.021	-11.533	4.381	91.457	29.407	5.266	-2.987	10.854	139.746	-32.169	114.369	57.091							2.8855	47.81733333	#DIV/0!
30.533	150.729	6.805	-2.466	-125.2	-50.474	1.718	111.004	24.827	3.466	-10.782	31.693	113.809	131.709	41.696	84.068	121.872							10.9627	87.4745	#DIV/0!
30.667	143.901	2.26	7.257	-141.148	-64.21	9.308	-60.221	48.533	55.713	-14.499	8.546	313.142	102.565	314.786	93.583	146.156							-1.3106	163.1296667	#DIV/0!
30.8	156.228	-11.884	-6.139	-185.324	-36.243	-11.971	93.051	-56.405	9.012	1.576	45.079	-220.176	123.745	-162.054	59.893	47.604							-4.8099	-17.6515	#DIV/0!
30.933	128.649	-7.46	-7.136	-179.289	-82.83	9.255	34.617	-67.589	26.884	6.623	35.532	-11.47	104.189	-6.419	89.69	-11.999							-13.8276	33.25383333	#DIV/0!
31.067	139.132	-13.165	4.579	-202.208	-65.767	1.19	-17.674	66.075	14.057	-48.4	45.286	93.297	156.021	-5.769	96.829	128.057							-12.2181	85.62016667	#DIV/0!
31.2	115.321	12.027	23.521	-214.408	-90.402	-1.897	34.151	140.655	20.746	74.787	39.101	-49.644	68.777	-2.742	36.009	110.965							11.4501	33.74433333	#DIV/0!
31.333	128.65	-5.046	3.316	-173.494	-92.844	12.922	-2.432	-112.243	113.272	7.843	79.453	-2.597	71.081	-30.995	65.552	25.606							-12.0056	34.68333333	#DIV/0!
31.467	87.151	28.287	-8.137	-188.713	-165.569	-13.686	17.893	93.41	89.555	-92.904	82.026	50.83	115.504	-32.293	78.167	91.612							-15.2713	64.30766667	#DIV/0!
31.6	104.027	18.733	-5.458	-160.66	-127.391	15.938	-11.395	5.84	40.904	-11.92	74.882	-31.145	134.452	132.171	76.213	54.853							-13.1382	73.571	#DIV/0!
31.733	33.668	72.216	9.998	-143.733	-89.068	-13.435	124.183	-7.553	42.273	20.977	83.871	7.824	34.772	1.121	118.83	41.421							4.9526	47.97316667	#DIV/0!
31.867	67.231	47.659	2.398	-146.774	-139.699	8.84	-28.352	29.904	33.013	90.941	47.125	22.065	117.826	-5.276	101.783	49.814							-3.4839	55.55616667	#DIV/0!
32	52.091	18.35	6.567	-180.667	-74.134	6.884	7.547	-208.055	33.508	89.742	-161.588	159.07	108.864	-12.32	92.68	145.864							-24.8167	55.42833333	#DIV/0!
32.133	54.716	4.906	-8	-163.088	-270.404	-7.015	-35.024	-105.611	29.787	11.231	268.61	-192.489	108.647	-20.893	31.235	-48.524							-48.8502	24.431	#DIV/0!
32.267	74.459	1.447	-5.57	-289.077	88.632	14.832	-125.076	-28.812	25.348	49.808	24.973	-4.518	181.66	8.13	100.919	57.894							-19.4009	61.50966667	#DIV/0!
32.4	40.534	-9.069	-4.369	-183.956	-82.885	-18.248	-9.345	-372.12	14.583	38.119	-23.839	33.05	140.489	32.543	72.898	122.362							-58.6756	62.91716667	#DIV/0!
32.533	61.77	18.843	1.215	-156.262	-85.082	9.428	4.332	-213.999	18.788	24.97	-10.467	29.486	125.178	19.371	89.954	81.669							-31.5997	55.86516667	#DIV/0!
32.667	32.089	19.411	18.39	-201.079	-122.014	5.465	132.246	-159.54	4.054	12.383	31.272	5.054	140.256	-6.855	36.908	60.806							-25.8595	44.5735	#DIV/0!
32.8	6.18	7.552	3.108	-218.92	-88.141	-1.715	32.355	-79.008	19.174	48.286	71.741	219.487	131.835	10.841	91.302	97.315							-27.1129	103.7535	#DIV/0!
32.933	10.162	29.85	-17.888	-192.465	-114.996	-17.157	35.937	-43.992	1.961	65.328	71.465	-2.654	105.7	10.075	103.046	39.419							-24.326	54.5085	#DIV/0!
33.067	-4.32	-5.632	-13	-264.224	-150.153	13.906	21.606	-61.056	-3.5	35.897	-24.386	-57.467	103.814	-41.377	111.98	-12.694							-43.0476	13.31166667	#DIV/0!
33.2	32.377	5.667	-2.546	-131.127	-149.832	-12.652	19.148	-20.672	2.516	69.578	44.119	-38.366	111.005	10.925	113.911	163.931							-18.7543	67.5875	#DIV/0!
33.333	44.167	27.097	6.4	-121.738	-118.855	1.288	21.399	-35.803	3.135	26.351	19.161	9.413	131.996	8.706	290.053	-144.878							-14.6559	52.4085	#DIV/0!
33.467	44.641	19.916	3.446	-101.942	-191.857	10.312	-27.72	3.464	3.41	37.248	-27.36	95.236	59.586	-22.247	-26.157	196.325							-19.9082	45.89716667	#DIV/0!
33.6	12.123	64.771	-1.257	-41.474	-171.287	-2.358	-5.169	-9.747	-4.201	76.683	-7.833	40.069	81.437	-151.365	109.719	-75.91							-8.1916	-0.647166667	#DIV/0!
33.733	30.184	28.428	10.673	13.179	-112.444	-2.171	28.511	-10.345	-14.963	22.39	-9.412	7.294	41.609	159.82	112.593	49.168							-0.6558	60.17866667	#DIV/0!
33.867	5.408	-3.481	16.909	59.287	-62.895	-1.305	7.571	22.092	-7.673	78.896	-43.136	2.869	79.251	5.993	77.252	34.752							11.4809	26.1635	#DIV/0!
34	16.674	-6.202	-2.648	50.234	-29.258	-1.565	6.198	36.222	11.134	25.851	-4.835	-8.783	49.905	8.674	83.408	46.398							10.664	29.12783333	#DIV/0!
34.133	23.364	5.018	4.428	65.335	18.297	0.222	5.551	-53.927	-3.892	32.02	-15.298	-105.137	31.93	-20.106	14.897	13.381							9.6416	-13.38883333	#DIV/0!
34.267	57.74	15.916	12.225	56.803	46.707	16.022	-9.378	-72.048	16.678	54.34	8.424	65.356	-8.851	-32.915	67.807	80.045							19.5005	29.97766667	#DIV/0!
34.4	22.244	2.533	-7.695	-15.944	56.279	-25.272	-7.832	-106.384	6.95	14.681	13.386	49.795	-69.239	24.742	64.07	70.199							-6.044	25.49216667	#DIV/0!
34.533	24.041	5.204	-9.581	155.815	72.248	1.52	23.826	-156.666	-16.564	67.759	-9.499	49.085	-83.656	-9.013	11.949	76.88							16.7602	5.957666667	#DIV/0!
34.667	15.479	1.465	-9.538	79.324	65.579	-6.182	-18.466	-207.904	12.171	60.92	3.307	18.186	-64.682	166.135	-90.4	289.165							-0.7152	53.6185	#DIV/0!
34.8	-1.566	-0.389	11.072	121.707	138.382	2.227	21.008	-150.306	9.096	15.983	-4.341	38.703	-12.191	-112.964	-232.106	-121.478							16.7214	-74.06283333	#DIV/0!
34.933	5.783	-0.794	17.759	136.143	139.093	9.127	67.547	-158.898	-22.946	11.049	2.985	-95.149	22.34	38.734	-233.732	11.252							20.3863	-42.26166667	#DIV/0!
35.067	0.282	-3.584	-33.341	146.323	56.403	-128.085	49.915	-164.209	6.412	17.466	17.832	37.984	16.943	120.107	-221.65	62.256							-5.2418	5.578666667	#DIV/0!
35.2	6.034	15.532	31.21	198.486	21.014	-3.295	11.48	-153.685	29.52	8.482	-6.836	65.374	29.103	54.118	-323.745	5.539							16.4778	-29.40783333	#DIV/0!
35.333	38.744	-9.274	-5.626	243.523	1.4	122.209	12.721	208.908	-7.584	2.834	10.201	-124.806	-68.24	74.403	-310.613	65.992							60.7855	-58.84383333	#DIV/0!
35.467	45.751	11.489	-12.213	191.403	-20.818	2.39	4.715	-187.974	8.109	24.494	-0.208	39.746	139.785	29.714	-393.071	53.954							6.7346	-21.68	#DIV/0!
35.6	25.909	-3.496	-7.696	240.677	-5.423	-8.19	25.497	-188.229	17.795	43.636	-0.656	10.913	42.867	51.426	-266.566	66.758							14.048	-15.87633333	#DIV/0!
35.733	17.181	-10.021	-1.616	264.553	23.472	5.01	-2.133	126.004	23.297	19.281	18.885	47.517	110.726	-11.496	-215.566	12.008							46.5028	-6.321	#DIV/0!
35.867	14.821	14.834	-8.206	210.774	-19.487	-0.55	-1.323	-93.751	20.776	25.828	7.69	44.199	276.603	-302.807	-241.717	38.506							16.3716	-29.58766667	#DIV/0!
36	32.467	-8.717	23.22	268.487	-130.748	18.559	18.232	13.528	-14.472	49.145	9.184	157.102	251.337	158.377	-208.762	40.3							26.9701	67.923	#DIV/0!
36.133	3.154	14.935	3.783	257.181	-131.397	-14.143	-22.607	14.694	6.446	31.819	-12.651	-176.677	143.565	-454.59	-193.808	24.479							16.3865	-111.6136667	#DIV/0!
36.267	15.411	2.646	-4.62	281.579	-109.719	9.572	-9.005	14.783	-15.772	26.115	10.895	21.898	88.012	-76.604	-101.594	41.371							21.099	-2.670333333	#DIV/0!
36.4	46.5	2.144	4.654	301.812	-155.813	-4.037	10.419	75.02	21.552	-0.316	-8.796	16.154	51.567	-62.323	-87.9	-4.117							30.1935	-15.9025	#DIV/0!
36.533	29.069	4.778	11.135	260.964	-134.099	-3.773	68.58	107.812	19.128	43.58	0.876	-18.123	-13.207	123.253	-57.804	26.326							40.7174	10.22016667	#DIV/0!
36.667	5.705	-17.93	-1.706	261.657	-157.046	-3.308	13.549	156.086	23.431	32.481	-0.741	-52.055	-28.092	-58.304	10.365	31.04							31.2919	-16.29783333	#DIV/0!
36.8	-1.683	-128.766	5.755	224.622	-119.601	11.52	68.694	-27.751	25.88	23.124	10.934	97.895	85.251	13.621	36.553	0.672							8.1794	40.821	#DIV/0!
36.933	26.437	-101.096	5.497	243.468	-129.231	-14.419	73.351	396.416	59.22	2.749	-9.963	-1.757	21.143	-51.937	-18.856	32.92							56.2392	-4.741666667	#DIV/0!
37.067	-13.029	-44.579	-1.766	214.324	-149.936	15.334	19.343	-94.674	48.67	30.899	0.127	10.7	38.285	-51.982	87.882	21.924							2.4586	17.82266667	#DIV/0!
37.2	16.23	-12.378	-0.863	76.545	-205.544	-8.645	-0.472	196.697	59.262	4.999	-19.833	-70.499	-23.812	-7.69	-10.889	42.181							12.5831	-15.09033333	#DIV/0!
37.333	43.523	-13.806	8.684	198.966	-134.494	1.031	114.051	39.145	53.822	-19.563	13.082	155.64	-48.527	-3.273	25.318	23.643							29.1359	27.64716667	#DIV/0!
37.467	20.911	31.742	-23.309	288.372	-137.632	16.252	66.662	-118.776	40.522	11.501	-6.878	-160.874	-15.69	-25.27	145.865	34.454							19.6245	-4.732166667	#DIV/0!
37.6	-4.684	68.814	4.655	128.413	-109.685	14.421	44.663	-157.843	33.3	19.31	2.014	36.853	52.547	5.558	132.409	31.264							4.1364	43.44083333	#DIV/0!
37.733	4.198	34.79	2.195	152.27	-35.413	-7.21	30.536	155.723	-6.796	18.341	13.022	11.525	59.33	8.209	152.243	-13.063							34.8634	38.54433333	#DIV/0!
37.867	13.245	14.656	-2.295	199.975	-36.283	-1.564	11.825	214.37	44.956	24.816	-13.35	-5.566	55.48	-33.022	137.707	35.655							48.3701	29.484	#DIV/0!
38	5.685	2.96	35.313	205.008	-35.79	3.744	-26.939	-119.354	-75.354	5.926	-8.886	6.73	94.049	6.033	65.177	-9.853							0.1199	25.54166667	#DIV/0!
38.133	-16.641	18.541	-14.856	248.609	18.532	-6.582	-11.333	220.091	165.716	26.213	8.777	123.034	179.773	-20.229	147.39	17.799							64.829	76.09066667	#DIV/0!
38.267	-14.129	6.658	1.806	199.309	31.732	13.169	-26.226	1.562	-31.717	-4.327	13.731	-20.836	116.427	39.966	157.26	5.278							17.7837	51.971	#DIV/0!
38.4	-17.872	-6.385	-7.503	204.831	2.697	-0.799	-7.733	-74.723	170.582	12.068	11.161	22.824	42.844	17.623	55.528	13.154							27.5163	27.189	#DIV/0!
38.533	32.163	3.004	-0.777	215.893	55.098	-13.558	61.525	221.344	70.316	15.402	11.15	29.064	-57.538	25.792	62.575	-12.341							66.041	9.783666667	#DIV/0!
38.667	71.961	-6.661	-4.927	181.483	31.594	30.782	76.471	13.236	15.6	-12.017	-12.324	162.689	138.731	43.135	5.981	41.409							39.7522	63.27016667	#DIV/0!
38.8	59.749	-12.134	4.239	189.827	36.285	-1.899	16.119	44.041	31.936	19.776	6.684	-273.319	125.576	-96.95	-16.85	25.654							38.7939	-38.20083333	#DIV/0!
38.933	70.301	-7.051	8.011	208.324	38.261	13.892	18.348	35.513	-6.538	27.461	-25.927	-13.08	156.254	13.107	66.386	61.344							40.6522	43.014	#DIV/0!
39.067	-67.803	8.925	15.348	227.864	15.317	5.31	4.435	-2.414	45.673	43.272	21.574	2.027	97.993	54.565	129.708	-6.905							29.5927	49.827	#DIV/0!
39.2	53.617	2.99	-33.338	220.983	46.858	-14.915	16.656	44.236	38.938	52.685	-6.992	9.124	86.232	90.646	49.703	19.737							42.871	41.40833333	#DIV/0!
39.333	150.809	5.317	11.528	208.313	57.642	0.561	17.609	37.173	25.121	75.503	19.123	-41.278	69.617	73.354	50.907	48.472							58.9576	36.69916667	#DIV/0!
39.467	30.495	-2.701	-37.677	258.446	48.246	4.682	-10.509	-37.012	12.577	67.508	4.025	0.24	36.508	30.198	40.886	40.91							33.4055	25.46116667	#DIV/0!
39.6	29.131	-12.129	14.892	274.989	75.087	-11.515	9.205	-10.277	14.952	50.538	2.015	30.055	62.927	34.188	13.706	44.798							43.4873	31.2815	#DIV/0!
39.733	25.059	3.079	5.95	90.624	84.956	15.562	-9.914	188.421	-5.886	33.788	2.984	-2.895	26.606	31.655	44.214	14.953							43.1639	19.58616667	#DIV/0!
39.867	51.539	-6.906	-3.542	223.86	99.895	-12.908	-9.541	-54.625	41.451	65.939	-10.304	0.507	-64.393	99.18	-17.611	26.066							39.5162	5.574166667	#DIV/0!
40	-21.456	-16.756	-32.112	172.374	86.274	-4.443	38.865	133.897	5.768	63.864	35.768	25.642	-60.41	163.228	19.275	13.346							42.6275	32.80816667	#DIV/0!
40.133	84.54	33.345	21.272	171.602	84.564	8.943	70.052	92.551	-29.06	52.655	-22.561	-24.415	-60.557	-77.1	179.933	4.886							59.0464	0.031	#DIV/0!
40.267	88.338	34.207	8.844	168.209	120.394	-3.968	61.291	58.224	108.454	173.501	74.253	6.639	-53.281	81.905	23.506	5.342							81.7494	23.06066667	#DIV/0!
40.4	118.886	205.671	45.246	194.883	60.863	33.681	62.198	149.594	293.032	273.452	478.518	109.025	-27.965	127.921	63.665	9.107							143.7506	126.7118333	#DIV/0!
40.533	73.805	351.373	-34.486	276.008	170.368	97.258	101.662	171.872	249.805	251.34	354.37	623.293	77.591	123.473	85.773	15.379							170.9005	213.3131667	#DIV/0!
40.667	61.211	117.029	45.782	170.999	64.778	188.79	151.369	251.34	184.906	281.434	223.428	159.232	348.202	80.623	11.433	57.389							151.7638	146.7178333	#DIV/0!
40.8	66.278	119.753	-31.356	202.493	180.852	47.921	144.699	232.048	367.584	260.499	335.943	30.446	514.152	139.094	128.414	49.746							159.0771	199.6325	#DIV/0!
40.933	72.511	122.549	5.493	256.007	242.654	144.029	153.614	299.383	292.384	294.416	258.878	156.539	426.202	127.473	111.613	-26.355							188.304	175.725	#DIV/0!
41.067	7.235	132.661	5.052	162.204	326.065	79.33	147.384	265.422	294.827	298.905	311.778	308.56	419.11	86.485	77.098	22.907							171.9085	204.323	#DIV/0!
41.2	153.442	67.017	0.78	188.391	379.688	126.175	90.941	215.337	293.67	218.484	218.903	-209.35	376.793	142.689	87.943	65.55							173.3925	113.7546667	#DIV/0!
41.333	28.201	135.189	23.812	217.429	345.109	118.474	64.468	128.332	236.65	330.202	162.603	307.773	313.281	155.432	11.589	8.084							162.7866	159.7936667	#DIV/0!
41.467	66.8	106.344	2.089	130.146	141.915	15.097	30.794	91.425	145.953	-25.361	89.416	-271.638	321.902	-119.051	7.737	22.37							70.5202	8.456	#DIV/0!
41.6	57.553	46.249	-14.751	140.874	213.203	46.407	22.54	173.262	116.148	258.243	46.772	19.359	325.496	-202.174	-83.57	14.075							105.9728	19.993	#DIV/0!
41.733	32.835	75.287	20.755	110.429	199.203	61.306	35.237	78.037	143.023	121.942	42.996	-2.854	339.693	121.801	6.893	15.204							87.8054	87.28883333	#DIV/0!
41.867	52.812	1.475	-1.131	161.395	133.274	46.044	-3.42	324.12	86.232	186.993	29.19	-2.874	138.617	-88.035	28.745	-10.749							98.7794	15.81566667	#DIV/0!
42	79.999	22.194	0.838	164.475	205.029	5.669	18.595	-143.692	89.762	156.736	22.223	8.642	136.441	11.209	-12.38	20.037							59.9605	31.02866667	#DIV/0!
42.133	85.066	32.335	-4.876	183.737	206.54	24.916	-4.515	150.105	77.44	145.852	-1.653	8.663	165.843	154.386	-27.077	-5.747							89.66	49.06916667	#DIV/0!
42.267	88.571	18.079		199.456	178.947	127.212	10.734	208.744	99.207	137.189	22.799	-9.813	162.187	143.172	70.449	13.413							118.6821111	67.0345	#DIV/0!
42.4	44.766	10.225	-6.801	205.057	134.787	48.574	-5.638	127.515	152.361	138.912	23.539	1.335	159.345	78.079	-76.362	2.338							84.9758	31.379	#DIV/0!
42.533	36.29	3.992	9.006	144.001	27.118	7.078	10.209	119.009	123.868	123.649	-3.345	-22.614	223.707	88.887	61.307	-6.215							60.422	56.9545	#DIV/0!
42.667	8.927	-1.052	30.739	164.149	257.739	-13.872	16.839	86.31	149.903	229.409	-165.286	306.973	225.235	318.373	76.856	-9.271							92.9091	125.48	#DIV/0!
42.8	56.675	136.977	10.559	151.18	-23.217	17.197	-24.28	96.654	98.081	144.918	234.806	-295.576	206.525	-142.093	39.012	6.079							66.4744	8.1255	#DIV/0!
42.933	71.773	4.687	-143.479	172.787	158.008	3.614	-1.756	138.709	91.842	133.252	6.063	7.783	294.2	92.232	94.877	11.056							62.9437	84.3685	#DIV/0!
43.067	105.625	21.445	150.467	226.657	182.914	3.319	3.928	44.107	84.516	165.048	-6.539	-5.248	210.752	92.437	75.924	-12.458							98.8026	59.14466667	#DIV/0!
43.2	85.93	144.137	15.169	152.813	136.527	21.619	3.462	160.368	120.843	31.402	-6.775	-26.017	233.378	73.227	37.794	-3.61							87.227	51.33283333	#DIV/0!
43.333	79.386	37.18	-16.288	185.141	109.925	2.916	-0.719	89.125	88.741	164.269	-8.109	2.168	199.657	83.974	13.628	5.062							73.9676	49.39666667	#DIV/0!
43.467	44.558	136.013	-12.669	174.354	82.711	-130.13	22.852	12.369	91.603	151.707	13.138	-7.929	123.712	84.458	24.203	4.363							57.3368	40.32416667	#DIV/0!
43.6	57.444	-19.527	6.542	160.949	139.413	134.736	-20.636	99.341	86.242	172.732	11.814	-23.176	195.56	48.156	27.174	-27.625							81.7236	38.6505	#DIV/0!
43.733	10.391	-4.576	4.971	149.249	153.031	-17.725	21.122	52.765	45.193	152.333	-3.659	-29.805	152.527	78.161	7.435	49.021							56.6754	42.28	#DIV/0!
43.867	65.154	-40.8	-3.585	145.822	110.24	14.147	1.21	80.287	93.027	147.159	-14.575	11.767	117.235	28.245	12.428	64.157							61.2661	36.54283333	#DIV/0!
44	20.711	135.824	4.934	172.625	132.795	-16.633	8.088	111.723	91.843	143.998	1.26	155.392	136.838	318.296	11.077	143.367							80.5908	127.705	#DIV/0!
44.133	97.263	-135.772	-8.291	178.278	142.519	-8.077	-13.001	134.039	70.784	155.084	75.948	-159.734	154.752	-236.865	0.642	33.229							61.2826	-22.00466667	#DIV/0!
44.267	77.475	136.82	-3.037	163.25	100.091	7.757	-9.906	-160.887	111.252	158.413	19.82	-0.97	108.481	46.375	-29.603	42.737							58.1228	31.14	#DIV/0!
44.4	20.76	15.702	146.11	118.414	220.38	5.702	-1.527	413.56	92.621	168.081	20.948	-12.782	152.761	28.854	-8.486	52.872							119.9803	39.02783333	#DIV/0!
44.533	4.681	139.306	-147.215	139.046	90.229	-3.777	9.887	-59.028	7.287	133.827	9.206	-21.181	181.908	52.306	-5.215	57.869							31.4243	45.8155	#DIV/0!
44.667	7.581	136.057	-22.637	153.308	63.684	10.155	-26.877	-119.624	28.063	147.798	-4.736	-17.009	118.613	40.395	-8.553	-113.876							37.7508	2.472333333	#DIV/0!
44.8	25.261	-20.58	29.891	107.197	106.747	12.43	25.347	52.803	18.515	148.496	37.75	14.319	172.951	67.634	6.757	37.274							50.6107	56.11416667	#DIV/0!
44.933	27.595	-1.736	1.556	24.25	128.308	-9.992	-1.079	66.648	37.983	154.464	34.372	-1.095	192.883	122.498	43.617	26.034							42.7997	69.71816667	#DIV/0!
45.067	16.748	-1.519	-14.077	17.7	130.181	-13.088	2.828	147.851	48.867	145.046	-10.481	-31.299	230.929	18.908	4.403	36.732							48.0537	41.532	#DIV/0!
45.2	16.259	-13.555	-16.783	57.032	119.218	-10.467	-5.859	-194.102	9.686	153.62	58.855	-12.679	246.625	42.156	-34.329	43.7							11.5049	57.388	#DIV/0!
45.333	-113.795	-8.725	-14.033	100.346	151.131	12.077	10.777	458.756	39.128	162.674	-171.763	156.511	119.089	318.657	2.036	60.362							79.8336	80.81533333	#DIV/0!
45.467	127.973	-3.553	37.247	115.853	119.368	-4.047	1.027	-111.942	8.048	137.864	224.237	-160.676	133.034	-198.889	-69.751	38.189							42.7838	-5.642666667	#DIV/0!
45.6	10.792	-20.622	17.669	68.755	165.275	16.399	-5.647	-144.624	-119.195	132.933	-20.588	2.102	153.301	40.104	-79.79	-7.765							12.1735	14.56066667	#DIV/0!
45.733	22.029	1.199	-17.468	136.034	116.4	-6.125	-2.328	-11.563	18.545	123.785	14.367	-16	128.107	66.321	-107.713	123.679							38.0508	34.7935	#DIV/0!
45.867	46.324	-7.533	23.106	184.173	114.606	4.107	-12.835	301.627	128.992	91.081	3.611	-3.073	124.676	66.802	-144.327	67.196							87.3648	19.1475	#DIV/0!
46	41.82	-0.376	148.498	200.996	201.149	-3.673	2.159	160.312	-130.848	112.142	-13.343	-12.561	20.048	15.156	-196.285	115.744							73.2179	-11.8735	#DIV/0!
46.133	71.461	11.276	-146.521	214.128	190.6	-6.381	-3.404	57.242	101.829	216.74	25.191	9.94	126.896	39.972	-159.877	100.107							70.697	23.70483333	#DIV/0!
46.267	52.116	-11.644	10.107	161.107	168.188	7.004	-10.585	34.751	-7.358	-54.163	37.733	7.396	96.236	20.323	-198.163	66.561							34.9523	5.014333333	#DIV/0!
46.4	57.258	1.456	-144.764	128.249	175.129	18.352	10.915	-395.173	29.175	90.911	33.149	-1.36	150.327	42.341	-218.964	63.912							-2.8492	11.5675	#DIV/0!
46.533	46.572	-5.724	149.406	81.711	195.598	-5.06	-3.955	494.701	-9.139	37.926	77.877	-18.882	188.448	97.525	-247.551	85.876							98.2036	30.54883333	#DIV/0!
46.667	5.331	-6.921	10.171	191.565	224.31	14.259	9.466	48.673	10.614	34.508	81.801	3.234	236.202	166.245	-279.824	53.402							54.1976	43.51	#DIV/0!
46.8	68.909	13.091	13.025	115.953	168.974	6.792	2.731	111.555	-8.822	136.549	-12.797	-2.297	97.126	-123.393	-286.264	37.724							62.8757	-48.31683333	#DIV/0!
46.933	14.514	-12.29	9.31	121.124	205.464	-19.543	8.953	56.345	-17.138	-30.768	19.606	4.233	161.571	59.899	-261.318	19.555							33.5971	0.591	#DIV/0!
47.067	26.503	-136.824	10.623	124.304	25.349	8.624	-17.772	25.823	62.039	225.269	2.358	-15.203	224.736	73.484	-208.522	30.838							35.3938	17.9485	#DIV/0!
47.2	51.343	272.966	-14.002	113.015	193.667	0.799	-132.798	155.507	53.366	115.623	20.887	-9.252	160.696	34.448	-193.189	56.286							80.9486	11.646	#DIV/0!
47.333	-4.912	-136.021	-16.464	156.255	317.405	-6.618	-145.924	-81.227	31.018	118.775	11.435	-4.242	207.822	22.22	-141.398	21.56							23.2287	19.56616667	#DIV/0!
47.467	6.066	11.605	1.483	144.714	114.728	-4.019	-186.543	-214.821	6.569	83.595	-24.622	15.393	112.313	20.393	-164.105	52.072							-3.6623	1.907333333	#DIV/0!
47.6	36.315	-10.289	7.641	112.415	-14.109	13.502	-176.226	174.532	28.35	54.673	-25.166	-7.377	141.848	-5.292	-76.626	-12.804							22.6804	2.4305	#DIV/0!
47.733	29.246	-136.688	-7.288	131.344	128.826	19.575	-148.535	-93.599	38.009	74.278	12.926	-15.86	93.043	15.894	-16.681	39.065							3.5168	21.39783333	#DIV/0!
47.867	45.698	13.297	4.327	183.859	135.185	-64.214	-166.498	21.305	15.238	52.952	-1.884	14.35	92.038	11.166	40.232	-117.888							24.1149	6.335666667	#DIV/0!
48	2.06	-20.996	3.249	114.722	155.235	184.737	-171.482	173.744	27.851	131.565	-166.725	314.127	91.38	165.121	-22.74	10.551							60.0685	65.28566667	#DIV/0!
48.133	91.087	-21.549	2.405	137.078	146.06	-80.839	-163.615	54.149	38.208	27.483	184.225	-315.177	164.262	-150.057	41.144	-6.709							23.0467	-13.71866667	#DIV/0!
48.267	12.503	-138.465	0.194	147.168	135.902	140.538	-139.767	52.787	3.325	91.821	51.343	3.428	68.834	22.14	87.173	126.075							30.6006	59.83216667	#DIV/0!
48.4	36.664	-2.473	15.371	242.01	151.106	44.324	-75.061	13.483	6.686	95.888	-5.175	-3.842	100.099	36.172	207.977	-2.945							52.7998	55.381	#DIV/0!
48.533	61.758	-5.694	20.263	188.575	143.549	5.102	-56.449	-33.453	-57.727	82.719	131.99	2.579	125.027	32.145	164.113	-9.834							34.8643	74.33666667	#DIV/0!
48.667	3.259	-15.384	6.75	164.696	207.341	8.777	-6.053	-9.417	101.249	-58.137	165.874	4.611	20.269	41.173	86.319	-64.251							40.3081	42.3325	#DIV/0!
48.8	18.968	7.507	147.986	144.796	195.898	17.072	-6.203	4.447	22.735	26.04	146.062	-1.202	123.005	40.77	100.704	20.243							57.9246	71.597	#DIV/0!
48.933	31.919	5.693	6.564	179.703	170.724	0.648	-6.36	193.985	18.517	24.113	126.519	2.028	124.076	66.319	40.102	43.958							62.5506	67.167	#DIV/0!
49.067	37.649	-4.598	-146.202	36.78	104.18	-102.1	5.063	38.96	-43.952	33.092	109.422	-14.801	139.379	69.478	73.681	58.051							-4.1128	72.535	#DIV/0!
49.2	27.054	-4.016	2.447	136.164	240.843	5.795	3.168	19.173	-36.136	58.725	64.733	-10.152	84.065	54.4	146.64	56.792							45.3217	66.07966667	#DIV/0!
49.333	-115.675	-0.897	3.614	170.648	133.932	-9.838	-13.759	-49.105	15.255	124.621	48.92	29.981	186.814	163.685	7.922	28.594							25.8796	77.65266667	#DIV/0!
49.467	131.527	-3.67	-8.231	102.371	100.707	2.459	-36.378	267.06	124.046	190.117	55.753	-22.859	150.866	-99.133	-33.684	58.387							87.0008	18.22166667	#DIV/0!
49.6	17.386	-7.693	6.916	152.99	88.719	127.75	11.639	119.583	135.166	103.617	3.436	1.67	139.787	27.444	33.285	38.021							75.6073	40.60716667	#DIV/0!
49.733	30.377	3.43	-146.226	158.954	174.441	-117.005	-16.397	-145.481	57.347	91.789	30.784	-3.74	132.671	56.295	88.542	60.665							9.1229	60.8695	#DIV/0!
49.867	16.03	6.989	294.557	132.029	120.97	117.842	15.282	205.465	37.036	72.964	44.11	-5.732	85.36	23.619	122.464	60.573							101.9164	55.06566667	#DIV/0!
50	33.526		-146.234	104.873	-26.411	-106.001	-23.417	-176.785	41.928	121.652	-3.241	19.499	110.918	46.451	73.747	48.726							-19.65211111	49.35	#DIV/0!
50.133	29.665			190.806	203.716	2.863	81.288	-33.976	99.159	82.31	13.985	-5.705	97.559	33.761	63.951	31.721							81.978875	39.212	#DIV/0!
50.267	40.656			140.398	72.179	2.102	21.028	13.902	55.837	73.541	5.072	-15.555	162.543	57.57	57.131	27.404							52.455375	49.0275	#DIV/0!
50.4	38.884			100.884	146.292	-4.651	19.795	-145.27	35.028	109.07	-23.563	7.502	164.163	41.732	61.514	82.588							37.504	55.656	#DIV/0!
50.533	29.171			84.728	99.453	-17.267	-10.093	20.744	38.465	113.358	6.137	-7.068	176.195	65.145	36.491	57.835							44.819875	55.78916667	#DIV/0!
50.667	31.449			117.015	46.749	132.103	26.664	145.392	147.74	101.177	-3.941	-19.782	110.453	325.279	26.464	80.918							93.536125	86.56516667	#DIV/0!
50.8	29.966			96.453	107.301	-6.846	23.287	-169.498	-65.115	106.385	2.225	-4.607	146.792	-234.511	-23.892	37.201							15.241625	-12.79866667	#DIV/0!
50.933	5.507			117.07	41.969	14.117	68.317	140.533	59.659	52.605	14.696	10.511	185.755	60.004	-13.311	72.648							62.472125	55.0505	#DIV/0!
51.067	14.725			112.342	98.114	-2.408	125.861	-290.283	-9.286	59.015	-42.129	-14.181	161.328	53.244	-8.007	25.822							13.51	29.34616667	#DIV/0!
51.2	6.446			62.73	74.862	-11.711	113.215	-149.122	20.233	78.856	-80.634	-1.869	131.523	49.73	33.757	58.267							24.438625	31.79566667	#DIV/0!
51.333	-8.246			169.311	119.863	-0.572	98.193	22.156	1.935	99.453	-89.933	-5.085	146.25	10.588	128.692	57.949							62.761625	41.41016667	#DIV/0!
51.467	10.497			68.038	271.227	-1.297	97.618	-162.895	23.743	77.825	-82.629	-3.527	127.679	65.992	73.357	70.184							48.0945	41.84266667	#DIV/0!
51.6	28.123			62.577	99.634	-14.719	43.131	-674.421	19.847	69.51	-66.39	-16.586	162.787	33.584	-17.863	-4.052							-45.78975	15.24666667	#DIV/0!
51.733	33.405			133.295	53.893	4.177	74.909	64.547	47.362	87.631	-135.266	4.556	167.015	83.589	65.732	-277.261							62.402375	-15.2725	#DIV/0!
51.867	22.718			87.67	-27.172	-12.831	23.389	-216.653	-6.677	34.828	-159.733	9.923	162.842	5.762	101.258	-208.033							-11.841	-14.6635	#DIV/0!
52	15.436			66.673	92.629	-29.715	74.974	-241.659	-81.696	41.874	-103.271	-19.624	180.143	167.686	66.388	-253.693							-7.6855	6.2715	#DIV/0!
52.133	18.993			123.365	103.298	-9.852	30.458	-134.39	-139.178	55.613	-87.931	13.753	176.117	-157.371	52.044	-206.281							6.038375	-34.94483333	#DIV/0!
52.267	3.53			112.179	130.461	-1.359	30.304	-3.402	-137.462	25.016	-148.538	-13.597	189.953	69.326	44.51	-110.967							19.908375	5.1145	#DIV/0!
52.4	-22.674			134.563	139.13	-6.682	6.735	-74.451	-15.119	18.177	-118.626	-2.231	160.336	20.724	104.933	-90.608							22.459875	12.42133333	#DIV/0!
52.533	-13.952			123.643	118.644	-132.164	16.753	-91.269	-46.373	65.217	-123.031	5.435	174.043	77.028	91.254	-57.459							5.062375	27.87833333	#DIV/0!
52.667	8.075			86.297	114.107	105.987	45.924	-60.845	-2.518	65.718	-127.252	-5.024	165.666	47.205	61.998	-6.424							45.343125	22.69483333	#DIV/0!
52.8	32.033			137.294	112.57	-3.01	18.454	32.032	33.395	42.199	-89.375	18.536	170.814	67.042	60.008	-37.035							50.620875	31.665	#DIV/0!
52.933	6.291			124.474	133.652	-122.156	11.257	-136.991	-28.095	51.486	-84.15	-14.458	133.308	17.638	50.637	-11.309							4.98975	15.27766667	#DIV/0!
53.067	67.954			98.974	130.625	-5.476	-10.847	-259.373	53.174	36.398	-28.464	-1.396	188.75	11.623	9.167	-15.315							13.928625	27.39416667	#DIV/0!
53.2	28.931			71.14	100.19	121.628	-14.128	-150.852	12.845	13.977	-2.958	-6.088	208.981	-21.839	57.129	-6.611							22.966375	38.10233333	#DIV/0!
53.333	42.166			133.411	268.535	-9.736	-5.695	-130.883	-32.519	27.18	25.256	314.466	208.368	319.917	107.183	-15.057							36.557375	160.0221667	#DIV/0!
53.467	33.65			171.091	-13.51	-133.515	-10.092	-287.925	156.816	-4.858	-77.744	-315.996	176.675	-300.98	144.712	33.083							-11.042875	-56.70833333	#DIV/0!
53.6	16.385			164.281	142.39	-19.631	55.24	-113.369	35.525	-12.013	5.519	16.892	133.676	47.923	154.417	82.659							33.601	73.51433333	#DIV/0!
53.733	18.028			131.461	82.907	117.573	93.273	-15.588	65.431	-2.432	62.477	1.526	158.7	30.255	45.996	14.015							61.331625	52.1615	#DIV/0!
53.867	2.891			97.272	133.524	-11.23	44.711	48.171	46.877	15.296	54.962	-7.918	146.475	-23.918	68.279	22.155							47.189	43.33916667	#DIV/0!
54	11.351			73.68	159.921	-3.703	81.259	267.074	72.261	-26.78	23.052	-12.514	152.137	45.929	185.52	54.234							79.382875	74.72633333	#DIV/0!
54.133	8.285			104.685	150.778	-5.638	79.861	-144.26	14.283	-24.869	44.331	-18.197	159.458	58.157	42.103	70.25							22.890625	59.35033333	#DIV/0!
54.267	7.297			115.495	120.215	-12.524	76.137	143.162	34.471	12.87	19.732	-19.987	141.449	126.677	-90.543	96.153							62.140375	45.58016667	#DIV/0!
54.4	-2.23			91.716	100.897	-13.723	29.787	83.981	92.312	4.411	75.032	29.707	141.354	78.041	138.013	82.85							48.393875	90.83283333	#DIV/0!
54.533	21.861			138.803	89.489	-25.747	4.824	-40.465	94.709	38.761	61.216	21.342	141.685	21.231	165.401	77.787							40.279375	81.44366667	#DIV/0!
54.667	15.857			131.37	84.631	-28.907	25.377	-161.968	40.806	38.785	72.896	-10.59	49.263	163.469	7.324	12.969							18.243875	49.22183333	#DIV/0!
54.8	61.44			104.845	100.619	-17.905	-31.493	15.839	-42.744	96.878	127.08	4.438	33.326	-79.005	88.881	-38.62							35.934875	22.68333333	#DIV/0!
54.933	34.976			123.253	136.334	-30.141	14.264	313.765	104.352	108.051	-24.681	-7.579	93.255	-48.371	150.496	-270.157							100.60675	-17.8395	#DIV/0!
55.067	40.309			140.577	106.794	-13.55	9.75	81.405	31.166	190.787	-22.82	5.167	114.66	-188.179	102.065	-299.836							73.40475	-48.15716667	#DIV/0!
55.2	46.524			107.428	211.738	-14.692	58.656	-63.78	52.634	126.685	105.187	-17.145	126.459	-88.312	43.123	-231.869							65.649125	-10.42616667	#DIV/0!
55.333	62.944			186.519	133.936	-10.878	25.05	-150.299	72.411	103.952	77.984	-1.493	60.089	-92.315	85.327	-286.756							52.954375	-26.194	#DIV/0!
55.467	45.145			89.901	125.221	-12.187	40.153	305.146	107.714	48.895	54.43	-1.938	81.435	-92.345	29.083	-246.265							93.7485	-29.26666667	#DIV/0!
55.6	37.932			104.042	-51.651	-8.753	33.904	-59.347	43.837	43.314	5.312	-9.855	99.505	-102.852	-24.503	-202.054							17.90975	-39.0745	#DIV/0!
55.733	7.687			53.19	205.416	-8.731	29.694	19.06	71.241	59.654	16.614	-5.143	98.323	-205.627	27.437	-147.788							54.651375	-36.03066667	#DIV/0!
55.867	-19.319			100.095	94.162	-12.493	40.72	-100.185	42.342	66.734	-4.677	1.373	111.816	-135.707	-45.698	-206.743							26.507	-46.606	#DIV/0!
56	76.129			138.708	84.156	-1.192	21.112	303.986	147.023	81.744	11.122	-15.835	169.521	-13.689	-34.633	-64.895							106.45825	8.5985	#DIV/0!
56.133	59.385			133.346	86.515	-10.644	55.838	-17.382	43.98	31.834	-46.146	2.521	152.355	-372.946	47.118	-36.951							47.859	-42.3415	#DIV/0!
56.267	83.409			41.073	75.835	7.27	95.751	-120.031	-266.843	130.49	-149.337	1.432	105.008	-76.067	-176.685	23.975							5.86925	-45.279	#DIV/0!
56.4	53.817			65.504	40.988	1.243	89.762	111.419	-304.333	59.291	-123.579	8.951	85.833	-84.523	-228.344	-39.353							14.711375	-63.5025	#DIV/0!
56.533	56.113			33.518	115.299	-0.909	22.94	108.041	-329.563	-23.699	-160.223	14.729	103.204	-45.746	-214.601	-21.86							-2.2825	-54.08283333	#DIV/0!
56.667	66.792			82.687	129.778	-12.588	65.576	-19.917	-345.686	-2.963	-133.769	5.403	91.851	-283.125	-210.632	-7.784							-4.540125	-89.676	#DIV/0!
56.8	42.796			64.917	284.909	7.144	60.771	-6.651	-296.559	-138.652	-142.656	-15.404	65.993	-125.972	-341.324	127.335							2.334375	-72.00466667	#DIV/0!
56.933	31.006			135.096	-144.475	-13.7	-14.89	298.701	-229.007	90.251	-150.031	7.181	56.062	-18.175	-289.94	-70.078							19.12275	-77.49683333	#DIV/0!
57.067	23.263			58.914	572.134	21.727	-4.655	-224.379	-159.69	-67.039	-140.73	-2.237	96.643	3.593	-393.091	136.411							27.534375	-49.90183333	#DIV/0!
57.2	20.598			169.983	143.489	5.997	-17.024	16.834	-50.025	100.506	-121.234	1.14	86.631	27.65	-446.127	51.095							48.79475	-66.8075	#DIV/0!
57.333	82.122			126.231	283.852	1.888	2.167	4.111	-3.598	80.843	-67.418	-6.184	83.729	24.126	-334.556	48.592							72.202	-41.95183333	#DIV/0!
57.467	65.971			163.069	141.448	6.521	48.704	354.114	-4.627	30.179	-92.653	-2.425	56.171	26.249	-315.169	52.548							100.672375	-45.87983333	#DIV/0!
57.6	110.94			147.372		-4.082	18.723	-34.397	2.9	23.904	-89.544	4.617	78.313	9.465	-176.869	56.346							37.90857143	-19.612	#DIV/0!
57.733	-28.341			116.042		11.397	41.088	-163.412	4.92	-37.351	-128.386	-12.771	34.746	-4.426	-82.952	38.378							-7.951	-25.90183333	#DIV/0!
57.867	173.683			162.808		-125.792	164.438	244.459	14.644	95.216	-27.003	9.235	71.62	22.93	-101.784	-50.735							104.208	-12.62283333	#DIV/0!
58	64.47			167.634		114.919	42.185	39.66	-15.38	133.115	-32.493	-6.283	112.425	-4.361	-182.866	118.539							78.08614286	0.826833333	#DIV/0!
58.133	32.948			138.385		17.52	5.533	22.625	12.918	31.907	-18.742	5.839	150.33	13.509	-84.981	35.616							37.40514286	16.9285	#DIV/0!
58.267	-44.71			123.473		-8.096	18.558	56.837	-114.163	61.902	-15.587	-2.326	145.852	11.008	-37.582	17.27							13.40014286	19.7725	#DIV/0!
58.4	73.414			145.289		10.348	30.642	44.796	112.337	31.813	-26.873	-3.165	78.829	-23.574	64.135	20.564							64.09128571	18.31933333	#DIV/0!
58.533	91.153			142.238		16.895	-16.841	110.745	-8.867	16.352	-54.514	7.842	124.822	18.324	-21.337	-4.422							50.23928571	11.78583333	#DIV/0!
58.667	115.799			149.383		-2.521	-48.503	15.78	12.749	-2.767	-165.652	161.263	112.514	163.821	42.886	8.439							34.27428571	53.8785	#DIV/0!
58.8	98.665			133.227		6.448	-8.674	-189.02	-100.583	-34.496	-135.443	-165.693	150.809	-138.203	35.833	-6.265							-13.49042857	-43.16033333	#DIV/0!
58.933	99.345			121.205		15.045	-17.598	208.292	132.741	72.444	-113.968	7.261	447.758	60.271	3.763	-3.179							90.21057143	66.98433333	#DIV/0!
59.067	64.973			139.201		-11.275	-3.281	-113.005	3.852	-46.505	-98.953	11.635	-0.502	45.926	12.194	7.93							4.851428571	-3.628333333	#DIV/0!
59.2	83.241			120.837		-1.112	13.717	33.976	-10.579	-11.593	-113.661	-10.009	149.021	-53.844	-37.182	-9.278							32.641	-12.49216667	#DIV/0!
59.333	35.279			119.233		0.884	63.548	130.296	19.797	-10.562	-104.282	-18.644	149.203	-7.287	-77.208	16.734							51.21071429	-6.914	#DIV/0!
59.467	46.637			167.285		-6.344	11.219	13.666	-1.972	22.734	-32.849	6.763	-150.227	-42.667	138.28	-15.737							36.175	-16.07283333	#DIV/0!
59.6	22.463			130.83		20.461	14.241	15.685	11.129	-10.723	-28.658	-6.117	148.979	-23.587	78.095	-16.106							29.15514286	25.43433333	#DIV/0!
59.733	-12.137			154.269		13.636	4.552	-14.271	-14.388	-24.506	-42.613	17.681	-1.35	13.014	-1.755	16.663							15.30785714	0.273333333	#DIV/0!
59.867	-7.971			175.517		-0.836	19.867	158.213	1.179	34.145	-109.938	-3.072	-1.027	150.713	66.578	-10.671							54.302	15.4305	#DIV/0!
60	-22.517			109.223		-13.717	-6.924	-29.174	148.396	-14.808	-10.877	157.107	9.583	159.002	169.499	-9.447							24.35414286	79.1445	#DIV/0!
