# Supplementary material for: Precise optical control of gene expression in C elegans using improved genetic code expansion and Cre recombinase
Source: eLife. 2021 Aug 5;10:e67075. doi: 10.7554/eLife.67075 (PMC8448529; doi:10.7554/eLife.67075)
Supplement: Figure 5—source data 2. — The light pulse is delivered at the 10 s mark, which corresponds to the ‘0’ mark in the graphs in Figure 5C–E and Figure 5—figure supplement 2. [file elife-67075-fig5-data2.zip › Velocities of animals in Figure 5D,E,F and figure supplement 2/2PLM_74mW_raw_byExpt.csv]

Time(s)	T1	T2	T3	T4	T5	T6	T1	T2	T3	T4	T1	T2	T3	T4	T5	T6	T7	T8		Expt1	Expt2	Expt3
0																				#DIV/0!	#DIV/0!	#DIV/0!
0.133	-13.482	15.619	-360.38	-1.458	20.21		10.695	-14.937	30.184	151.232	60.211	-71.11	25.311	92.559	-12.454	37.874	-36.222	-5.292		-67.8982	44.2935	11.359625
0.267	2.313	6.437	-258.216	-12.117	-32.479		120.235	-16.48	9.003	79.92	167.402	-85.119	46.971	68.763	23.036	67.405	-22.829	-4.336		-58.8124	48.1695	32.661625
0.4	-34.69	35.422	-272.588	3.518	123.354		108.243	-51.668	-6.532	114.444	31.447	-174.724	-16.111	107.924	-9.441	71.061	-57.637	10.09		-28.9968	41.12175	-4.673875
0.533	25.643	-31.951	-227.38	-10.864	26.682		37.81	-3.083	-14.044	6.589	36.862	-201.76	-9.769	76.553	7.34	59.605	-9.885	12.278		-43.574	6.818	-3.597
0.667	10.047	25.73	-227.04	12.99	-13.905		62.323	-12.495	-43.364	114.534	55.295	-125.183	23.455	77.516	-7.295	43.555	-35.613	-10.463		-38.4356	30.2495	2.658375
0.8	3.467	-33.49	-166.34	-6.45	23.494		21.34	-10.952	2.175	229.052	60.814	-145.376	2.351	113.64	-105.448	27.725	-15.556	5.399		-35.8638	60.40375	-7.056375
0.933	-18.137	48.688	-94.334	-5.776	21.205		13.079	16.057	31.148	0.655	39.29	-157.837	15.016	68.081	85.734	59.912	-9.151	-9.471		-9.6708	15.23475	11.44675
1.067	20.599	64.331	-235.496	-8.798	19.744		44.649	-11.057	-6.558	283.577	14.484	-62.821	-21.942	60.503	-63.38	51.445	-29.041	-10.332		-27.924	77.65275	-7.6355
1.2	-7.758	181.343	-203.393	-5.96	11.386		55.282	-35.305	26.08	-24.59	-5.838	-82.294	16.369	55.302	-105.653	102.585	-10.135	5.705		-4.8764	5.36675	-2.994875
1.333	5.533	-172.389	-116.238	19.239	27.991		9.005	-21.136	9.082	128.939	11.338	-56.328	59.915	67.413	-157.952	46.272	64.493	16.88		-47.1728	31.4725	6.503875
1.467	4.386	132.149	-164.031	-26.521	-3.249		76.673	25.46	-17.108	126.83	-4.265	3.125	98.578	52.693	-126.632	23.296	28.605	14.331		-11.4532	52.96375	11.216375
1.6	-21.22	55.446	-180.542	8.465	20.002		107.251	-2.147	20.805	128.214	10.831	-85.8	54.432	52.364	-194.236	53.335	-6.874	-1.663		-23.5698	63.53075	-14.701375
1.733	-23.524	21.105	-228.739	10.571	2.543		117.969	2.444	23.73	-140.33	29.751	-80.325	91.351	56.204	-206.078	26.971	-29.069	7.315		-43.6088	0.95325	-12.985
1.867	-15.547	5.058	-262.453	-2.768	-134.641		91.194	-9.588	20.866	123.34	-7.124	-148.005	73.704	29.021	-226.281	20.476	7.832	-1.648		-82.0702	56.453	-31.503125
2	-20.454	29.643	-179.167	-20.874	-19.759		84.113	-10.96	144.544	242.466	42.358	-92.55	68.575	7.042	-132.106	5.936	-10.319	-2.855		-42.1222	115.04075	-14.239875
2.133	-31.761	21.225	-75.627	-12.784	12.102		51.028	12.032	-10.427	246.06	111.232	-119.951	91.059	19.678	-39.99	6.4	2.491	-2.985		-17.369	74.67325	8.49175
2.267	-29.605	11.623	154.976	-5.792	25.074		52.942	-27.849	-1.89	1.934	15.752	-48.264	125.22	10.398	-36.407	1.639	-13.911	-40.865		31.2552	6.28425	1.69525
2.4	-9.846	31.013	211.802	8.451	16.222		51.904	-32.367	-3.134	2.281	-10.997	-8.37	76.635	-2.28	-20.883	8.671	8.606	-4.82		51.5284	4.671	5.82025
2.533	5.35	-8.666	140.749	-7.155	46.642		58.898	-41.948	-17.125	251.881	-16.002	83.319	64.702	16.18	-34.945	-25.479	69.727	10.63		35.384	62.9265	21.0165
2.667	19.744	-36.256	212.58	0.595	61.187		18.993	-100.701	140.751	10.038	-38.365	34.999	127.22	11.192	-38.896	48.014	95.546	-6.775		51.57	17.27025	29.116875
2.8	56.169	227.936	176.442	-30.366	-5.28		49.262	140.856	-145.154	126.069	-115.966	241.748	-40.4	6.471	-39.983	22.824	0.43	2.704		84.9802	42.75825	9.7285
2.933	73.745	-5.717	320.007	-30.516	52.067		0.44	12.706	4.423	-7.112	-124.543	127.158	92.937	-27.936	-94.647	15.673	14.721	-2.4		81.9172	2.61425	0.120375
3.067	49.437	17.791	235.203	-4.743	77.436		50.315	15.107	3.039	56.486	-123.95	170.452	104.817	-362.263	-145.227	75.417	-15.716	-1.756		75.0248	31.23675	-37.27825
3.2	42.204	77.468	173.639	14.797	51.608		47.186	19.521	2.383	18.064	-119.023	155.477	115.521	-276.267	-203.279	11.884	-20.224	3.56		71.9432	21.7885	-41.543875
3.333	-4.975	153.825	160.793	14.608	187.512		44.305	-38.96	1.68	26.081	-145.012	93.314	76.453	-119.827	-219.106	85.241	-17.35	1.087		102.3526	8.2765	-30.65
3.467	22.541	-52.614	192.193	-14.955	48.172		68.011	-32.446	-6.952	46.426	-200.12	182.554	-14.805	-86.249	-110.931	-57.252	7.342	3.988		39.0674	18.75975	-34.434125
3.6	44.255	140.098	155.301	-38.235	22.748		53.367	-42.679	7.935	13.571	-166.295	104.801	15.899	-47.113	-80.372	34.139	22.444	-11.504		64.8334	8.0485	-16.000125
3.733	41.88	84.459	149.035	-19.025	33.867		44.257	-38.438	-156.526	-4.664	-152.136	139.271	24.289	-37.947	-30.462	178.336	-0.842	2.207		58.0432	-38.84275	15.3395
3.867	21.18	-42.912	90.142	-39.382	25.471		26.346	18.557	-40.565	232.796	-187.626	102.679	35.618	-83.776	4.16	13.839	14.483	-1.249		10.8998	59.2835	-12.734
4	-6.682	-7.315	101.931	-1.47	48.3		59.321	11.014	135.689	-232.776	32.142	101.23	45.828	-92.897	16.694	-8.61	-17.802	0.122		26.9528	-6.688	9.588375
4.133	-18.418	246.376	142.52	-181.619	30.687		7.317	27.079	-124.371	566.481	-48.626	70.414	67.8	-98.984	88.318	-6.516	15.33	-3.438		43.9092	119.1265	10.53725
4.267	-16.655	-65.836	144.174	-47.809	49.471		44.967	1.775	47.493	-101.528	11.38	124.641	68.658	-57.481	89.588	6.942	-12.116	1.126		12.669	-1.82325	29.09225
4.4	-5.092	3.871	107.435	-106.512	37.111		12.724	56.118	-6.074	118.48	-8.742	92.098	155.846	-77.22	126.439	-11.496	-5.097	1.952		7.3626	45.312	34.2225
4.533	2.153	173.769	180.56	-123.548	24.02		13.149	-2.11	143.657		21.072	71.087	137.889	-36.205	95.438	16.414	-38.099	-1.859		51.3908	51.56533333	33.217125
4.667	17.112	-61.866	242.338	43.109	48.828		36.062	-22.226	-4.696		4.349	83.635	101.137	-45.805	88.709	-16.818	-78.077	-0.915		57.9042	3.046666667	17.026875
4.8	82.244	87.968	77.679	-139.948	14.356		-4.626	-2.495	-2.422		-34.49	91.539	37.976	-23.346	89.479	16.353	-61.295	9.2		24.4598	-3.181	15.677
4.933	62.651	154.626	60.074	143.495	20.44		10.202	28.863	2.918		22.281	46.261	39.565	171.473	115.391	18.565	-16.31	-6.04		88.2572	13.99433333	48.89825
5.067	37.124	-19.53	133.741	13.086	78.712		-10.699	10.496	-9.157		54.019	26.384	58.644	94.982	57.085	-13.679	-26.081	-2.3		48.6266	-3.12	31.13175
5.2	-9.962	-7.42	181.24	21.015	38.323		3.503	4.47	2.815		32.844	41.694	29.059	100.954	59.72	-35.106	-16.916	3.486		44.6392	3.596	26.966875
5.333	-13.866	-42.859	83.94	143.478	32.048		37.473	-99.36	-20.781		88.598	-113.248	30.915	107.137	50.635	145.312	-21.349	17.164		40.5482	-27.556	38.1455
5.467	-8.438	153.607	108.046	-144.603	20.302		15.572	179.342	-40.389		13.464	130.449	46.666	72.799	42.274	-184.485	1.177	2.402		25.7828	51.50833333	15.59325
5.6	-5.949	157.101	116.15	13.123	-69.14		24.383	43.819	-1.36		29.705	-9.207	22.274	89.692	18.272	-62.272	-1.835	-10.653		42.257	22.28066667	9.497
5.733	-9.145	-155.72	144.969	0.646	18.626		17.985	48.1	38.531		20.324	-7.465	81.033	41.298	37.281	-203.356	-2.449	-6.825		-0.1248	34.872	-5.019875
5.867	-5.295	-156.941	93.468	-9.336	139.325		-10.738	62.261	-21.183		24.465	54.294	35.61	-91.147	20.298	-174.874	-18.947	-15.383		12.2442	10.11333333	-20.7105
6	-17.377	-310.24	77.478	-7.139	34.879		6.253	4.28	0.856		21.137	-23.504	36.153	-17.148	40.345	-164.261	-22.001	20.222		-44.4798	3.796333333	-13.632125
6.133	12.168	-104.608	100.978	-85.807	16.877		6.445	6.013	12.118		3.245	-3.471	64.73	37.781	27.579	-148.636	13.728	-11.703		-12.0784	8.192	-2.093375
6.267	53.358	-56.931	126.272	21.026	62.864		25.044	-7.002	-9.344		35.635	-3.676	88.239	53.195	31.722	-163.093	-21.987	13.542		41.3178	2.899333333	4.197125
6.4	43.072	5.259	104.518	-20.485	28.967		34.813	13.273	11.117		11.254	69.305	36.563	53.797	-13.992	-186.628	23.22	3.097		32.2662	19.73433333	-0.423
6.533	37.544	4.732	77.75	-20.852	47.348		51.068	16.634	-4.387		27.618	9.904	76.1	61.825	8.881	-191.081	-4.452	4.938		29.3044	21.105	-0.783375
6.667	82.306	-114.186	124.795	18.995	44.06		18.142	-22.668	140.188		-38.955	4.019	79.306	93.021	-20.58	-185.755	29.4	-3.572		31.194	45.22066667	-5.3895
6.8	95.229	6.974	84.165	64.645	34.811		13.288	-18.353	-127.009		-2.843	29.751	50.503	44.247	-18.801	-171.163	-10.767	-11.935		57.1648	-44.02466667	-11.376
6.933	-13.423	-2.972	97.947	51.869	-15.612		8.688	-2.499	-6.841		-47.162	-1.391	41.26	191.874	31.074	-151.374	0.105	10.25		23.5618	-0.217333333	9.3295
7.067	-26.44	122.276	125.753	51.225	3.719		-95.731	-2.053	-5.166		-114.896	-13.195	45.391	128.647	13.398	-152.53	-10.486	5.699		55.3066	-34.31666667	-12.2465
7.2	82.354	21.088	75.575	30.082	22.155		-293.129	-13.497	10.029		-140.709	-4.151	46.734	52.079	-62.43	-162.236	15.595	-5.645		46.2508	-98.86566667	-32.595375
7.333	63.026	-112.35	117.595	48.982	2.907		-128.8	3.539	-0.311		-172.606	-5.904	19.168	32.927	18.317	-163.093	-27.636	-19.125		24.032	-41.85733333	-39.744
7.467	82.932	5	173.853	88.334	30.024		-67.004	113.904	-5.595		-183.342	5.174	35.922	88.03	42.306	-128.386	20.041	7.922		76.0286	13.76833333	-14.041625
7.6	-11.647	26.987	114.071	115.951	-79.373		-62.437	-63.488	-3.973		-178.597	-6.522	99.862	44.076	173.904	-180.698	-1.194	-4.456		33.1978	-43.29933333	-6.703125
7.733	-25.77	9.041	83.589	39.243	103.633		-46.429	-0.834	4.3		-148.096	-24.819	32.748	-7.712	10.573	-226.634	2.203	-3.528		41.9472	-14.321	-45.658125
7.867	-53.19	47.196	112.844	20.957	19.225		-100.924	36.375	-9.81		-205.711	-8.606	10.315	33.472	-17.41	-187.369	-14.668	0.412		29.4064	-24.78633333	-48.695625
8	5.465	152.702	137.255	36.901	58.577		-113.073	-98.756	141.483		-160.395	6.99	-29.42	19.862	125.748	-139.064	6.212	-4.256		78.18	-23.44866667	-21.790375
8.133	1.472	-20.298	120.223	15.209	49.029		-157.541	142.567	-138.893		-249.939	-7.264	26.159	12.433	-134.735	-238.04	20.836	3.547		33.127	-51.289	-70.875375
8.267	58.134	68.216	82.066	21.35	38.233		-39.275	2.546	16.04		-145.689	13.622	49.047	3.982	-138.187	-159.421	-28.048	-2.459		53.5998	-6.896333333	-50.894125
8.4	48.103	41.749	88.824	-6.691	35.758		-84.748	0.376	0.763		-135.224	-15.681	52.517	25.986	-190.813	-121.962	-7.805	-4.146		41.5486	-27.86966667	-49.641
8.533	-11.033	94.591	76.651	2.031	7.331		-73.113	-6.512	20.283		-71.836	4.306	56.2	13.635	-161.877	-51.505	-5.44	6.121		33.9142	-19.78066667	-26.2995
8.667	17.506	117.635	47.458	-30.032	19.084		-77.424	39.14	-1.162		-98.506	-28.586	99.44	14.739	-137.501	-65.958	-4.181	-1.807		34.3302	-13.14866667	-27.795
8.8	-5.42	52.204	40.529	-42.97	2.142		-23.94	-38.869	6.153		-123.144	-8.063	54.723	7.931	-36.365	-61.863	2.768	1.256		9.297	-18.88533333	-20.344625
8.933	3.564	58.564	47.433	-16.775	25.457		-64.929	8.703	15.461		-104.235	24.499	51.86	33.595	-4.277	-83.858	4.166	-0.918		23.6486	-13.58833333	-9.896
9.067	-41.544	81.706	13.919	25.611	8.301		7.122	-2.229	10.474		-93.172	-41.142	58.802	24.052	48.656	-114.093	3.733	-10.629		17.5986	5.122333333	-15.474125
9.2	-170.696	64.469	46.731	3.502	-124.591		-100.43	-7.206	17.715		-53.753	-58.851	80.993	48.416	69.271	11.854	9.83	-46.328		-36.117	-29.97366667	7.679
9.333	-214.19	-0.62	83.596	34.937	107.144		182.971	-10.537	26.336		-66.099	-5.067	80.941	43.773	392.052	142.319	-3.972	-145.037		2.1734	66.25666667	54.86375
9.467	-204.973	153.806	75.233	-6.674	17.382		119.615	25.795	44.109		-33.888	-5.729	70.41	22.303	124.937	-89.472	-101.478	-109.066		6.9548	63.173	-15.247875
9.6	-140.168	-44.797	155.045	143.229	37.315		118.669	-1.584	25.175		-91.891	-26.208	94.973	64.311	107.23	24.738	-82.518	-99.132		30.1248	47.42	-1.062125
9.733	-74.596	-6.173	68.385	2.173	9.778		85.282	16.078	-5.644		39.12	2.642	103.484	44.018	104.949	76.923	-112.658	-36.836		-0.0866	31.90533333	27.70525
9.867	-69.849	153.379	42.608	143.12	4.31		61.946	-12.681	26.463		15.291	-7.076	47.267	69.37	81.167	41.273	-67.409	-95.749		54.7136	25.24266667	10.51675
10	-23.273	-11.184	107.612	143.034	16.625		79.928	-4.488	8.367		31.744	-25.978	94.887	67.069	35.659	55.756	-76.76	-45.633		46.5628	27.93566667	17.093
10.133	-40.471	-6.508	86.633	-143.031	-1.016		51.345	46.017	1.117		-7.819	17.005	31.442	54.793	57.006	13.566	-94.313	-63.079		-20.8786	32.82633333	1.075125
10.267	-28.964	-37.738	128.544	19.555	177.372		470.8	285.913	-64.115		38.084	199.029	291.146	181.766	312.549	248.989	-29.17	-38.134		51.7538	230.866	150.532375
10.4	109.271	464.04	232.375	286.653	361.697		123.155	315.935	256.226		301.19	367.149	314.408	360.698	425.357	383.825	170.13	-9.555		290.8072	231.772	289.15025
10.533	194.174	308.94	208.229	142.465	332.371		180.753	140.256	195.872		219.564	361.85	301.476	254.641	252.804	401.325	179.457	42.459		237.2358	172.2936667	251.697
10.667	108.346	157.169	190.121	288.019	194.277		164.818	281.655	127.103		119.92	226.379	142.86	161.476	131.389	410.788	37.672	80.743		187.5864	191.192	163.903375
10.8	141.903	-10.803	158.016	27.559	89.524		283.49	115.121	295.201		105.294	271.485	218.38	161.064	71.744	410.986	68.007	81.069		81.2398	231.2706667	173.503625
10.933	157.979	154.114	139.776	4.275	80.618		82.949	87.797	145.731		80.313	128.03	124.783	-24.3	119.961	361.103	14.551	43.214		107.3524	105.4923333	105.956875
11.067	65.685	12.038	116.501	143.39	82.903		142.581	14.09	117.702		36.652	108.143	96.873	35.407	113.844	232.023	-15.976	30.091		84.1034	91.45766667	79.632125
11.2	23.064	153.925	88.505	-144.237	85.247		66.834	10.297	110.385		94.061	87.311	147.262	65.704	82.429	239.463	9.199	16.933		41.3008	62.50533333	92.79525
11.333	2.634	-154.069	107.743	144.006	22.945		35.703	88.391	44.076		84.383	54.149	120.471	108.007	67.555	212.683	-10.614	13.547		24.6518	56.05666667	81.272625
11.467	11.289	154.206	142.287	-25.675	9.213		70.115	29.098	63.7		77.061	14.215	131.818	132.367	32.103	222.757	6.037	40.167		58.264	54.30433333	82.065625
11.6	32.118	153.788	121.809	-1.585	-18.376		74.919	27.524	49.173		43.571	44.268	146.628	75.56	24.988	274.985	21.901	59.762		57.5508	50.53866667	86.457875
11.733	-4.454	-0.543	145.797	-4.231	19.832		111.492	21.058	79.841		12.663	48.613	163.444	117.045	59.011	261.238	17.533	31.808		31.2802	70.797	88.919375
11.867	-10.998	0.35	96.331	-6.819	24.648		119.761	42.168	63.722		35.596	101.674	285.323	125.026	38.7	329.81	-12.09	6.691		20.7024	75.217	113.84125
12	47.726	153.887	161.05	17.47	131.523		100.689	-97.196	132.2		6.81	112.411	163.76	114.166	56.557	339.435	6.235	1.707		102.3312	45.231	100.135125
12.133	11.748	7.318	101.276	-145.695	-84.162		34.112	86.965	-26.637		6.691	101.11	194.702	93.458	81.789	276.283	-2.007	6.092		-21.903	31.48	94.76475
12.267	8.856	153.843	159.962	145.275	134.537		55.174	19.039	66.276		59.066	78.993	170.308	104.513	89.996	133.325	7.008	11.15		120.4946	46.82966667	81.794875
12.4	-4.405	-1.058	177.065	12.012	30.324		107.253	-21.198	75.017		71.682	125.803	171.337	125.896	67.824	309.893	34.026	-2.163		42.7876	53.69066667	113.03725
12.533	-12.362	153.985	187.551	1.122	26.308		34.829	6.474	49.791		59.741	88.475	182.348	120.857	51.379	398.592	-16.78	14.227		71.3208	30.36466667	112.354875
12.667	-13.621	-1.99	138.606	-144.225	8.739		67.913	5.123	53.481		136.757	38.293	151.44	82.378	58.18	282.987	-2.2	10.761		-2.4982	42.17233333	94.8245
12.8	21.113	154.083	56.384	144.126	21.086		80.65	-2.703	60.256		131.072	58.301	112.648	72.492	46.024	366.306	-21.25	-3.185		79.3584	46.06766667	95.301
12.933	-6.813	-10.837	39.078	22.412	33.745		67.044	31.178	93.837		54.852	46.248	133.841	97.738	16.417	333.245	61.464	-15.584		15.517	64.01966667	91.027625
13.067	-4.438	-7.412	33.6	2.081	48.69		60.74	6.469	44.318		55.148	19.703	142.039	72.356	12.898	362.568	2.715	8.781		14.5042	37.17566667	84.526
13.2	2.742	155.005	-28.397	4.511	16.601		31.286	-11.156	82.095		131.125	41.904	126.673	100.215	-12.015	297.704	32.194	3.027		30.0924	34.075	90.103375
13.333	-2.541	-155.568	30.765	143.424	7.851		39.727	15.851	133.198		95.02	29.384	-1.353	99.925	138.586	275.57	10.816	-15.106		4.7862	62.92533333	79.10525
13.467	18.681	157.366	60.475	-143.168	0.744		73.625	-18.84	17.389		54.071	106.002	279.3	103.613	-256.548	299.313	9.9	-6.837		18.8196	24.058	73.60175
13.6	3.942	-6.542	19.867	9.487	19.869		162.457	-2.909	30.695		26.156	172.872	74.511	93.653	10.783	328.672	-4.942	4.331		9.3246	63.41433333	88.2545
13.733	-19.192	154.334	-2.71	11.175	1.777		77.491	18.928	42.427		39.972	35.857	-10.205	61.257	36.692	314.721	-10.456	17.968		29.0768	46.282	60.72575
13.867	14.888	-18.56	5.139	22.258	25.832		64.326	38.177	74.139		44.095	14.644	106.973	112.509	96.922	261.395	27.686	-17.273		9.9114	58.88066667	80.868875
14	6.936	155.005	18.545	-141.826	32.266		50.257	14.933	93.095		58.343	20.74	159.621	98.423	166.792	321.199	4.136	14.866		14.1852	52.76166667	105.515
14.133	-4.469	-8.129	-20.944	289.06	71.066		36.941	59.145	118.735		12.707	9.68	150.023	143.073	155.969	299.368	101.315	10.985		65.3168	71.607	110.39
14.267	-2.968	9.635	-36.668	-143.559	100.81		110.306	30.775	85.008		51.813	-3.573	163.424	146.136	127.235	307.12	20.74	-27.139		-14.55	75.363	98.2195
14.4	34.816	-3.733	-26.759	2.664	114.636		80.931	12.556	50.571		25.381	57.94	145.396	127.78	22.07	321.655	7.123	9.744		24.3248	48.01933333	89.636125
14.533	7.496	-9.793	30.594	18.654	31.473		120.541	28.716	55.288		24.644	69.304	199.042	129.782	87.303	312.283	-106.921	-17.172		15.6848	68.18166667	87.283125
14.667	49.586	-11.653	71.222	-3.495	41.437		103.861	26.344	136.386		34.547	58.815	255.853	140.207	56.954	420.671	5.524	18.588		29.4194	88.86366667	123.894875
14.8	107.546	154.135	98.896	9.636	38.608		87.596	32.646	-61.035		39.066	71.953	97.62	109.998	38.373	124.476	-6.764	-23.698		81.7642	19.73566667	56.378
14.933	10.724	18.709	160.871	10.537	10.803		113.441	0.671	44.213		33.589	59.121	135.864	146.832	80.023	270.111	-4.74	14.574		42.3288	52.775	91.92175
15.067	9.761	14.968	154.223	5.902	17.356		62.745	8.009	89.181		58.568	75.316	68.908	110.422	74.832	234.534	-10.618	-13.924		40.442	53.31166667	74.75475
15.2	63.191	-25.748	150.709	13.924	-3.965		24.993	-3.516	64.27		50.599	27.323	102.82	148.73	140.022	275.971	-3.541	-25.484		39.6222	28.58233333	89.555
15.333	23.107	-7.457	198.585	17.248	22.736		-36.827	33.177	48.167		25.302	20.581	68.075	66.079	90.394	264.77	31.474	41.655		50.8438	14.839	76.04125
15.467	36.467	6.376	206.475	19.066	-3.657		23.484	34.325	76.72		48.805	56.76	38.135	102.28	72.133	277.374	-2.53	-15.103		52.9454	44.843	72.23175
15.6	2.469	5.242	306.625	1.779	9.295		17.228	102.331	44.414		58.891	61.364	96.183	91.208	75.538	254.041	16.567	12.401		65.082	54.65766667	83.274125
15.733	28.951	0.116	377.156	-147.431	4.802		20.003	41.151	64.746		165.223	68.798	118.836	139.507	74.177	306.173	-7.239	33.359		52.7188	41.96666667	112.35425
15.867	46.466	156.457	134.925	-146.206	-5.754		76.066	34.714	55.342		62.827	10.293	129.062	94.932	32.966	260.011	8.174	57.774		37.1776	55.374	82.004875
16	51.289	27.46	94.735	-145.174	22.861		32.693	41.542	1.089		-1.519	9.774	128.405	113.117	32.299	270.913	163.351	16.507		10.2342	25.108	91.605875
16.133	4.141	-154.777	178.396	-142.962	-4		63.958	95.487	68.491		33.631	26.561	202.577	63.4	64.361	364.391	-157.119	-6.136		-23.8404	75.97866667	73.95825
16.267	22.792	-3.231	152.071	-5.176	4.203		156.36	25.443	6.191		10.751	114.116	140.064	158.998	67.344	414.268	-13.01	-10.569		34.1318	62.66466667	110.24525
16.4	12.62	-6.202	80.391	6.835	1.17		114.498	30.121	5.204		10.912	66.029	92.668	-23.051	19.566	275.062	120.995	23.005		18.9628	49.941	73.14825
16.533	6.875	153.541	144.329	-18.2	35.238		84.907	23.439	23.186		-9.927	103.463	136.442	80.377	7.478	310.66	-1.199	-3.278		64.3566	43.844	78.002
16.667	1.219	-9.848	47.347	9.256	-9.056		149.978	43.591	9.14		-15.467	93.147	213.006	119.578	56.213	222.228	13.937	31.107		7.7836	67.56966667	91.718625
16.8	4.971	-10.713	112.636	17.019	-4.423		88.77	12.733	7.035		6.474	28.178	153.286	88.666	20.309	206.282	-111.305	-8.859		23.898	36.17933333	47.878875
16.933	-19.375	6.474	73.834	-152.207	9.561		170.211	28.797	-12.166		9.614	27.085	116.783	86.771	22.982	237.435	-9.083	-11.1		-16.3426	62.28066667	60.060875
17.067	-8.286	-12.276	103.202	146.328	4.437		1.634	15.42	25.05		-50.607	-4.196	124.201	88.719	82.738	243.227	-11.923	4.786		46.681	14.03466667	59.618125
17.2	86.848	153.705	54.071	-143.715	15.94		191.235	42.473	4.005		-72.355	-10.755	127.703	162.24	84.97	225.5	6.76	10.099		33.3698	79.23766667	66.77025
17.333	20.109	-14.72	81.406	11.791	-131.151		63.545	25.534	-15.746		-150.966	18.156	124.578	180.177	3.097	244.735	147.856	-19.303		-6.513	24.44433333	68.54125
17.467	7.7	-27.181	14.726	-4.423	130.133		64.612	63.909	15.519		-189.315	-5.382	126.904	75.098	127.931	208.61	-142.919	28.123		24.191	48.01333333	28.63125
17.6	43.793	10.06	47.498	5.173	-15.496		42.313	-1.576	10.689		-236.651	31.825	193.683	87.542	68.198	219.047	-6.493	-16.127		18.2056	17.142	42.628
17.733	7.462	154.09	39.857	-14.145	14.785		-25.108	-8.478	11.342		-122.142	53.297	102.535	69.849	62.276	176.389	126.833	6.207		40.4098	-7.414666667	59.4055
17.867	40.755	6.189	61.143	-143.858	3.131		155.291	-2.599	47.923		-114.586	78.602	27.111	4.891	57.502	194.536	-14.863	8.257		-6.528	66.87166667	30.18125
18	44.944	7.342	112.814	-18.744	-23.432		243.804	25.317	23.801		-120.026	114.798	101.192	-6.494	98.066	162.552	3.157	1.449		24.5848	97.64066667	44.33675
18.133	41.528	-160.018	124.413	-142.892	-14.142		-121.215	14.163	4.62		-170.096	41.632	178.127	32.772	110.41	176.759	34.66	-4.767		-30.2222	-34.144	49.937125
18.267	41.708	155.359	64.313	6.779	-9.579		52.036	8.585	-8.977		-130.221	17.921	-13.152	-3.699	96.742	120.766	-125.969	2.664		51.716	17.21466667	-4.3685
18.4	36.8	-14.78	38.341	-285.8	8.134		-81.713	33.498	8.729		-93.155	89.403	30.594	174.872	71.859	199.006	-0.67	-3.744		-43.461	-13.162	58.520625
18.533	61.223	7.367	12.168	285.374	11.933		134.288	5.555	-2.095		-142.849	46.604	116.392	8.43	65.07	163.113	2.014	-7.314		75.613	45.916	31.4325
18.667	11.755	18.249	17.38	-5.598	23.773		45.318	22.249	10.053		-50.342	47.659	25.72	-18.509	136.058	162.477	-8.938	-11.48		13.1118	25.87333333	35.330625
18.8	38.487	-1.08	17.061	-6.388	-132.789		51.524	76.635	-27.322		62.122	17.388	54.91	7.67	54.63	177.858	4.148	-7.519		-16.9418	33.61233333	46.400875
18.933	22.446	1.253	16.686	-6.634	130.097		62.77	32.877	15.089		106.091	13.186	58.579	58.447	92.612	213.723	-8.774	-4.22		32.7696	36.912	66.2055
19.067	45.93	3.782	-2.91	-9.214	32.341		35.685	60.999	60.618		243.548	-20.311	61.16	7.009	55.048	217.142	2.654	5.818		13.9858	52.434	71.5085
19.2	16.885	155.721	6.693	142.67	23.402		69.957	46.125	31.063		245.778	34.934	46.659	70.129	58.478	203.84	-5.56	20.603		69.0742	49.04833333	84.357625
19.333	23.851	-158.317	2.912	47.322	46.274		17.06	39.202	104.586		175.523	20.665	58.691	65.987	77.403	157.345	-7.209	47.604		-7.5916	53.616	74.501125
19.467	17.743	-41.994	3.621	-7.568	35.065		-82.184	66.74	40.685		125.928	27.342	49.472	29.483	67.046	154.268	5.583	29.539		1.3734	8.413666667	61.082625
19.6	12.731	154.033	-11.69	143.325	38.796		66.472	7.588	87.409		128.234	30.657	104.847	64.691	69.236	151.671	6.777	-2.611		67.439	53.823	69.18775
19.733	17.785	7.336	-26.637	-3.463	29.759		240.901	-41.899	19.25		144.309	105.445	79.464	23.844	76.92	110.205	-10.427	13.784		4.956	72.75066667	67.943
19.867	30.298	32.986	-37.73	143.945	30.751		77.057	-267.796	15.655		220.273	86.852	65.33	60.251	47.709	131.711	103.559	21.435		40.05	-58.36133333	92.14
20	-25.784	-15.618	-7.921	142.666	-76.348		50.535	-187.397	19.405		-40.614	15	-26.304	58.366	2.608	235.333	21.577	56.673		3.399	-39.15233333	40.329875
20.133	8.065	-8.606	97.109	50.733	189.692		127.581	57.09	24.221		38.902	-95.629	121.563	52.717	49.457	198.002	-23.044	-5.859		67.3986	69.63066667	42.013625
20.267	-7.914	154.272	191.553	143.85	36.016		31.653	31.48	-25.977		164.532	14.528	11.75	19.825	25.483	175.004	-2.312	13.125		103.5554	12.38533333	52.741875
20.4	13.618	-152.207	222.648	6.402	29.095		72.689	6.728	-5.878		30.867	21.16	73.971	50.52	-95.69	163.818	6.778	14.501		23.9112	24.513	33.240625
20.533	30.88	18.696	171.834	-22.918	-84.494		326.575	15.276	-9.04		23.444	35.561	43.246	23.04	124.131	155.965	35.141	8.204		22.7996	110.937	56.0915
20.667	-4.566	154.118	200.276	23.282	122.155		47.836	59.314	-25.104		-33.355	20.276	37.958	53.839	12.041	157.063	-118.348	14.647		99.053	27.34866667	18.015125
20.8	34.675	-3.129	193.913	-36.309	-56.255		174.79	6.056	-30.974		123.187	3.627	6.587	35.293	-21.933	146.185	12.002	2.136		26.579	49.95733333	38.3855
20.933	-12.152	-21.981	169.855	144.569	57.255		65.502	-2.383	26.387		110.502	2.921	21.77	29.133	-88.077	184.613	-17.361	2.599		67.5092	29.83533333	30.7625
21.067	60.848	55.063	202.453	-88.805	46.494		14.997	17.577	28.422		103.075	20.537	-30.511	15.25	156.382	136.244	-10.942	-2.669		55.2106	20.332	48.42075
21.2	116.684	12.087	106.571	-18.991	9.487		68.309	9.812	17.802		47.334	17.782	-14.248	58.508	25.712	172.836	-2.715	-7.677		45.1676	31.97433333	37.1915
21.333	17.17	-7.637	128.5	-28.126	53.751		-261.336	-99.846	6.075		45.788	31.678	-10.542	28.362	-46.224	138.298	-3.606	-3.391		32.7316	-118.369	22.545375
21.467	-3.597	7.698	113.301	-0.541	8.604		313.125	93.572	183.336		42.578	31.464	34.367	-98.266	-48.583	131.757	4.336	1.012		25.093	196.6776667	12.333125
21.6	-29.762	-12.646	98.774	49.942	35.945		-247.479	4.902	52.322		46.707	63.89	6.505	21.959	46.467	183.761	-2.893	-2.313		28.4506	-63.41833333	45.510375
21.733	-34.856	6.219	41.049	54.956	159.084		-3.886	-25.043	24.709		117.673	53.559	-11.229	37.164	-60.716	203.838	4.072	3.396		45.2904	-1.406666667	43.469625
21.867	1.476	13.339	90.996	49.51	-94.389		-12.707	39.063	-10.093		39.185	55.528	-28.092	10.795	79.527	172.612	8.947	10.542		12.1864	5.421	43.6305
22	16.143	10.808	29.931	-7.114	53.368		188.802	156.994	11.536		17.896	13.847	12.38	33.711	21.86	159.117	12.166	-0.481		20.6272	119.1106667	33.812
22.133	-10.34	-1.336	34.215	2.149	54.652		5.367	57.652	46.05		4.381	33.711	-11.536	63.736	47.906	227.884	0.859	-13.32		15.868	36.35633333	44.202625
22.267	-22.266	10.744	25.915	43.315	18.403		-11.234	32.225	-3.86		-138.001	15.874	-7.368	108.45	55.752	187.078	3.439	-3.548		15.2222	5.710333333	27.7095
22.4	-38.503	14.203	-28.394	76.555	15.206		-193.44	37.793	8.642		-7.938	25.343	57.994	80.82	93.15	182.802	3.535	-2.722		7.8134	-49.00166667	54.123
22.533	-11.52	2.435	70.097	73.922	8.003		-62.929	60.085	-2.801		21.129	37.462	15.493	108.674	53.771	198.936	-6.2	10.738		28.5874	-1.881666667	55.000375
22.667	-12.914	21.72	69.245	283.273	-13.234		-190.466	95.945	7.583		23.141	-13.324	-22.787	91.925	138.99	217.531	-14.647	9.529		69.618	-28.97933333	53.79475
22.8	-5.766	27.513	161.964	-131.41	-35.839		-203.174	41.086	15.515		27.919	0.866	38.299	117.973	-33.702	191.584	14.653	-11.086		3.2924	-48.85766667	43.31325
22.933	16.104	12.225	210.835	81.054	140.921		-39.8	65.063	-10.899		9.194	-1.051	-41.337	109.061	68.098	217.238	-7.721	19.071		92.2278	4.788	46.569125
23.067	19.412	8.702	147.495	19.686	-104.974		-183.302	45.844	-2.434		38.514	8.618	-25.646	92.052	87.818	216.97	111.939	-6.846		18.0642	-46.63066667	65.427375
23.2	118.244	10.813	143.615	17.485	128.761		-170.219	21.916	-8.109		236.591	14.492	33.911	54.589	36.011	120.936	-4.139	-41.031		83.7836	-52.13733333	56.42
23.333	34.102	-3.96	88.367	12.51	-79.323		-195.77	36.479	11.244		36.105	-18.1	73.241	60.102	16.672	153.369	1.386	-50.588		10.3392	-49.349	34.023375
23.467	-4.638	-8.985	62.672	-5.429	96.604		-199.308	37.343	-10.491		55.137	1.766	38.41	19.404	7.811	138.072	1.916	-106.251		28.0448	-57.48533333	19.533125
23.6	10.065	-8.541	87.717	25.158	76.091		-195.81	58.392	0.263		64.979	26.426	66.132	31.481	10.65	184.413	33.665	-117.896		38.098	-45.71833333	37.48125
23.733	17.064	3.536	67.431	-3.166	135.726		-181.023	14.579	-4.493		62.857	34.194	80.951	62.003	-5.932	203.567	-8.514	-94.309		44.1182	-56.979	41.852125
23.867	3.279	-9.58	61.246	-2.096	83		-172.024	60.827	1.979		187.795	89.248	90.452	68.291	5.531	185.676	-125.454	-114.696		27.1698	-36.406	48.355375
24	12.229	-4.681	80.07	10.643	46.066		-147.152	-98.566	18.395		34.69	53.999	-3.822	77.229	37.67	193.349	141.365	-60.331		28.8654	-75.77433333	59.268625
24.133	-21.387	-2.198	82.299	-2.096	49.185		-108.709	47.674	24.236		-81.633	48.081	155.311	112.136	47.037	137.571	-136.426	-59.163		21.1606	-12.26633333	27.86425
24.267	-0.591	-19.966	80.261	1.186	10.849		-140.428	93.542	4.038		59.859	-28.738	95.029	105.705	24.461	213.507	-16.663	-97.684		14.3478	-14.28266667	44.4345
24.4	6.53	25.546	110.769	-6.385	63.996		-181.631	3.754	18.28		172.61	62.772	105.787	102.269	-2.955	198.591	-10.956	-82.437		40.0912	-53.199	68.210125
24.533	-21.95	7.22	23.644	16.37	209.372		-110.426	17.834	4.507		40.467	73.699	94.922	96.233	-15.112	164.272	-6.058	-26.447		46.9312	-29.36166667	52.747
24.667	8.491	-38.014	51.817	-3.46	35.41		-147.089	20.884	6.556		6.581	76.457	220.272	90.181	-10.117	191.469	-3.629	-66.717		10.8488	-39.883	63.062125
24.8	-4.345	-21.273	117.601	-7.23	87.54		-122.856	-16.988	-2.25		40.456	63.188	100.727	72.653	6.725	150.181	0.147	-69.801		34.4586	-47.36466667	45.5345
24.933	-16.443	-10.433	169.09	4.457	-93.817		-126.828	14.551	-9.498		-2.47	53.637	37.846	67.177	-1.926	165.787	13.078	-67.046		10.5708	-40.59166667	33.260375
25.067	13.1	87.95	50.359	8.631	195.318		-120.022	10.679	-10.854		57.43	31.744	39.936	77.067	24.605	135.446	7.896	-42.998		71.0716	-40.06566667	41.39075
25.2	-0.435	19.925	92.531	-6.638	49.039		37.362	25.62	-21.53		40.762	14.813	-51.85	88.777	-34.509	156.363	8.004	-58.804		30.8844	13.81733333	20.4445
25.333	-11.367	15.26	120.692	-6.361	-80.197		22.213	-100.576	140.389		40.857	57.041	19.266	98.788	33.063	189.838	15.164	-38.062		7.6054	20.67533333	51.994375
25.467	-4.106	35.56	126.496	3.123	146.481		34.482	19.051	-147.44		-17.367	88.712	21.532	57.488	48.216	149.626	-10.677	-21.705		61.5108	-31.30233333	39.478125
25.6	3.58	8.594	79.236	-6.351	8.922		72.726	12.373	2.434		-15.879	99.999	7.723	50.148	-6.982	208.787	148.529	-24.238		18.7962	29.17766667	58.510875
25.733	-19.451	16.367	74.788	-2.358	-96.093		64.322	-2.177	-9.445		18.92	59.082	20.618	-12.574	-32.957	183.469	-126.487	-13.145		-5.3494	17.56666667	12.11575
25.867	-8.953	10.68	84.84	-2.675	114.892		82.789	-27.33	-22.19		47.011	49.358	24.606	16.636	1.363	101.953	107.171	-8.529		39.7568	11.08966667	42.446125
26	-16	10.637	147.657	11.841	-116.527		128.23	1.105	11.53		-8.802	27.324	14.339	60.857	4.885	173.948	-14.856	-61.246		7.5216	46.955	24.556125
26.133	137.383	4.504	182.111	4.206	118.274		119.257	-13.997	5.086		-19.929	17.638	57.37	45.908	39.988	193.344	-6.1	-21.289		89.2956	36.782	38.36625
26.267	-107.941	-8.016	111.684	-4.041	-15.499		4.094	23.304	16.778		20.745	-4.024	19.748	7.001	12.712	287.845	-15.057	-12.274		-4.7626	14.72533333	39.587
26.4	143.921	1.78	138.075	4.4	-105.204		119.151	68.871	-33.397		-14.083	48.421	-2.143	-8.021	5.804	216.41	-7.119	-47.249		36.5944	51.54166667	24.0025
26.533	16.32	7.102	107.542	-2.334	-9.931		-46.111	-19.691	3.832		16.276	29.988	49.367	16.451	-4.774	148.254	26.78	12.302		23.7398	-20.65666667	36.8305
26.667	21.214	-3.821	129.075	-4.722	30.769		242.065	-104.975	6.959		-23.53	37.244	123.313	-5.295	-22.736	161.701	-2.64	1.412		34.503	48.01633333	33.683625
26.8	-1.981	17	160.595	3.898	0.618		-11.646	-52.215	20.169		-16.628	72.11	79.781	12.439	50.983	181.565	11.11	2.023		36.026	-14.564	49.172875
26.933	25.252	-15.88	118.387	1.27	19.12		-120.491	-159.474	-15.424		-129.743	14.576	116.639	-21.429	68.715	151.546	-9.542	5.776		29.6298	-98.463	24.56725
27.067	41.51	-6.371	79.526	3.947	-24.94		240.39	-154.91	-18.519		109.053	39.802	66.68	-3.405	47.479	106.639	-127.542	-33.971		18.7344	22.32033333	25.591875
27.2	84.661	0.81	83.541	3.487	17.162		-120.36	-138.399	-13.655		-5.056	18.393	144.746	-19.564	25.748	164.564	-9.503	-20.579		37.9322	-90.80466667	37.343625
27.333	126.695	10.936	89.98	1.857	131.815		123.212	-148.512	19.522		12.08	131.851	103.423	-53.078	62.684	115.07	9.255	-19.089		72.2566	-1.926	45.2745
27.467	-5.642	-18.244	135.923	1.648	16.85		123.625	-88.122	25.452		-3.264	27.067	119.844	-153.123	88.674	61.962	22.881	-9.634		26.107	20.31833333	19.300875
27.6	11.033	0.886	195.785	3.994	15.974		6.188	-65.551	-40.21		19.736	80.656	167.626	-221.672	91.903	26.812	-2.393	22.98		45.5344	-33.191	23.206
27.733	29.867	-6.844	221.711	-4.593	-120.178		121.934	-118.904	3.356		-10.822	48.956	86.221	-247.462	103.562	2.87	7.441	-3.157		23.9926	2.128666667	-1.548875
27.867	16.141	9.422	117.903	1.63	128.488		122.053	-66.686	5.002		-41.677	74.899	36.047	-199.715	80.749	6.886	19.553	29.567		54.7168	20.123	0.788625
28	81.74	26.572	77.769	3.96	7.482		122.739	-192.236	17.91		60.859	17.247	-126.644	-191.247	143.001	17.895	147.586	6.39		39.5046	-17.19566667	9.385875
28.133	7.561	18.219	188.922	6.029	-1.346		121.117	-113.063	-20.451		-39.865	58.094	78.523	-236.03	60.213	-19.994	-31.05	0.914		43.877	-4.132333333	-16.149375
28.267	36.988	-8.32	201.04	11.207	18.877		5.746	-105.198	4.078		126.855	-13.767	-6.296	-222.569	62.734	25.203	-25.841	-11.695		51.9584	-31.79133333	-8.172
28.4	79.642	-4.29	138.838	-30.824	10.519		119.854	-84.862	17.954		32.926	6.777	5.251	-233.524	62.17	6.33	-32.792	-6.313		38.777	17.64866667	-19.896875
28.533	55.877	-0.377	171.692	-7.642	0.506		-7.281	-68.989	-1.807		97.982	79.353	3.754	-158.763	48.321	-30.574	42.278	-4.271		44.0112	-26.02566667	9.76
28.667	94.565	17.708	98.738	-6.833	4.06		1.136	-28.429	15.729		-15.396	59.348	18.708	36.921	78.564	-18.506	78.825	-11.246		41.6476	-3.854666667	28.40225
28.8	22.201	0.219	85.197	-7.189	0.766		122.424	-38.094	-38.288		27.724	55.916	-16.763	-26.819	30.714	-101.788	58.533	-13.83		20.2388	15.34733333	1.710875
28.933	27.386	-3.526	92.105	1.597	1.616		123.274	-53.637	-10.941		26.71	113.296	116.81	45.351	84.14	-185.775	50.824	13.61		23.8356	19.56533333	33.12075
29.067	17.743	-15.065	67.827	-2.298	4.402		8.098	-46.314	24.937		49.231	56.224	-6.319	46.686	35.938	-231.426	47.018	-11.419		14.5218	-4.426333333	-1.758375
29.2	-8.925	12.62	92.442	-3.437	7.895		6.029	5.447	-9.228		48.454	56.762	8.68	84.877	14.271	-261.855	-7.555	10.172		20.119	0.749333333	-5.77425
29.333	41.696	12.879	69.232	10.219	-89.635		122.884	14.823	6.536		94.375	-32.443	6.842	152.056	140.569	-174.44	2.577	-20.567		8.8782	48.081	21.121125
29.467	24.101	-5.731	93.732	-12.326	23.878		-15.893	12.082	13.673		5.696	73.917	-22.075	72.253	-69.606	-111.048	12.425	-15.339		24.7308	3.287333333	-6.722125
29.6	29.904	-11.036	123.001	-8.583	1.737		7.38	39.225	21.833		36.972	59.775	-278.826	95.195	57.6	-83.915	26.208	-23.672		27.0046	22.81266667	-13.832875
29.733	30.442	-8.427	161.635	2.284	160.148		121.833	40.866	-91.783		29.749	10.724	-207.338	77.79	127.464	-148.011	-104.177	-18.248		69.2164	23.63866667	-29.005875
29.867	22.535	24.275	156.54	1.182	-43.103		121.961	8.436	-62.342		53.176	-15.491	-119.768	90.393	109.558	-77.409	31.642	-29.215		32.2858	22.685	5.36075
30	25.001	-28.786	212.494	11.082	123.146		-16.264	40.851	-132.311		19.966	35.944	-127.051	8.878	49.002	-69.286	17.298	-7.96		68.5874	-35.908	-9.151125
30.133	40.64	-1.865	198.835	-16.972	83.665		120.71	10.8	-98.529		68.16	61.75	-126.683	86.718	53.081	140.378	14.126	-5.461		60.8606	10.99366667	36.508625
30.267	102.519	-19.557	154.213	13.281	83.678		10.173	54.878	-68.962		97.771	83.816	-173.842	-98.699	58.322	89.192	37.664	-9.982		66.8268	-1.303666667	10.53025
30.4	83.18	2.574	70.501	1.81	26.801		2.727	42.424	-59.657		-90.652	57.622	-129.486	95.092	5.193	231.605	3.746	-13.142		36.9732	-4.835333333	19.99725
30.533	63.659	30.01	96.152	-4.102	36.19		121.565	122.914	-115.33		43.398	47.587	-166.824	203.633	-5.951	420.943	-16.904	-6.866		44.3818	43.04966667	64.877
30.667	125.884	30.835	194.991	-6.052	15.362		-121.188	100.219	-133.87		43.684	15.173	-125.918	67.687	-58.645	419.869	147.514	-4.266		72.204	-51.613	63.13725
30.8	35.872	44.247	146.465	-23.528	36.836		121.648	103.951	21.366		126.365	53.759	-146.457	59.619	73.867	-44.031	-185.881	1.451		47.9784	82.32166667	-7.6635
30.933	28.391	32.135	158.922	-89.163	30.895		18.741	12.867	-58.807		-16.841	-37.855	-131.935	80.842	13.72	179.131	-14.591	-30.473		32.236	-9.066333333	5.24975
31.067	54.669	18.128	182.635	-166.293	17.819		120.973	28.514	-10.949		-74.288	-43.922	-97.788	52.587	-37.719	126.224	15.722	-12.673		21.3916	46.17933333	-8.982125
31.2	19.36	-2.488	94.972	-106.108	40.904		239.828	15.498	-75.384		38.216	-31.346	-86.183	56.878	9.077	56.012	100.09	-22.249		9.328	59.98066667	15.061875
31.333	-103.303	19.999	142.045	-63.602	123.073		-1.099	-8.086	-43.531		25.325	44.608	-83.202	-23.374	-15.812	59.572	26.507	4.378		23.6424	-17.572	4.75025
31.467	150.815	17.027	166.492	-76.819	12.794		-2.465	2.152	14.013		33.744	41.057	44.862	21.511	89.276	111.131	9.856	-18.394		54.0618	4.566666667	41.630375
31.6	-153.454	28.722	175.345	22.071	9.308		-0.504	7.943	-34.061		42.867	60.674	-187.481	-17.284	111.079	87.412	32.127	-3.515		16.3984	-8.874	15.734875
31.733	120.47	0.792	139.88	-0.98	10.754		119.834	-2.424	-48.013		144.853	177.531	-24.919	16.878	108.361	77.833	22.462	-3.668		54.1832	23.13233333	64.916375
31.867	-10.261	15.268	147.932	-149.78	18.027		2.66	-28.893	-100.3		114.431	76.161	38.87	-3.627	121.369	184.774	46.925	5.516		4.2372	-42.17766667	73.052375
32	10.522	-15.282	131.201	-156.005	5.779		0.2	12.789	134.566	69.164	36.16	40.337	38.853	5.659	270.578	140.962	146.505	51.695		-4.757	54.17975	91.343625
32.133	35.586	-20.837	167.805	-153.417	1.503		-3.833	123.717	-222.681	367.376	59.453	42.143	74.017	13.728	-133.078	169.169	39.617	44.198		6.128	66.14475	38.655875
32.267	19.591	-1.421	174.091	-26.042	-5.224		240.303	126.9	-56.093	122.356	8.845	-15.008	52.07	6.918	130.395	88.924	11.573	97.909		32.199	108.3665	47.70325
32.4	16.068	-4.125	176.512	11.763	7.12		-121.192	69.724	-131.853	248.31	99.464	-38.635	89.17	14.804	91.068	111.99	-9.588	106.74		41.4676	16.24725	58.126625
32.533	49.888	150.578	161.62	-148.79	-7.78		120.746	59.071	-68.4	181.29	-107.058	-8.164	153.929	4.213	112.822	92.717	37.941	106.276		41.1032	73.17675	49.0845
32.667	63.801	-309.203	156.285	-149.977	-3.084		7.846	34.756	-118.089	127.449	108.905	45.02	28.257	-1.925	58.72	118.841	0.248	46.878		-48.4356	12.9905	50.618
32.8	28.754	152.511	119.753	150.741	1.058		-119.953	58.457	-57.153	127.378	51.494	16.374	56.377	-2.907	125.32	255.89	15.06	45.524		90.5634	2.18225	70.3915
32.933	-85.387	-15.401	123.537	-295.222	-3.269		120.675	34.232	-87.606	255.169	36.306	50.855	92.73	15.591	74.571	167.51	-0.99	28.92		-55.1484	80.6175	58.186625
33.067	67.555	153.383	-38.391	3.749	-3.316		3.837	33.11	-33.377	128.087	72.926	79.432	35.13	0.426	105.07	144.14	3.048	38.864		36.596	32.91425	59.8795
33.2	97.677	-16.144	-137.736	147.707	-3.522		120.28	-7.291	-43.114	383.821	29.526	99.669	56.12	-14.218	60.76	140.533	29.905	47.711		17.5964	113.424	56.25075
33.333	118.392	-157.361	-20.481	-295.937	4.245		120.521	18.149	9.555	128.745	116.275	45.515	2.722	16.104	138.043	138.888	148.418	137.57		-70.2284	69.2425	92.941875
33.467	59.869	13.801	67.568	10.53	4.267		-120.497	143.172	-75.888	383.902	-104.279	57.287	39.928	-17.875	-67.435	87.132	-174.513	-92.201		31.207	82.67225	-33.9945
33.6	25.077	5.683	144.768	-1.172	-11.091		6.195	5.366	-11.528	254.724	114.868	44.057	81.052	-3.626	9.8	44.539	-1.064	30.108		32.653	63.68925	39.96675
33.733	44.641	152.16	147.133	22.22	-0.369		120.159	18.308	-39.964	254.799	48.303	59.619	-16.705	9.065	-3.058	46.561	10.633	23.043		73.157	88.3255	22.182625
33.867	57.367	-9.415	133.597	-148.563	3.524		120.037	45.728	-10.332	253.846	46.411	38.25	35.947	3.364	35.464	151.173	13.188	13.793		7.302	102.31975	42.19875
34	16.96	-155.844	156.547	-147.764	-117.893		-3.034	-3.572	-63.217	126.262	72.12	60.086	-107.036	-26.001	30.191	175.405	-1.137	-1.984		-49.5988	14.10975	25.2055
34.133	-14.198	-20.241	155.253	29.246	3.488		119.994	7.37	-26.073	253.707	51.342	64.296	-78.794	-9.284	31.56	165.193	13.952	13.766		30.7096	88.7495	31.503875
34.267	55.866	-8.19	71.167	-148.699	111.358		119.958	35.32	-4.805	254.688	82.889	39.28	-113.828	29.15	-5.534	153.442	-18.452	-10.747		16.3004	101.29025	19.525
34.4	-144.135	-161.405	41.647	1.817	-12.707		-120.685	5.325	21.553	127.438	34.204	43.299	-97.92	-15.967	17.332	96.021	-4.872	3.839		-54.9566	8.40775	9.492
34.533	37.568	-463.031	105.948	17.211	-5.95		119.786	-1.815	26.042	255.023	-46.445	-16.068	-143.078	-77.252	41.317	149.625	5.518	-8.42		-61.6508	99.759	-11.850375
34.667	134.689	-4.203	139.751	1.119	-21.349		120.061	-25.311	134.351	255.229	67.807	14.436	15.274	-119.259	-26.558	141.004	147.102	-1.109		50.0014	121.0825	29.837125
34.8	66.614	-153.205	80.466	-147.608	-147.956		-9.918	-30.607	-53.659	255.484	127.813	-3.556	-308.813	-133.242	53.695	267.846	-133.531	31.081		-60.3378	40.325	-12.338375
34.933	-63.066	-34.396	71.163	8.96	6.235		-0.576	8.785	79.611	256.811	-64.213	43.915	-150.931	-124.75	28.538	158.797	0.333	-11.773		-2.2208	86.15775	-15.0105
35.067	166.621	-157.972	111.836	15.019	-12.094		-120.065	12.148	143.736	128.624	22.544	72.252	-120.597	-127.618	38.203	145.635	5.05	-4.755		24.682	41.11075	3.83925
35.2	16.564	-156.798	115.729	12.223	-23.374		3.833	15.319	98.643	256.71	43.708	124.448	-102.542	-145.544	27.215	262.157	-13.856	20.516		-7.1312	93.62625	27.01275
35.333	20.181	-154.992	106.807	152.414	2.091		120.013	1.276	60.841	256.577	12.173	58.242	27.319	-49.916	16.621	88.218	21.534	-17.607		25.3002	109.67675	19.573
35.467	56.062	153.35	118.245	-147.378	-23.654		-1.075	-7.988	61.865	129.164	166.103	33.731	-122.237	-212.654	30.97	136.486	-18.173	3.155		31.325	45.4915	2.172625
35.6	-70.29	-153.972	105.309	15.768	-6.911		120.242	-11.662	59.729	255.722	-79.668	99.781	-113.81	54.241	14.391	104.753	-20.998	-7.542		-22.0192	106.00775	6.3935
35.733	221.958	-154.933	177.265	14.486	-16.284		8.779	-5.117	15.657	146.646	28.943	94.306	-97.562	-49.02	-3.734	130.445	-1.976	7.995		48.4984	41.49125	13.674625
35.867	68.191	-13.845	128.871	17.2	4.856		1.056	-0.34	8.579	165.29	150.379	212.641	-172.341	-150.133	57.525	140.667	11.06	-6.56		41.0546	43.64625	30.40475
36	12.2	-154.753	98.892	2.495	-25.662		-0.982	29.45	136.974	210.969	32.155	2.72	-132.548	-148.115	-23.635	145.979	148.412	8.332		-13.3656	94.10275	4.1625
36.133	16.875	16.12	82.173	148.506	7.737		-6.222	-14.565	-174.125	183.975	74.729	97.946	54.326	-130.471	99.163	149.38	-128.973	11.108		54.2822	-2.73425	28.401
36.267	3.88	15.726	97.254	-296.234	-32.196		20.829	29	-10.881	110.778	54.491	62.718	-20.809	-168.699	37.235	109.285	5.977	-22.4		-42.314	37.4315	7.22475
36.4	3.87	-4.951	85.666	149.479	14.533		121.307	-22.915	-7.195	227.349	52.273	-11.988	51.971	-166.035	48.34	115.776	-14.564	-10.345		49.7194	79.6365	8.1785
36.533	58.809	-12.172	102.368	4.655	-13.972		120.802	17.129	-2.248	158.558	24.721	53.232	-10.278	-128.071	97.127	114.071	7.725	-2.046		27.9376	73.56025	19.560125
36.667	-54.881	154.436	67.352	4.582	-20.463		-121.067	-2.005	22.362	145.51	-29.492	73.614	-15.218	-91.02	44.355	171.179	5.55	-14.137		30.2052	11.2	18.103875
36.8	101.048	-22.332	99.828	7.092	-16.642		119.49	7.896	48.657	123.302	86.785	72.254	33.728	-29.036	118.644	162.152	-3.652	-1.959		33.7988	74.83625	54.8645
36.933	161.424	-8.021	51.215	26.908	-4.424		120.072	1.744	7.518	138.689	142.017	37.473	21.598	-14.077	82.922	97.562	-2.894	-20.795		45.4204	67.00575	42.97575
37.067	212.104	-154.322	109.295	-153.577	-7.985		119.661	104.544	-13.914	156.608	16.07	72.347	-8.585	-12.379	115.226	114.767	-8.282	2.596		1.103	91.72475	36.47
37.2	38.614	23.684	81.766	11.437	27.124		9.324	-69.726	-45.842	178.775	31.169	87.27	17.533	-116.488	108.076	112.531	9.987	-8.163		36.525	18.13275	30.239375
37.333	77.945	-9.071	14.754	-147.54	-13.879		120.565	-25.998	135.732	283.694	5.871	140.882	-18.875	278.702	134.667	109.545	147.664	-23.721		-15.5582	128.49825	96.841875
37.467	190.048	-156.978	60.02	-147.556	12.618	-12.623	120.555	28.835	-138.678	246.01	4.95	209.869	71.905	-127.582	76.47	92.585	-155.704	-3.009		-9.0785	64.1805	21.1855
37.6	-70.534	-307.653	126.936	151.671	-35.941	151.289	119.807	11.934	-13.713	185.196	8.462	69.673	18.806	8.695	159.935	144.591	8.575	27.273		2.628	75.806	55.75125
37.733	214.6	153.135	103.663	-298.264	-17.307	302.349	240.864	8.146	-29.702	238.024	7.876	-19.523	10.483	-2.167	122.64	-4.661	-1.058	-24.204		76.36266667	114.333	11.17325
37.867	46.527	-154.941	33.67	3.402	-5.393	152.383	-120.162	24.294	-21.312	209.551	19.322	62.296	-30.924	1.205	82.186	105.546	1.623	-3.527		12.608	23.09275	29.715875
38	56.848	-153.477	63.371	-29.545	-27.267	153.596	119.502	4.067	3.182	147.131	12.658	83.04	109.582	8.523	86.203	124.704	4.791	-1.358		10.58766667	68.4705	53.517875
38.133	-48.29	153.112	148.675	-148.791	-17.487	304.44	120.29	15.987	-1.473	111.57	27.362	160.502	13.469	-5.12	64.807	107.066	-5.021	-10.655		65.2765	61.5935	44.05125
38.267	60.731	-10.868	96.997	150.322	-4.308	151.766	5.791	11.986	-11.27	131.853	29.898	138.525	41.695	29.837	24.682	144.291	-0.545	-11.875		74.10666667	34.59	49.5635
38.4	95.411	-153.307	56.839	18.652	-1.603	153.573	-4.7	-3.459	90.416	169.28	28.132	38.02	-37.883	58.162	15.297	138.107	2.959	-19.009		28.26083333	62.88425	27.973125
38.533	92.442	152.946	18.679	21.62	20.206	16.841	13.06	68.831	120.233	62.932	6.834	57.721	52.768	28.891	32.953	177.544	-8.754	16.543		53.789	66.264	45.5625
38.667	31.306	-153.591	109.731	0.742	2.507	152.263	3.806	-100.15	138.372	175.141	13.46	114.773	-3.045	14.135	6.692	130.528	147.281	-22.946		23.82633333	54.29225	50.10975
38.8	-14.534	152.953	154.897	-148.714	35.03	304.811	5.837	80.518	15.345	273.363	-22.182	126.762	148.392	32.288	12.271	189.363	-142.106	14.574		80.7405	93.76575	44.92025
38.933	18.946	-3.271	158.014	6.385	-9.596	126.148	0.73	16.38	61.676	174.584	12.858	87.289	25.023	89.057	17.311	171.792	-4.644	-12.987		49.43766667	63.3425	48.212375
39.067	169.932	-153.243	123.918	6.233	22.593	122.707	120.589	-74.331	-11.576	381.39	25.736	95.408	-5.376	110.35	34.74	158.014	10.535	0.299		48.69	104.018	53.71325
39.2	79.661	153.118	163.391		12.28	97.131	4.21	-15.595	23.851	266.417	48.382	98.442	70.284	28.256	23.451	152.62	0.84	-22.417		101.1162	69.72075	49.98225
39.333	11.885		190.648	-238.352	28.396	109.358	-1.248	15.054	-36.432	79.893	-35.951	148.934	37.598	14.865	5.087	180.997	-4.61	-3.816		20.387	14.31675	42.888
39.467	22.552		176.813	4.121	57.836	68.116	-1.257	5.83	-23.067	167.103	105.314	72.752	86.492	-2.706	-45.706	193.816	4.014	-20.878		65.8876	37.15225	49.13725
39.6	50.342		139.482	-0.465	36.146	140.062	120.589	21.332	-17.157	95.263	88.798	76.837	110.03	20.462	-119.484	212.102	-4.306	-66.948		73.1134	55.00675	39.686375
39.733	5.065		95.639	9.446	154.834	73.781	119.952	2.83	-42.533	137.48	187.968	42.406	126.82	-16.904	-114.1	180.085	-8.162	-28.895		67.753	54.43225	46.15225
39.867	37.774		155.779	-3.988	67.768	110.395	-6.395	-10.329	-23.474	127.618	44.833	31	43.375	-27.431	-166.601	192.1	0.608	-2.277		73.5456	21.855	14.450875
40	25.024		111.875	-10.064	-58.884	116.117	239.19	-1.041	131.674	-107.268	31.445	6.541	130.609	145.927	-139.5	146.377	147.475	10.029		36.8136	65.63875	59.862875
40.133	41.834		185.589	13.664	173.223	130.855	4.636	28.65	-82.285	228.981	-5.35	16.025	113.976	-224.78	-293.227	175.445	-171.18	-0.368		109.033	44.9955	-48.682375
40.267	68.598		224.605	-142.859	174.088	226.837	239.55	208.755	347.827	220.895	170.812	193.767	263.673	205.584	-195.784	191.208	209.202	25.52		110.2538	254.25675	132.99775
40.4	205.471		333.096	695.393	406.676	345.13	120.417	329.712	276.336	307.595	265.77	290.352	411.645	377.768	23.295	400.115	326.013	81.452		397.1532	258.515	272.05125
40.533	295.276		338.856	425.704	241.595	329.709	120.104	317.619	274.235	652.357	299.918	356.702	428.731	342.824	336.175	570.108	132.59	193.13		326.228	341.07875	332.52225
40.667	155.026		230.262	856.335	256.083	314.098	359.516	314.854	288.603	424.559	301.164	407.348	403.403	407.81	399.633	266.44	272.557	139.969		362.3608	346.883	324.7905
40.8	242.542	143.818	360.344	429.891	219.276	383.319	238.085	278.6	257.57	444.091	435.017	314.631	386.037	434.647	353.373	295.279	173.272	44.156		296.5316667	304.5865	304.5515
40.933	327.586	309.462	316.927	287.843	264.273	377.561	242.186	266.031	208.528	476.485	274.497	344.982	364.574	376.035	335.908	360.362	242.985	128.686		313.942	298.3075	303.503625
41.067	201.892	151.515	279.782	381.415	211.062	339.877	127.095	267.892	193.766	324.327	262.714	389.68	266.976	514.974	304.738	304.854	337.747	163.874		260.9238333	228.27	318.194625
41.2	223.06	305.672	222.568	331.941	195.527	359.006	126.192	287.014	122.604	226.161	317.67	347.648	271.973	350.156	238.018	280.049	249.119	150.254		272.9623333	190.49275	275.610875
41.333	217.356	394.958	233.193	208.005	181.846	24.828	245.179	196.366	279.206	338.656	210.656	262.376	128.255	430.937	268.887	417.773	157.886	72.894		210.031	264.85175	243.708
41.467	155.185	46.666	155.514	193.33	141.615	366.91	364.25	234.856	-155.664	297.067	174.772	175.843	191.589	246.687	211.945	183.981	43.85	52.724		176.5366667	185.12725	160.173875
41.6	187.524	102.75	208.773	155.161	91.906	164.127	244.177	130.541	22.719	402.345	157.678	179.065	202.753	231.703	118.576	177.947	10.019	13.165		151.7068333	199.9455	136.36325
41.733	146.443	159.032	172.186	158.025	116.333	171.786	360.985	99.803	46.763	170.437	138.031	116.458	168.325	241.161	199.625	248.328	13.729	38.875		153.9675	169.497	145.5665
41.867	52.866	-37.555	108.402	-9.531	104.411	270.523	-12.355	77.398	39.777	309.226	164.668	147.976	134.495	307.489	231.708	228.213	27.732	13.891		81.51933333	103.5115	157.0215
42	-11.02	45.888	186.879	167.057	72.061	166.461	121.755	122.655	12.101	302.377	121.786	170.293	173.433	250.882	155.363	199.361	23.183	17.86		104.5543333	139.722	139.020125
42.133	121.454	174.293	185.53	-30.543	80.209	36.33	-2.439	73.492	49.709	311.345	162.265	120.673	202.215	70.092	178.204	220.705	-14.939	3.481		94.5455	108.02675	117.837
42.267	122.683	46.017	218.059	79.694	94.887	173.489	-1.526	89.807	521.056	376.911	43.085	150.982	368.669	204.697	160.895	179.296	34.47	20.329		122.4715	246.562	145.302875
42.4	84.071	-109.763	157.029	58.513	111.274	154.119	237.349	61.381	85.249	263.442	254.815	257.482	372.412	264.277	136.716	205.306	1.149	4.404		75.87383333	161.85525	187.070125
42.533	93.223	31.908	146.353	55.718	74.137	202.963	-5.987	61.842	70.819	243.776	123.123	151.117	420.924	284.847	80.535	120.342	-94.098	-21.467		100.717	92.6125	133.165375
42.667	49.972	156.935	187.972	279.034	87.185	322.367	118.887	-99.914	138.513	230.912	148.594	124.42	122.202	294.61	137.361	275.528	294.3	-5.326		180.5775	97.0995	173.961125
42.8	82.976	18.97	68.976	-55.322	-4.902	181.128	119.604	203.738	-34.548	199.039	119.017	160.555	554.812	255.072	-57.592	114.16	-238.807	14.645		48.63766667	121.95825	115.23275
42.933	91.393	-70.586	205.027	116.951	107.604	186.976	-20.626	-32.369	14.035	200.152	133.141	147.42	277.855	281.07	63.783	323.259	51.195	-0.919		106.2275	40.298	159.6005
43.067	72.126	-14.207	255.554	162.901	61.957	161.111	122.295	22.735	-11.42	258.795	86.005	146.087	243.036	293.833	143.486	54.539	24.657	29.571		116.5736667	98.10125	127.65175
43.2	164.613	36.182	212.914	100.237	83.849	135.781	120.798	71.793	-3.495	229.77	136.894	99.816	321.457	299.389	75.432	58.78	22.369	35.238		122.2626667	104.7165	131.171875
43.333	106.703	-8.242	336.38	104.099	106.072	164.767	122.823	47.638	-7.533	262.386	93.572	56.541	319.637	289.555	73.278	74.401	58.185	-1.827		134.9631667	106.3285	120.41775
43.467	107.326	2.765	219.009	74	83.68	177.341	-120.291	113.299	0.563	373.178	134.512	43.28	339.116	276.303	29.106	61.76	17.295	1.203		110.6868333	91.68725	112.821875
43.6	47.161	19.606	160.379	16.539	92.753	152.393	120.207	16.121	7.256	307	152.818	115.258	359.97	242.113	49.963	-15.106	27.783	-2.826		81.47183333	112.646	116.246625
43.733	44.253	-2.924	179.95	7.096	65.407	186.158	239.827	12.195	17.546	343.713	110.383	163.116	348.318	235.047	49.756	-19.987	-13.162	2.416		79.99	153.32025	109.485875
43.867	65.91	13.17	152.553	-34.003	172.652	162.342	-10.929	-3.195	2.182	316.58	110.968	152.47	320.807	261.206	33.184	-1.017	33.597	8.086		88.77066667	76.1595	114.912625
44	62.586	-4.091	200.31	-4.619	-18.944	165.84	-8.632	-24.368	28.541	264.855	134.674	107.841	318.282	263.835	4.972	281.67	145.682	-5.531		66.847	65.099	156.428125
44.133	160.771	4.481	191.717	11.211	206.963	117.743	121.846	37.295	-33.976	301.794	126.65	67.265	236.117	244.557	27.098	-275.62	-67.981	30.877		115.481	106.73975	48.620375
44.267	165.843	9.552	138.611	3.828	44.106	128.491	121.951	-10.427	5.01	279.636	120.07	85.898	236.074	260.205	10.793	4.274	64.782	6.037		81.7385	99.0425	98.516625
44.4	86.717	135.126	141.85	34.222	78.708	152.73	5.76	-11.089	5.669	154.725	175.867	68.694	270.754	285.85	31.765	7.14	112.468	-31.35		104.8921667	38.76625	115.1485
44.533	59.842	9.612	183.686	83.669	-79.76	136.651	121.938	17.072	11.566	387.838	159.483	15.395	339.506	265.861	8.223	19.315	159.292	15.198		65.61666667	134.6035	122.784125
44.667	58.716	-15.837	155.419	85.499	59.943	170.999	122.168	-73.031	6.769	209.548	139.039	37.136	254.102	307.966	27.572	18.771	96.184	11.6		85.78983333	66.3635	111.54625
44.8	50.321	-133.861	118.919	107.824	17.32	122.32	121.004	6.401	-33.837	301.325	122.819	107.754	264.538	240.528	-121.647	-11.206	93.592	3.527		47.1405	98.72325	87.488125
44.933	52.125	-6.101	195.256	71.622	13.527	187.535	-24.986	55.49	39.129	253.678	93.541	74.407	308.015	351.349	-284.893	5.437	86.494	35.001		85.66066667	80.82775	83.668875
45.067	59.877	-4.883	181.877	86.599	74.819	126.204	-11.751	-6.347	18.358	279.218	114.169	201.05	251.77	278.805	-331.51	26.738	87.383	24.613		87.4155	69.8695	81.62725
45.2	27.816	-4.145	187.102	120.166	13.049	152.814	240.759	-10.678	43.679	278.95	12.991	180.166	248.933	99.245	-272.929	27.773	102.369	6.056		82.80033333	138.1775	50.5755
45.333	81.446	-9.322	189.594	77.648	63.854	118.561	121.275	-16.357	10.554	258.428	84.077	74.859	220.388	213.291	-132.507	-24.312	141.055	-23.675		86.9635	93.475	69.147
45.467	20.231	6.061	140.429	143.353	65.966	125.364	0.358	249.352	67.58	294.901	90.702	67.531	243.993	205.07	34.778	124.574	8.031	63.221		83.56733333	153.04775	104.7375
45.6	44.184	19.923	102.786	56.676	55.855	128.588	240.179	-30.916	27.183	270.736	72.482	46.018	153.627	202.607	47.552	47.703	40.75	3.897		68.002	126.7955	76.8295
45.733	67.256	127.265	175.758	44.949	174.877	129.539	120.015	-11.078	40.568	245.354	69.939	93.907	190.578	188.863	116.299	29.916	16.736	-8.918		119.9406667	98.71475	87.165
45.867	111.257	3.176	190.718	42.467	46.115	127.934	26.166	19.195	56.704	250.026	129.488	19.62	211.123	230.517	193.248	-105.776	8.018	-22.624		86.9445	88.02275	82.95175
46	155.885	-0.821	201.149	137.305	75.419	134.429	119.302	12.659	11.941	194.883	15.117	26.855	165.639	216.099	142.132	-138.17	-6.448	-9.353		117.2276667	84.69625	51.483875
46.133	171.483	13.475	248.178	-129.83	105.741	133.52	-8.373	7.364	-7.754	209.969	54.349	14.568	208.129	219.32	99.582	-264.428	-16.71	29.91		90.42783333	50.3015	43.09
46.267	90.131	4.766	198.473	-7.324	85.024	136.839	119.371	-9.218	49.365	288.093	153.443	8.644	241.721	259.27	105.076	-220.88	9.102	-2.66		84.6515	111.90275	69.2145
46.4	-83.977	-16.37	92.714	14.551	41.827	120.784	118.823	-72.456	42.027	324.753	-41.69	11.399	241.572	187.544	69.104	-230.505	46.332	25.015		28.25483333	103.28675	38.596375
46.533	164.75	-126.434	-46.253	43.667	84.016	123.671	119.002	22.274	79.031	351.601	179.373	-7.758	173.785	221.75	119.067	-201.258	10.972	26.25		40.5695	142.977	65.272625
46.667	46.929	158.498	-491.543	148.85	78.199	135.268	119.914	-204.841	-24.168	263.728	88.776	23.643	237.694	355.014	268.694	-188.667	7.941	-18.668		12.70016667	38.65825	96.803375
46.8	16.607	-159.457	-211.856	-192.254	68.361	94.983	119.656	262.271	96.443	245.252	55.42	-7.561	262.553	204.273	-33.983	-104.741	5.079	32.832		-63.936	180.9055	51.734
46.933	53.231	8.112	-28.477	0.253	116.49	129.182	119.506	-7.289	68.868	261.249	63.756	1.162	289.45	97.841	85.537	-31.23	-4.151	7.217		46.46516667	110.5835	63.69775
47.067	83.182	17.172	171.192	3.277	51.129	126.494	2.393	-3.365	27.916	130.189	100.902	-4.368	277.682	299.752	90.583	-38.865	-3.07	7.158		75.40766667	39.28325	91.22175
47.2	55.544	18.041	273.478	-29.238	74.687	145.744	121.034	-2.6	72.698	200.691	94.923	7.679	276.348	107.831	104.317	-58.269	-1.624	15.18		89.70933333	97.95575	68.298125
47.333	74.397	-4.583	223.893	-9.784	68.666	103.638	121.724	0.835	85.775	210.543	81.471	1.903	235.704	332.786	47.502	-121.949	-8.215	0.457		76.03783333	104.71925	71.207375
47.467	75.485	12.187	166.503	-7.001	81.247	136.352	0.549	16.171	48.138	338.431	45.365	66.008	183.129	87.387	26.672	-193.963	-12.285	-18.88		77.46216667	100.82225	22.929125
47.6	63.043	2.793	142.867	-9.003	69.257	119.79	122.844	-21.355	93.939	212.426	-115.599	37.929	184.531	157.559	67.482	-199.104	3.008	-2.934		64.79116667	101.9635	16.609
47.733	61.479	-11.002	90.953	11.267	71.843	98.526	-120.418	64.578	57.714	200.131	128.117	27.476	189.44	153.736	19.483	-119.072	-21.105	5.544		53.84433333	50.50125	47.952375
47.867	45.881	28.658	192.603	5.568	56.225	84.763	-0.89	-305.258	26.778	242.065	20.683	-18.747	230.828	26.133	61.334	-198.846	2.578	6.974		68.94966667	-9.32625	16.367125
48	15.629	156.224	162.372	144.78	91.118	143.163	241.566	-101.844	135.61	208.269	40.033	54.269	258.192	278.745	149.217	-133.542	141.307	9.608		118.881	120.90025	99.728625
48.133	-24.92	-117.316	53.367	-22.483	80.891	142.903	-120.371	84.583	-66.133	192.422	29.616	4.037	118.126	150.271	-122.504	-400.934	-114.613	5.987		18.74033333	22.62525	-41.25175
48.267	15.221	22.991	119.922	23.835	42.921	137.769	121.829	-46.338	30.523	212.293	18.035	18.488	174.46	99.503	26.804	-282.881	28.035	13.504		60.44316667	79.57675	11.9935
48.4	-14.395	4.132	189.693	37.674	94.941	126.382	-122.375	4.114	68.059	195.046	23.394	-11.249	274.365	110.288	10.724	-371.339	-18.895	2.266		73.07116667	36.211	2.44425
48.533	75.588	5.762	182.228	141.779	-65.285	104.923	241.366	-11.385	27.911	242.198	20.343	34.396	184.78	168.424	24.881	-305.158	-7.876	-19.676		74.16583333	125.0225	12.51425
48.667	-19.693	-9.377	137.521	-102.723	82.443	126.087	-121.42	3.787	4.901	199.302	13.036	43.934	141.493	77.414	-10.563	-395.005	-9.908	16.916		35.70966667	21.6425	-15.335375
48.8	173.639	136.295	117.936	-29.421	52.479	102.886	121.552	11.447	-12.708	165.745	31.715	46.499	146.315	137.752	-4.006	-356.516	7.038	3.659		92.30233333	71.509	1.557
48.933	43.677	11.866	151.894	1.9	218.622	111.017	11.71	-11.166	40.643	185.312	2.289	25.1	176.932	43.979	-3.5	-182.254	-41.777	-9.876		89.82933333	56.62475	1.361625
49.067	-83.844	7.173	174.372	21.768	83.056	-27.739	1.602	3.387	29.597	197.508	-7.925	42.832	33.946	150.925	8.241	-198.41	-8.242	19.375		29.131	58.0235	5.09275
49.2	78.202	-125.109	131.3	139.004	70.634	145.246	121.557	-4.294	68.202	257.542	32.915	23.167	222.128	219.506	-7.507	-234.671	5.636	47.511		73.21283333	110.75175	38.585625
49.333	51.396	160.813	144.835	-58.251	68.348	153.927	121.904	-99.967	134.78	201.22	0.674	9.322	-28.995	121.18	50.011	-29.637	144.488	34.424		86.84466667	89.48425	37.683375
49.467	168.202	-119.005	133.444	125.6	66.891	119.664	122.154	83.063	126.865	219.127	4.602	-2.979	125.487	156.945	34.676	-63.707	-161.151	-5.568		82.466	137.80225	11.038125
49.6	54.114	10.77	18.132	107.715	60.48	160.546	120.808	-34.976	71.561	246.42	2.791	4.952	194.754	161.978	36.5	47.169	4.448	1.098		68.62616667	100.95325	56.71125
49.733	21.867	14.125	386.142	21.333	67.469	152.614	120.713	18.035	34.448	274.046	-9.683	9.735	170.083	267.663	-4.915	-5.804	-1.002	-3.456		110.5916667	111.8105	52.827625
49.867	33.235	3.045	175.143	27.741	55.275	261.554	-7.661	2.802	69.39	246.8	13.273	36.224	126.792	133.121	-9.071	208.512	-12.551	-5.717		92.6655	77.83275	61.322875
50	48.618	-9.326	123.418	73.586	41.56	152.382	2.596	313.235	48.683	198.903	9.422	3.468	138.94	117.588	47.538	138.801	-1.316	27.697		71.70633333	140.85425	60.26725
50.133	13.968	25.623	152.997	120.726	36.941	9.96	120.3	8.469	15.856	243.147	1.612	-4.523	96.408	113.4	50.512	92.267	0.813	0.924		60.03583333	96.943	43.926625
50.267	-43.665	16.426	123.979	104.9	59.276	155.513	120.392	11.065	63.506	187.411	2.428	-5.016	119.276	126.589	-29.725	74.361	7.018	18.226		69.40483333	95.5935	39.144625
50.4	165.905	21.149	134.668	61.552	37.996	252.153	2.008	-50.326	33.867	171.312	17.62	7.711	85.111	125.347	-63.254	47.352	-27.041	11.529		112.2371667	39.21525	25.546875
50.533	85.602	-4.777	135.356	75.325	30.389	118.896	119.82	32.868	15.021	117.28	1.907	-4.787	165.189	247.992	-96.837	52.931	12.349	17.678		73.46516667	71.24725	49.55275
50.667	60.203	159.123	151.953	-29.961	67.189	127.537	119.416	-105.196	31.212	274.728	-22.282	-2.107	129.88	120.798	-137.619	274.572	145.425	27.151		89.34066667	80.04	66.97725
50.8	66.575	-168.786	96.215	12.64	12.767	120.316	-1.018	108.208	42.157	254.391	-6.797	-17.097	154.297	116.579	-177.356	-171.897	-162.769	36.647		23.28783333	100.9345	-28.549125
50.933	126.68	109.304	131.532	43.851	32.262	148.524	118.535	-7.91	23.582	168.306	-5.656	-3.75	211.355	85.329	-196.269	22.959	2.524	6.52		98.69216667	75.62825	15.3765
51.067	92.526	-110.11	113.966	24.196	4.368	149.996	-9.793	-3.251	-5.033	206.157	-48.239	15.179	107.396	219.912	-88.95	102.114	-3.864	-9.599		45.82366667	47.02	36.743625
51.2	93.247	16.159	102.121	39.847	4.601	152.917	237.87	-11.203	-9.696	56.948	-13.847	-7.319	114.153	25.669	-159.248	53.681	-3.338	-5.16		68.14866667	68.47975	0.573875
51.333	88.655	3.017	98.16	42.938	1.392	150.181	-4.928	11.741	8.43	54.978	-2.732	18.782	169.652	87.485	-142.076	19.867	23.525	19.7		64.05716667	17.55525	24.275375
51.467	64.397	-4.091	135.91	27.889	17.568	123.864	120.151	36.449	-6.374	263.886	-4.462	-2.234	87.798	63.87	-93.944	112.093	-25.337	6.479		60.92283333	103.528	18.032875
51.6	50.737	19.569	166.714	88.322	50.978	94.266	119.995	-12.004	-13.837	195.136	-5.02	7.091	105.997	58.533	-160.148	152.847	-4.224	7.267		78.431	72.3225	20.292875
51.733	63.974	-5.433	200.174	83.456	7.905	136.815	-2.898	-13.335	53.898	194.236	-7.099	8.55	152.272	58.821	-122.197	95.306	-2.768	7.396		81.1485	57.97525	23.785125
51.867	44.14	14.083	151.531	-9.419	20.677	110.55	-119.994	-8.222	43.963	221.281	-7.412	40.414	144.166	56.872	-227.863	144.196	0.825	29.069		55.26033333	34.257	22.533375
52	61.823	163.855	159.256	141.973	9.099	179.342	-239.462	-29.659	17.209	167.139	-17.029	7.241	27.908	32.951	-9.019	411.92	148.441	-19.607		119.2246667	-21.19325	72.85075
52.133	121.243	-53.039	124.13	-49.353	-7.284	147.488	-119.867	32.053	109.66	157.163	27.636	-27.785	286.782	3.162	-406.937	41.591	-215.646	23.573		47.1975	44.75225	-33.453
52.267	86.6	48.233	159.932	56.624	-3.162	105.341	-239.453	5.28	20.86	217.448	-1.71	-16.583	86.692	-11.992	-253.968	198.561	22.01	-1.253		75.59466667	1.03375	2.719625
52.4	47.297	65.899	155.276	62.683	24.062	162.716	-119.955	2.394	18.871	218.814	-8.146	6.553	109.769	39.6	11.753	114.291	-21.242	8.272		86.32216667	30.031	32.60625
52.533	33.99	16.171	94.536	89.969	14.625	137.211	8.145	-9.231	9.226	255.704	8.6	-20.185	101.877	0.899	-42.562	166.516	-0.59	-4.283		64.417	65.961	26.284
52.667	65.856	20.989	234.094	148.285	9.272	128.182	119.986	4.71	-0.537	238.135	11.767	-16.922	148.22	17.767	-112.339	207.955	-5.218	-2.969		101.113	90.5735	31.032625
52.8	29.381	15.3	216.114	29.576	17.916	126.979	-119.865	-4.481	28.385	277.139	-22.65	-175.277	152.696	32.22	82.17	174.156	7.342	5.938		72.54433333	45.2945	32.074375
52.933	74.472	3.75	181.672	72.658	-8.92	123.697	-8.368	31.172	9.435	191.066	-4.609	-201.082	90.696	4.703	149.735	186.658	17.644	1.765		74.55483333	55.82625	30.68875
53.067	61.586	8.435	131.537	16.425	-6.083	106.545	239.647	-45.667	35.24	258.011	-21.834	-211.546	171.735	185.857	284.11	168.346	32.703	12.589		53.07416667	121.80775	77.745
53.2	76.283	22.809	155.632	17.132	-15.392	161.234	-120.174	41.214	41.361	253.637	-14.745	-228.986	114.905	121.987	149.992	227.77	24.487	-18.564		69.61633333	54.0095	47.10575
53.333	80.169	161.056	139.893	-13.222	17.161	145.136		12.897	33.956	63.656	-50.533	-241.692	7.779	151.194	259.09	271.818	144.181	9.666		88.3655	36.83633333	68.937875
53.467	23.22	-143.842	187.455	-56.934	-4.362	71.302		18.547	9.903	180.571	-93.32	-317.808	228.212	114.356	118.784	46.067	-108.752	-0.37		12.8065	69.67366667	-1.603875
53.6	59.961	-17.034	132.953	-28.488	25.734	111.17		2.927	44.397	184.416	-42.549	-263.192	116.271	85.608	162.428	189.332	12.678	-3.002		47.38266667	77.24666667	32.19675
53.733	63.337	18.586	161.675	-4.515	-1.519	166.376		-4.099	24.816	311.306	-54.301	-215.991	159.018	100.012	158.868	185.08	9.398	-14.06		67.32333333	110.6743333	41.003
53.867	66.381	4.571	137.598	57.155	-7.029	138.107		-7.464	53.71	185.811	-26.58	-91.693	148.336	199.695	184.482	130.464	16.17	-6.821		66.1305	77.35233333	69.256625
54	158.725	6.244	141.83	85.6	-8.507	135.277		2.181	8.711	216.67	-9.386	-93.117	162.386	67.762	17.251	69.348	32.666	-4.022		86.52816667	75.854	30.361
54.133	61.038	5.266	155.031	62.893	-0.916	141.91		2.043	1.233	197.915	31.862	-176.079	118.096	117.718	155.505	7.763	17.928	-3.082		70.87033333	67.06366667	33.713875
54.267	35.493	1.999	180.574	107.063	4.442	107.776		4.34	18.482	210.949	37.573	-153.639	26.429	100.245	180.159	-3.128	37.074	4.902		72.89116667	77.92366667	28.701875
54.4	55.699	-8.529	112.383	177.237	-10.532	110.802		12.627	5.597	126.708	25.62	-88.884	105.949	133.966	127.539	-7.53	13.018	29.932		72.84333333	48.31066667	42.45125
54.533	58.264	13.125	180.533	-10.32	18.674	119.522		-15.376	19.928	201.138	62.507	-129.085	84.834	102.367	106.77	28.431	25.411	10.641		63.29966667	68.56333333	36.4845
54.667	83.273	315.345	303.598	190.814	-15.616	151.534		-11.887	12.344	209.236	94.337	-184.959	95.099	101.036	134.02	139.407	39.753	-0.102		171.4913333	69.89766667	52.323875
54.8	69.317	-318.611	209.317	39.31	-7.794	87.722		-42.551	27.724	203.426	104.221	-176.198	178.059	98.705	123.677	-158.638	44.041	1.145		13.21016667	62.86633333	26.8765
54.933	57.949	10.079	158.984	-88.032	9.738	125.27		9.954	3.624	170.773	26.638	-63.27	-20.285	56.74	98.976	7.42	74.714	4.807		45.66466667	61.45033333	23.2175
55.067	31.39	8.937	66.295	42.294	3.744	119.946		-51.591	24.584	241.937	47.834	-246.202	107.921	68.172	83.321	7.929	50.881	0.728		45.43433333	71.64333333	15.073
55.2	28.071	-8.504	269.123	43.885	20.071	125.11		-4.518	20.143	221.749	21.106	-210.698	99.725	79.888	121.284	-1.088	15.228	-15.774		79.626	79.12466667	13.708875
55.333	55.902	-17.818	56.027	52.909	-12.752	42.28		45.376	65.294	158.861	34.06	-38.225	110.724	106.481	196.647	-4.31	56.048	17.258		29.42466667	89.84366667	59.835375
55.467	32.581	-8.248	255.354	74.832	6.815	243.673		-4.978	37.914	166.524	76.633	16.51	145.214	88.522	111.77	-51.96	39.07	-4.475		100.8345	66.48666667	52.6605
55.6	50.856	-10.245	184.074	52.677	-14.794	30.539		55.901	83.823	64.482	165.868	69.221	70.026	40.229	100.813	-124.002	6.439	-6.857		48.85116667	68.06866667	40.217125
55.733	86.941	10.281	192.768	7.452	10.893	204.757		14.837	4.737	170.405	101.347	52.53	198.056	71.036	34.096	-286.25	3.915	1.514		85.51533333	63.32633333	22.0305
55.867	80.583	9.277	212.498	68.247	39.106	146.731		-22.7	46.286	274.068	66.793	87.58	62.702	89.319	47.861	-257.11	-4.543	2.235		92.74033333	99.218	11.854625
56	45.998	161.352	152.338	240.258	47.781	33.389		-101.774	138.018	132.845	97.966	203.123	-11.5	91.711	131.974	-139.685	-19.047	-24.599		113.5193333	56.363	41.242875
56.133	14.373	-157.875	202.944	-84.882	-15.253	281.282		67.353	-60.424	318.924	54.158	253.118	-30.676	59.589	76.576	-526.897	9.609	-9.122		40.09816667	108.6176667	-14.205625
56.267	116.973	11.15	132.326	38.098	31.002	30.719		-4.02	32.746	331.637	101.052	88.193	123.985	20.574	29.864	-385.147	8.363	4.21		60.04466667	120.121	-1.11325
56.4	92.507	8.724	167.627	33.461	-12.216	182.582		68.209	-2.182	212.337	38.204	122.79	190.122	79.185	55.495	-364.245	7.39	-4.409		78.78083333	92.788	15.5665
56.533	56.008	-0.477	144.285	-7.905	6.436	129.318		-240.185	2.268	264.934	-16.437	2.933	135.571	26.215	16.629	-358.436	-3.091	38.004		54.61083333	9.005666667	-19.8265
56.667	194.714	-6.112	133.133	29.102	25.272	118.707		9.047	-8.252	221.718	55.202	54.705	198.654	19.367	35.018	-263.445	-1.427	-4.9		82.46933333	74.171	11.64675
56.8	58.72	19.596	165.463	17.663	11.619	92.907		14.853	15.252	203.511	5.444	31.953	208.929	45	47.479	-116.67	18.166	-13.031		60.99466667	77.872	28.40875
56.933	14.836	-3.754	156.987	22.48	25.341	136.578		12.457	14.75	274.374	151.498	49.027	220.824	-1.964	64.754	-118.501	6.19	-1.083		58.74466667	100.527	46.343125
57.067	12.199	-14.109	140.834	-30.747	24.857	183.747		4.972	7.582	190.232	20.892	36.82	185.994	4.124	53.041	-100.093	19.437	-7.96		52.79683333	67.59533333	26.531875
57.2	70.427	-17.505	93.097	-30.892	55.439	120.664		8.732	18.836	217.401	14.941	26.88	276.298	-1.374	72.159	-96.934	13.134	-12.675		48.53833333	81.65633333	36.553625
57.333	98.185	-25.77	86.486	6.369	23.715	124.442		-102.438	141.949	263.381	-9.868	6.317	156.612	-26.293	138.309	81.106	17.072	17.691		52.23783333	100.964	47.61825
57.467	64.969	-19.663	112.083	172.315	21.147	165.219		92.886	-150.382	233.389	24.319	-7.017	117.169	31.641	121.287	-105.043	27.192	26.053		86.01166667	58.631	29.450125
57.6	69.617	6.703	166.809	-119.939	48.955	145.371		2.78	17.543	231.172	-14.218	117.8	194.335	1.027	118.128	-9.703	31.674	19.427		52.91933333	83.83166667	57.30875
57.733	148.823	-6.612	26.226	54.711	33.286	143.834		29.584	15.738	180.465	-3.863	115.924	161.523	66.968	69.359	-25.321	42.261	-6.018		66.71133333	75.26233333	52.604125
57.867	108.019	18.51	173.958	14.572	17.105	138.186		-6.121	22.144	227.614	13.462	92.296	159.448	51.307	46.123	-3.035	31.71	2.414		78.39166667	81.21233333	49.215625
58	86.416	2.605	174.095	38.128	29.117	165.319		3.219	66.602	203.747	-21.82	100.064	52.779	125.24	28.805	20.655	34.209	-0.954		82.61333333	91.18933333	42.37225
58.133	59.373	-7.565	166.626	128.814	32.96	133.338		6.503	60.029	233.149	37.05	142.827	128.538	94.175	17.03	143.724	45.577	9.236		85.591	99.89366667	77.269625
58.267	34.51	13.279	159.152	242.962	92.971	117.982		-5.354	29.649	243.152	-9.293	77.373	112.021	146.643	27.015	50.218	68.721	-7.403		110.1426667	89.149	58.161875
58.4	119.14	6.453	148.865	66.578	50.409	123.459		8.122	56.072	180.151	-9.175	66.96	101.969	125.163	-32.349	-11.994	62.712	18.827		85.81733333	81.44833333	40.264125
58.533	77.791	-3.49	265.384	68.465	61.882	147.946		-13.678	-1.725	216.222	-56.759	72.15	83.404	104.036	11.273	16.751	22.441	14.031		102.9963333	66.93966667	33.415875
58.667	105.194	-22.645	148.255	106.086	58.194	-1.15		-20.312	141.974	239.258	-68.662	61.457	80.012	105.361	133.83	18.787	16.958	4.408		65.65566667	120.3066667	44.018875
58.8	49.545	21.642	149.895	88.977	53.11	317.79		199.332	-56.341	211.391	-79.613	21.278	13.829	128.422	25.057	42.941	18.718	4.21		113.4931667	118.1273333	21.85525
58.933	73.798	-0.54	139.516	109.834	43.202	121.716		-2.179	77.261	155.97	-70.946	4.427	10.022	132.078	53.374	259.818	2.7	-1.514		81.25433333	77.01733333	48.744875
59.067	-92.808	7.454	156.922	102.52	20.407	150.106		-98.965	70.948	79.433	-72.563	30.494	0.154	104.26	70.603	190.218	2.231	-11.321		57.4335	17.13866667	39.2595
59.2	137.624	-0.149	128.546	22.965	102.847	23.505		1.638	75.62	105.087	7.136	31.028	2.554	127.691	6.98	171.343	2.464	-0.449		69.223	60.78166667	43.593375
59.333	-20.813	-4.91	171.914	58.185	58.131	224.201		16.203	54.045	176.454	9.22	-20.01	0.459	108.33	53.209	176.416	-42.052	11.859		81.118	82.234	37.178875
59.467	-101.256	5.724	125.088	31.11	32.327	42.656		89.933	50.611	306.254	-34.13	-29.568	13.556	111.594	49.41	173.906	22.144	-2.696		22.60816667	148.9326667	38.027
59.6	32.371	-5.729	106.105	56.01	42.625	296.813		-161.074	45.685	357.427	-53.571	-24.354	15.207	105.84	73.727	167.811	5.965	-5.494		88.0325	80.67933333	35.641375
59.733	38.496	17.469	35.432	73.812	57.9	74.166		42.742	21.294	284.941	17.968	14.885	95.699	-30.192	53.632	218.307	15.99	8.094		49.54583333	116.3256667	49.297875
59.867	-6.581	-4.073	7.208	139.39	50.507	104.28		42.068	54.082	212.609	49.943	-10.819	7.751	153.75	54.439	218.281	6.983	-16.761		48.45516667	102.9196667	57.945875
60	159.673	159.182	58.808	156.608	60.693	149.163		-101.546	135.899	165.932	67.645	18.975	-122.659	115.751	16.108	192.049	-3.264	-6.859		124.0211667	66.76166667	34.71825
