# Supplementary material for: Precise optical control of gene expression in C elegans using improved genetic code expansion and Cre recombinase
Source: eLife. 2021 Aug 5;10:e67075. doi: 10.7554/eLife.67075 (PMC8448529; doi:10.7554/eLife.67075)
Supplement: Figure 5—source data 2. — The light pulse is delivered at the 10 s mark, which corresponds to the ‘0’ mark in the graphs in Figure 5C–E and Figure 5—figure supplement 2. [file elife-67075-fig5-data2.zip › Velocities of animals in Figure 5D,E,F and figure supplement 2/PLMR_14mW_raw_byExpt.csv]

Time(s)	T1	T2	T3	T4	T5	T1	T2	T3	T1	T2	T3	T4	T5	T6	T1	T2	T3	T4	T1	T2	T3	T4	T5		Expt1	Expt2	Expt3
0																									#DIV/0!	#DIV/0!	#DIV/0!
0.133	-68.047	-19.871	87.4	26.576	65.737	129.123	-1.003	229.087	180.061	15.646	-32.924	134.04	127.568	202.498	42.761	-19.275	97.755	169.687	5.816	103.969	39.688	-14.963	-59.337		56.12525	104.4815	40.67788889
0.267	17.12	-5.979	40.884	30.648	39.059	2.978	1.001	216.552	159.235	5.064	42.23	78.872	75.701	222.855	59.514	-35.625	104.231	138.543	-46.501	86.87	26.58	-17.936	-91.904		42.782875	97.32616667	24.86355556
0.4	-5.872	31.76	46.142	7.463	-5.332	225.268	-2.078	177.842	282.651	87.688	14.52	144.294	106.941	186.925	42.636	-2.725	46.341	75.022	-41.299	120.282	44.116	13.292	-100.046		59.399125	137.1698333	21.95766667
0.533	48.986	6.72	98.238	35.466	50.761	-31.691	-0.131	200.684	189.94	-45.378	65.21	167.908	132.591	207.326	9.358	-19.39	77.214	49.468	3.645	68.108	-6.463	-5.872	-130.533		51.129125	119.5995	5.059444444
0.667	16.085	-0.656	42.404	47.117	-16.11	129.23	-2.199	112.977	162.706	37.188	26.333	150.946	89.833	106.08	72.453	108.701	146.526	26.176	-13.307	206.106	31.807	-3.177	-170.484		41.106	95.51433333	44.97788889
0.8	25.289	18.519	15.497	128.409	57.38	81.953	-1.353	53.491	173.012	10.784	-50.182	166.338	75.578	233.356	-1.962	55.884	157.362	64.18	26.022	-11.774	49.433	3.034	-159.868		47.398125	101.481	20.25677778
0.933	12.238	-54.132	-7.017	-54.478	-24.095	76.362	15.279	53.423	201.048	55.119	201.482	130.066	103.647	143.465	40.545	23.032	96.714	143.015	84.592	96.094	64.529	-111.272	-141.307		2.1975	139.1378333	32.88244444
1.067	-37.305	8.991	72.234	169.635	19.387	59.662	2.288	37.619	158.638	179.207	-71.796	122.358	51.247	161.797	16.572	64.845	114.761	270.796	-77.7	96.14	26.062	-12.458	-123.808		41.563875	100.2418333	41.69
1.2	-102.659	-22.942	18.13	54.822	-16.157	76.891	13.117	72.282	196.489	178.773	213.277	147.587	80.328	119.729	88.037	72.962	129.969	67.856	92.887	141.161	9.544	116.323	-131.617		11.6855	156.0305	65.23577778
1.333	-130.384	14.166	49.222	-26.688	-15.425	143.334	-5.16	179.15	226.166	270.823	149.94	134.21	160.436	129.625	122.991	32.414	113.493	134.783	121.134	-34.654	74.717	4.161	-81.834		26.026875	178.5333333	54.13388889
1.467	86.813	-58.336	20.768	16.433	-13.768	-31.279	-8.256	120.165	171.904	-136.661	-220.968	71.121	-37.951	47.34	-129.174	81.53	123.519	88.355	-89.28	197.923	26.462	-10.825	-103.632		16.5675	-17.53583333	20.542
1.6	-44.205	-28.244	10.854	-111.585	-75.93	100.333	-13.715	96.447	229.789	67.445	105.894	140.638	-13.817	136.282	8.314	31.72	102.195	131.582	102.083	123.019	26.02	25.259	-61.11		-8.255625	111.0385	54.34244444
1.733	-41.748	-133.226	2.334	11.789	113.436	52.323	13.396	44.311	238.182	44.433	71.241	42.868	20.075	99.296	59.834	2.587	95.281	124.812	80.256	117.666	26.229	-104.498	-19.507		7.826875	86.01583333	42.51777778
1.867	-33.691	-133.767	35.381	16.239	40.173	55.781	-0.461	29.818	248.581	141.66	85.5	127.966	16.142	156.83	7.007	34.411	131.498	124.513	149.875	63.389	67.767	8.256	11.74		1.184125	129.4465	66.49511111
2	51.068	-122.262	26.298	-27.335	52.535	77.128	-2.526	-44.836	126.249	-2.306	-17.073	75.177	31.273	94.422	93.162	52.167	138.324	124.093	153.249	87.853	27.557	-6.432	-23.433		1.25875	51.29033333	71.83777778
2.133	109.745	-127.896	-15.074	136.996	84.917	72.967	1.089	-98.889	401.941	-7.585	77.077	67.718	90.569	104.664	68.299	25.29	149.579	272.231	160.903	52.386	-33.57	1.016	-21.044		20.481875	122.3973333	75.01
2.267	113.99	-150.845	3.946	15.673	76.189	84.04	-2.246	-197.449	292.277	30.851	214.214	248.707	32.082	91.72	52.728	32.257	136.245	142.167	102.955	50.497	-43.062	5.679	-14.352		-7.08775	151.6418333	51.67933333
2.4	43.758	-136.73	15.964	-62.919	50.926	66.732	-0.432	-166.263	213.844	2.088	-52.771	88.637	74.544	141.323	52.34	36.021	177.749	127.747	73.254	27.272	63.969	13.069	-24.724		-23.6205	77.94416667	60.74411111
2.533	79.755	-105.49	17.923	133.676	59.739	88.617	-1.739	-163.964	233.361	-146.235	156.07	111.955	70.507	144.202	28.019	115.974	165.79	-60.967	133.915	58.278	-16.856	-0.681	-46.807		13.564625	94.97666667	41.85166667
2.667	-137.35	-150.664	11.362	157.449	-23.939	289.69	-3.4	-270.786	242.738	135.984	150.229	123.41	163.096	117.289	44.832	38.873	153.708	23.449	228.333	13.86	131.719	-11.316	-10.611		-15.95475	155.4576667	68.09411111
2.8	166.279	-25.788	11.69	56.907	31.429	-117.551	-67.113	-236.797	188.521	-175.329	-79.808	151.992	-116.352	143.215	60.095	18.866	155.226	-242.099	155.212	112.739	69.294	7.947	3.212		-22.618	18.7065	37.83244444
2.933	38.172	-14.501	7.731	210.739	-1.576	95.628	-90.633	-327.785	157.847	34.766	60.517	139.975	26.33	115.897	11.318	22.32	176.237	-88.984	151.438	-18.003	35.828	-3.935	-18.931		-10.278125	89.222	29.69866667
3.067	16.486	9.392	15.554	59.739	21.172	70.813	-63.223	-273.982	188.991	6.569	61.596	-50.121	52.926	99.333	-2.878	20.97	187.373	-59.248	73.835	54.663	21.163	113.826	15		-18.006125	59.88233333	47.18933333
3.2	65.693	64.463	2.31	44.905	17.32	57.762	-49.01	-232.475	144.959	90.236	56.375	207.783	22.174	84.585	-10.05	9.568	157.978	30.256	101.468	69.261	-9.845	-13	58.079		-3.629	101.0186667	43.74611111
3.333	40.335	9.01	17.422	67.008	22.237	89.017	-22.922	-140.335	218.834	201.667	75.373	59.71	57.276	97.174	-1.114	25.277	220.931	167.576	99.531	77.43	-31.872	-108.697	127.325		10.2215	118.339	64.043
3.467	18.951	49.134	34.214	66.283	-6.31	53.505	-45.395	-150.075	135.355	131.249	80.709	97.717	-8.493	19.374	6.62	12.006	207.454	146.357	116.175	124.985	-7.38	3.299	138.547		2.538375	75.98516667	83.11811111
3.6	21.184	65.977	4.572	65.845	10.054	110.658	-56.614	-165.642	54.273	101.281	273.81	12.821	6.584	23.219	33.211	31.935	145.835	26.564	65.074	98.162	-34.214	-2.342	137.589		7.00425	78.66466667	55.75711111
3.733	33.619	86.511	-7.412	42.542	-25.261	67.396	-73.643	-78.145	175.284	63.194	77.762	250.824	27.094	-8.24	16.116	-0.568	145.948	-24.236	125.79	83.137	18.059	-3.267	74.693		5.700875	97.653	48.408
3.867	77.439	-4.035	-7.297	26.553	-104.894	75.59	-35.76	46.753	52.96	189.478	105.684	-40	-30.603	39.09	-40.262	4.683	116.359	32.762	168.038	60.939	-51.046	101.503	70.73		9.293625	52.76816667	51.52288889
4	25.136	-31.449	20.974	-7.562	142.979	136.208	-26.127	-26.255	107.775	137.33	137.228	258.755	-161.008	131.17	-121.882	-126.024	71.568	57.919	111.671	61.193	34.794	-32.312	96.131		29.238	101.875	17.00644444
4.133	149.996	50.45	-18.144	-80.838	-5.617	131.3	-24.422	30.264	-36.496	16.342	66.115	206.665	21.258	-20.633	-36.819	113.961	67.948	18.835	101.85	82.721	164.289	7.749	105.831		29.123625	42.2085	69.59611111
4.267	87.095	8.659	16.243	-127.22	14.645	118.543	-23.154	102.379	-128.259	60.518	68.695	124.178	50.064	84.588	-54.721	27.761	44.48	318.838	64.574	85.234	-85.473	-39.309	47.61		24.64875	43.29733333	45.44377778
4.4	54.214	52.781	-0.332	42.171	56.495	85.451	-12.624	-4.453	-23.264	33.056	29.933	97.839	57.755	177.403	-20.45	-26.909	44.349	279.11	29.479	39.464	41.779	-6.586	49.889		34.212875	62.12033333	47.79166667
4.533	-15.21	11.86	0.972	155.176	21.626	109.44	-26.438	135.661	22	-6.006	55.772	111.643	131.733	102.279	-62.759	3.492	26.756	82.943	-34.355	55.769	27.962	-0.878	34.791		49.135875	69.57016667	14.85788889
4.667	6.81	-16.141	1.52	212.575	22.843	125.122	-4.65	159.091	-24.617	174.068	97.448	68.195	-40.321	66.707	-66.707	19.378	23.529	86.166	-34.283	-5.133	15.202	-24.229	35.169		63.39625	56.91333333	5.454666667
4.8	120.315	-3.887	-4.304	143.284	45.243	97.601	-3.499	62.799	-35.373	-68.87	105.626	51.821	-10.906	61.471	-38.652	5.709	4.549	164.788	-69.585	30.893	2.089	-9.175	14.637		57.194	17.29483333	11.69477778
4.933	88.164	-7.753	1.895	122.747	42.581	98.821	-32.718	158.613	-107.419	97.32	78.711	112.848	52.06	95.465	-22.922	-4.825	-12.492	117.384	-9.812	43.834	-18.357	-11.692	41.808		59.04375	54.83083333	13.65844444
5.067	95.549	8.16	-18.184	111.247	31.75	88.192	-35.334	127.144	-229.017	-38.554	129.502	125.427	110.12	114.752	41.261	-5.404	-11.986	121.321	142.362	7.653	-18.543	-32.883	18.838		51.0655	35.37166667	29.17988889
5.2	70.261	26.116	15.58	79.491	59.469	83.723	-15.533	165.162	-299.34	-117.52	84.113	105.605	62.24	109.95	134.259	5.962	-19.511	37.132	13.196	-20.371	84.709	2.856	-10.114		60.533625	-9.158666667	25.34644444
5.333	84.298	90.556	-6.357	173.769	19.176	61.358	-66.146	76.829	-310.887	128.797	115.767	122.474	154.452	133.426	145.815	-11.206	-57.634	-49.654	13.257	142.703	-1.918	1.503	28.705		54.185375	57.33816667	23.50788889
5.467	20.431	77.275	15.85	54.856	3.263	71.549	-19.736	51.931	-211.208	-6.192	91.534	80.194	236.989	38.493	320.67	3.825	-72.877	75.515	20.712	45.684	-106.074	24.714	4.485		34.427375	38.30166667	35.18377778
5.6	26.758	64.406	15.403	2.317	34.849	253.657	-46.961	93.802	-167.991	157.658	-29.896	87.335	95.707	35.036	105.241	-2.94	-117.976	75.651	-23.927	52.573	9.057	-2.223	8.335		55.528875	29.6415	11.53233333
5.733	88.089	67.422	-4.184	13.557	1.173	105.827	25.493	154.768	-192.866	20.162	91.738	109.814	110.367	-1.198	59.292	-9.576	-178.459	-73.577	-113.418	70.826	-120.954	1.767	16.67		56.518125	23.00283333	-38.60322222
5.867	89.059	75.599	-4.756	114.202	-11.787	134.3	17.2	1.152	-193.134	62.286	168.684	44.724	85.359	30.377	43.674	15.991	-121.692	71.632	-211.416	37.912	-77.439	8.337	12.756		51.871125	33.04933333	-24.47166667
6	30.755	61.184	-14.598	135.166	-9.041	79.893	4.321	2.434	-361.819	-65.711	80.886	69.775	6.401	41.12	-9.078	15.673	-156.963	8.136	-194.332	-115.046	-80.722	-25.629	13.482		36.26425	-38.22466667	-60.49766667
6.133	46.147	12	10.139	70.608	30.413	85.686	-7.396	139.484	-296.049	97.65	56.34	96.993	22.89	69.524	76.022	5.269	-146.066	50.154	-189.775	-104.715	-90.919	-95.396	91.943		48.385125	7.891333333	-44.83144444
6.267	62.6	-17.039	5.212	76.571	32.226	140.146	-11.591	276.965	-213.478	163.363	94.093	84.154	-5.652	59.291	-23.332	-5.261	-185.834	-10.694	-186.964	-38.402	-51.838	13.27	26.729		70.63625	30.29516667	-51.36955556
6.4	38.715	14.236	20.076	83.153	-3.8	108.081	-6.486	0.053	-147.466	-49.206	80.892	55.672	17.865	22.004	-3.48	-14.814	-206.887	287.971	-190.692	-18.538	-107.135	-10.301	37.163		31.7535	-3.373166667	-25.19033333
6.533	22.131	44.379	-14.852	51.291	-12.579	90.754	-4.631	498.605	-206.585	156.988	94.949	33.118	42.944	105.179	-49.246	0.373	-213.295	117.204	-159.572	-46.239	-101.184	6.941	32.806		84.38725	37.7655	-45.80133333
6.667	41.004	31.666	-5.118	69.196	36.97	85.857	-52.941	225.895	-250.914	48.62	-15.626	120.702	56.568	265.028	51.909	-0.996	-142.879	7.031	-195.273	-10.377	-64.258	146.066	23.345		54.066125	37.39633333	-20.60355556
6.8	12.27	61.154	-140.251	42.358	24.184	82.815	-52.427	225.305	-225.17	-78.977	184.978	33.812	46.874	-143.441	120.999	13.892	-121.168	28.665	-314.972	83.689	-9.653	-2.701	-2.263		31.926	-30.32066667	-22.61244444
6.933	36.116	17.953	-214.428	48.284	-4.851	147.485	-36.833	109.677	-250.223	56.915	130.835	100.096	35.389	-31.462	84.564	0.7	-55.818	59.087	-171.595	-62.036	-27.795	-10.625	7.086		12.925375	6.925	-19.60355556
7.067	16.217	20.609	-254.538	115.864	36.897	127.14	-35.51	233.217	-287.906	-160.503	99.475	57.549	30.436	65.006	72.495	10.846	-143.547	84.978	-202.146	-46.869	31.835	19.845	6.264		32.487	-32.65716667	-18.47766667
7.2	9.975	18.573	-192.139	142.113	21.796	106.985	-20.971	154.642	-238.899	-226.273	88.01	20.698	-32.561	-24.909	55.094	-11.026	-22.693	195.219	-247.651	156.585	7.938	-27.466	-16.084		30.12175	-68.989	9.990666667
7.333	1.898	35.777	-172.33	109.925	9.278	20.829	-1.096	242.592	-239.145	-375.061	41.827	4.379	-31.719	10.468	32.405	0.787	-62.061	148.241	-255.232	26.242	32.239	-33.389	-38.298		30.859125	-98.2085	-16.56288889
7.467	10.304	58.515	-122.652	132.551	35.425	27.198	-37.878	256.414	-206.613	-125.761	72.416	4.657	-192.664	14.435	25.91	-13.925	50.052	109.457	-266.843	26.498	50.175	-207.484	-1.926		44.984625	-72.255	-25.34288889
7.6	49.972	59.977	-143.198	43.399	57.392	23.165	2.246	290.228	-56.703	-112.702	164.319	2.518	-261.203	14.832	55.667	7.129	88.755	192.271	-227.544	115.028	49.257	-183.376	-37.029		47.897625	-41.48983333	6.684222222
7.733	-4.873	23.304	-114.138	102.863	28.663	92.918	10.628	263.64	-158.387	-22.282	149.413	-114.04	-204.504	-20.676	19.259	-23.888	123.514	100.702	-198.087	46.534	72.722	-22.101	-31.466		50.375625	-61.746	9.687666667
7.867	23.967	48.923	-120.607	37.148	81.238	196.515	4.487	269.47	-139.067	-118.17	55.769	-127.294	-249.29	12.305	11.213	19.415	105.022	71.212	-181.261	15.837	32.004	-146.327	-11.213		67.642625	-94.29116667	-9.344222222
8	18.757	-2.76	-152.934	4.197	25.859	88.482	-16.482	287.788	-145.852	-24.444	101.144	-167.977	-156.762	132.914	147.982	3.595	104.669	116.363	-148.927	110.543	-7.32	-148.898	12.729		31.613375	-43.49616667	21.19288889
8.133	12.892	-1.86	-66.371	46.388	61.012	115.656	-49.323	236.059	-129.189	-209.244	76.084	-223.885	-158.37	64.417	57.49	2.839	112.678	86.765	-138.099	63.704	33.573	-162.08	-13.244		44.306625	-96.69783333	4.847333333
8.267	80.994	-6.042	-154.513	134.345	52.237	77.768	-101.36	355.004	-76.79	-6.219	23.054	-142.299	-97	94.431	82.573	-11.101	72.614	137.33	-175.047	30.236	20.782	-81.425	-55.685		54.804125	-34.13716667	2.253
8.4	5.396	-12.833	-100.864	24.782	35.64	98.061	-131.587	198.82	51.146	116.077	90.68	-123.311	-119.459	80.597	59.903	4.729	35.133	96.281	-134.831	95.751	-2.387	-69.264	-2.363		14.676875	15.955	9.216888889
8.533	4.262	27.326	-58.416	36.431	36.938	83.205	-72.514	203.763	107.535	-5.54	46.555	-40.012	-191.044	81.464	63.206	4.394	8.386	83.568	-120.48	63.904	24.596	-43.291	-13.883		32.624375	-0.173666667	7.822222222
8.667	12.599	12.728	-88.567	79.612	30.936	77.619	-109.845	221.766	95.376	-34.312	160.885	-17.47	-129.28	96.666	2.087	-21.061	64.064	79.167	-48.234	97.812	39.019	13.835	-28.114		29.606	28.64416667	22.06388889
8.8	-20.333	-20.157	-47.113	37.015	5.427	37.202	-65.994	159.704	263.943	-37.966	86.256	31.583	-147.812	98.766	-34.228	9.37	109.964	56.912	-121.046	68.212	6.678	-5.718	1.791		10.718875	49.12833333	10.215
8.933	2.008	-27.165	-38.854	44.548	13.568	35.027	-116.866	197.463	225.271	32.695	139.888	102.04	-98.459	62.768	-2.972	-4.001	100.909	18.453	-147.221	88.851	184.961	22.189	66.274		13.716125	77.36716667	36.38255556
9.067	4.467	-25.089	-114.596	86.698	16.279	-2.459	-76.86	161.32	166.721	30.822	58.511	89.016	-72.309	47.716	-35.321	11.984	111.114	8.873	-167.435	34.426	95.004	-14.471	43.274		6.22	53.41283333	9.716444444
9.2	-13.845	3.9	-34.123	166.393	71.778	59.393	-80.171	100.708	247.697	104.247	45.02	78.548	-107.657	10.648	-78.992	-19.371	93.508	-20.609	-151.808	74.87	94.979	-50.303	117.645		34.254125	63.08383333	6.657666667
9.333	10.941	64.173	-55.212	17.07	15.094	48.798	-66.343	169.083	176.964	6.173	85.633	86.616	-169.674	131.571	-35.324	-24.218	126.142	-53.958	-232.607	-6.976	64.078	-18.498	55.101		25.4505	52.8805	-14.02888889
9.467	14.849	29.844	-23.84	34.595	49.795	-2.402	-59.556	212.458	258.665	130.412	135.918	149.703	-198.892	-21.308	-39.252	18.363	47.722	-41.201	-216.324	107.522	-22.54	36.993	48.546		31.967875	75.74966667	-6.685666667
9.6	3.97	37.765	-22.84	4.931	59.943	6.548	-22.583	156.559	192.68	97.537	57.41	98.642	-161.524	130.378	-14.947	20.517	73.624	16.82	-201.392	14.714	101.296	0.304	-4.55		28.036625	69.18716667	0.709555556
9.733	16.269	72.675	3.659	-45.846	-6.163	-37.217	-18.396	147.523	248.87	-34.271	133.623	12.379	-246.284	87.482	-42.146	-14.232	78.067	-22.067	-211.221	45.038	9.492	17.687	-14.667		16.563	33.63316667	-17.11655556
9.867	18.177	73.586	4.459	-54.582	65.79	-31.88	-15.893	175.149	272.363	-34.929	138.964	97.233	-161.771	97.097	-56.624	-3.524	14.387	54.481	-185.464	70.71	4.221	6.832	-38.921		29.35075	68.1595	-14.878
10	-7.648	105.1	-100.803	-51.544	11.562	-32.973	5.698	145.02	195.252	-37.748	89.912	147.308	-238.455	92.762	-32.59	2.884	14.089	247.053	-190.806	61.477	18.159	-4.339	-40.181		9.3015	41.50516667	8.416222222
10.133	-1.383	45.692	6.244	-48.178	2.299	-50.898	4.903	125.675	277.045	-52.575	153.005	130.915	-159.388	21.012	-12.638	12.625	26.562	91.26	-95.975	126.13	27.126	27.087	-3.079		10.54425	61.669	22.122
10.267	-2.059	57.439	65.655	-34.715	49.293	57.898	25.667	116.636	203.09	78.63	27.803	22.936	-56.655	141.145	104.001	26.591	24.132	69.405	-74.036	117.455	-15.24	45.655	19.755		41.97675	69.4915	35.302
10.4	8.607	45.901	15.838	-18.02	2.156	256.812	71.165	107.369	254.186	231.586	396.061	339.699	-187.487	201.419	385.875	9.432	64.902	166.651	286.068	117.511	37.725	68.468	3.854		61.2285	205.9106667	126.7206667
10.533	105.057	31.589	5.572	32.596	3.107	337.999	215.986	130.275	241.59	205.352	199.687	294.007	193.428	167.988	437.596	9.847	-22.733	291.534	237.045	108.154	25.289	68.764	41.249		107.772625	217.0086667	132.9716667
10.667	79.158	35.391	-3.901	158.961	35.901	347.113	242.3	147.736	198.739	127.953	103.586	206.198	157.62	135.928	316.99	42.942	83.601	212.647	227.094	133.143	18.653	115.656	25.64		130.332375	155.004	130.7073333
10.8	57.343	30.843	-25.97	199.538	27.19	315.435	115.749	157.396	238.969	101.437	80.565	110.031	25.017	155.451	335.253	43.143	113.068	21.23	-50.253	106.515	10.394	71.357	21.232		109.6905	118.5783333	74.65988889
10.933	39.581	9.969	-56.043	111.882	32.011	314.649	69.237	205.638	184.346	59.591	100.239	216.514	106.612	70.372	256.395	9.394	-3.606	-294.644	47.432	43.761	-10.694	16.269	7.16		90.8655	122.9456667	7.940777778
11.067	30.671	-15.49	-75.311	148.537	7.946	264.244	19.597	113.145	215.964	136.114	143.555	107.35	21.94	32.168	222.144	45.406	-28.647	-89.018	68.691	55.594	2.109	53.836	44.389		61.667375	109.5151667	41.61155556
11.2	-0.25	9.598	-54.767	41.461	-1.096	254.977	15.71	67.998	248.327	124.316	142.615	87.775	13.081	68.251	185.604	-15.891	-1.651	-9.504	74.005	29.955	5.211	44.805	18.863		41.703875	114.0608333	36.82188889
11.333	18.319	34.172	11.968	29.741	-2.608	222.173	-3.092	77.43	268.211	-35.263	123.458	34.761	145.512	80.441	125.964	-9.368	8.94	10.203	69.486	-11.159	-5.758	47.421	25.614		48.512875	102.8533333	29.03811111
11.467	1.717	41.161	0.734	16.03	-14	246.937	28.424	70.232	344.661	67.589	139.782	-63.492	72.99	-7.022	112.175	33.9	24.785	28.395	34.513	105.297	-8.684	83.272	34.83		48.904375	92.418	49.83144444
11.6	6.566	31.543	11.661	36.267	14.063	178.681	-13.644	66.286	218.15	41.492	192.938	232.785	174.749	100.289	54.954	0.871	-96.72	96.34	24.962	203.19	-95.296	24.688	48.478		41.427875	160.0671667	29.05188889
11.733	1.064	12.413	4.226	-3.101	30.936	188.959	-13.776	36.911	326.183	46.724	176.609	75.046	68.429	120.015	114.605	23.666	135.003	78.247	34.8	115.127	-301.333	28.871	6.11		32.204	135.501	26.12177778
11.867	20.016	4.042	-1.496	-16.984	-13.255	146.364	1.441	95.966	258.081	71.848	124.93	135.838	163.194	90.155	138.748	14.12	55.473	113.068	78.913	111.36	-112.939	49.477	82.464		29.51175	140.6743333	58.96488889
12	5.213	56.126	26.147	10.252	26.375	211.678	3.917	72.302	286.256	150.582	158.243	118.712	119.179	131.987	65.932	-9.622	-61.348	176.71	131.801	132.839	-59.218	-11.32	71.536		51.50125	160.8265	48.59
12.133	15.093	9.537	7.486	6.184	-25.074	209.418	9.18	50.474	110.221	198.71	120.069	97.936	85.089	106.303	75.279	2.647	184.1	121.34	-70.253	17.188	-102.369	18.609	40.322		35.28725	119.7213333	31.87366667
12.267	2.008	43.23	65.45	-122.98	26.898	218.009	23.069	68.418	225.655	79.133	127.686	69.409	130.134	87.418	79.186	6.469	113.987	124.191	-337.385	143.111	-87.709	-4.611	78.334		40.51275	119.9058333	12.84144444
12.4	7.465	58.725	31.719	95.888	-13.332	238.772	9.447	158.875	290.09	93.555	76.697	135.994	94.479	80.85	76.862	1.305	81.394	152.295	-228.168	89.022	-66.4	3.646	65.997		73.444875	128.6108333	19.55033333
12.533	6.777	23.989	6.726	7.3	7.262	218.433	51.574	81.287	264.333	88.256	77.065	-9.36	147.709	64.232	93.335	-6.95	6.443	227.783	-74.84	12.909	-63.381	3.367	65.211		50.4185	105.3725	29.31966667
12.667	3.305	60.125	45.708	71.087	-19.013	246.798	35.13	155.657	253.18	53.891	96.137	84.734	72.933	91.17	83.111	39.098	21.458	112.126	-23.854	87.135	-57.991	9.565	16.409		74.849625	108.6741667	31.89522222
12.8	-11.249	3.928	42.819	-111.45	13.203	304.481	28.463	100.24	237.365	4.665	-69.291	96.92	100.799	109.248	186.968	67.239	61.797	145.253	-7.263	87.201	-77.493	-8.859	68.757		46.304375	79.951	58.17777778
12.933	12.204	2.887	28.694	10.354	12.143	433.414	46.225	58.357	266.594	-57.618	257.569	135.012	127.471	17.143	130.776	49.052	21.22	69.598	5.227	98.367	-95.24	-1.837	124.466		75.53475	124.3618333	44.62544444
13.067	-8.675	14.847	69.571	2.058	-11.087	196.741	13.788	77.998	314.382	117.655	144.797	112.479	187.151	41.467	92.24	21.296	28.389	107.134	-6.668	56.156	-37.863	-13.391	-36.595		44.405125	152.9885	23.41088889
13.2	-8.561	-17.482	43.662	21.852	7.166	310.193	78.72	104.384	251.125	227.3	113.685	131.423	148.697	21.11	80.159	29.183	66.281	108.424	-3.811	67.673	-91.421	-30.837	17.487		67.49175	148.89	27.01533333
13.333	4.196	3.003	30.03	93.417	-21.305	284.69	49.055	179.576	410.761	273.001	300.498	127.542	106.463	132.451	32.568	18.306	120.777	53.118	34.973	135.265	-57.675	-28.839	63.905		77.83275	225.1193333	41.37755556
13.467	-6.4	20.227	31.636	-34.75	3.104	306.983	38.964	151.506	28.539	-43.788	91.337	77.01	150.001	14.266	65.084	7.292	191.499	118.912	-111.485	-74.621	-77.004	-42.032	71.211		63.90875	52.89416667	16.53955556
13.6	10.615	15.103	33.89	-9.245	-29.535	260.813	37.121	70.053	196.064	98.502	148.79	121.454	185.55	32.231	101.695	-2.813	105.189	43.642	77.373	116.356	-117.687	-4.303	40.775		48.601875	130.4318333	40.02522222
13.733	-2.307	26.858	4.68	25.524	26.124	319.937	11.398	51.892	229.347	98.615	147.507	97.901	97.343	31.759	74.044	33.286	89.317	2.874	-35.94	69.415	-108.157	-80.359	48.354		58.01325	117.0786667	10.31488889
13.867	-7.598	36.888	11.756	-48.568	3.273	319.982	45.608	24.905	226.908	72.088	152.387	104.052	108.66	37.454	123.69	21.027	132.788	11.758	-170.079	63.935	-143.715	-27.764	3.082		48.28075	116.9248333	1.635777778
14	8.701	11.652	53.899	-69.582	-12.403	345.468	18.87	16.421	388.516	44.833	134.105	72.046	160.965	50.862	87.76	-10.068	56.465	-138.974	-89.785	134.148	-94.262	-28.831	20.689		46.62825	141.8878333	-6.984222222
14.133	-9.015	-1.578	73.29	-68.034	12.426	361.027	36.233	47.054	163.605	89.848	176.328	153.002	98.067	35.192	80.199	21.806	35.146	-122.124	-101.283	101.016	-63.857	9.757	-8.957		56.425375	119.3403333	-5.366333333
14.267	13.738	12.104	60.044	-165.594	7.15	293.459	-5.396	11.935	278.221	105.429	126.159	191.884	112.155	94.846	94.21	3.992	35.878	-103.83	-68.55	40.285	-94.374	-7.61	37.037		28.43	151.449	-6.995777778
14.4	-5.44	9.02	9.146	-275.317	-11.883	378.776	-2.124	-41.494	195.599	157.036	95.345	141.067	146.859	9.598	82.162	-12.074	164.408	-196.251	23.467	65.499	-86.847	-29.305	-9.199		7.5855	124.2506667	0.206666667
14.533	-6.676	4.758	13.329	-129.609	20.373	373.668	4.963	-17.521	167.07	134.771	135.68	284.304	172.305	82.774	44.342	12.381	76.37	-164.225	148.32	65.503	-11.937	-38.565	25.577		32.910625	162.8173333	17.52955556
14.667	-10.902	11.914	-24.183	-134.336	-4.785	291.79	8.554	-22.517	201.599	269.091	145.054	23.124	109.339	10.387	29.001	-14.592	66.846	-156.017	78.998	76.757	-23.361	-27.787	7.877		14.441875	126.4323333	4.191333333
14.8	-9.461	-21.557	39.703	-146.229	-3.299	305.541	11.436	30.922	208.469	-32.308	111.104	145.503	45.899	-18.595	69.964	-23.867	36.178	-91.42	76.309	86.553	25.071	-31.854	2.289		25.882	76.67866667	16.58033333
14.933	9.477	-4.894	43.61	-69.467	16.361	246.991	-7.188	-75.975	198.028	135.152	174.108	132.031	60.068	-17.753	84.215	6.704	48.537	-94.542	70.242	38.772	54.924	-72.887	33.031		19.864375	113.6056667	18.77733333
15.067	6.963	-3.856	33.71	-23.973	35.627	289.168	11.19	-136.717	101.886	105.349	157.937	74.147	114.272	-38.025	118.663	-6.844	-3.217	-116.356	85.676	46.754	39.281	-97.871	21.411		26.514	85.92766667	9.721888889
15.2	-3.453	-10.517	39.052	29.186	43.176	273.143	15.004	-223.904	122.638	83.333	120.265	225.395	100.252	66.593	69.998	64.937	101.747	-100.066	106.378	61.065	133.606	-76.427	-3.337		20.210875	119.746	39.76677778
15.333	2.983	1.734	-93.411	34.276	57.576	247.832	-14.834	-202.782	145.591	100.395	148.919	64.902	94.28	-24.505	105.165	152.177	123.731	-122.43	58.276	91.139	75.855	-68.851	13.972		4.17175	88.26366667	47.67044444
15.467	2.43	-6.72	95.059	67.462	56.664	249.747	28.75	-259.754	211.846	167.909	189.388	29.727	93.497	112.841	102.086	-79.495	97.786	-154.987	65.844	56.2	47.56	-92.532	7.863		29.20475	134.2013333	5.591666667
15.6	3.151	20.414	-8.147	133.385	48.728	258.626	7.505	-205.514	218.808	124.855	89.142	39.05	149.295	59.068	134.734	21.133	8.598	-133.165	62.353	12.003	48.776	-151.137	70.46		32.2685	113.3696667	8.195
15.733	-4.944	11.759	-9.989	64.141	81.41	303.051	1.858	-150.727	250.745	145.142	38.541	57.739	94.263	22.292	109.652	-18.104	16.466	-201.821	55.741	23.178	-26.391	-142.387	20.054		37.069875	101.4536667	-18.17911111
15.867	-8.879	18.486	80.529	98.858	47.54	320.777	-0.602	-86.021	63.789	50.428	137.45	58.898	50.153	20.687	175.965	15.579	-21.31	-153.487	142.02	84.273	118.599	-107.135	11.659		58.836	63.5675	29.57366667
16	-7.14	-11.784	29.685	64.48	26.353	332.438	28.02	-27.689	52.275	270.779	150.365	102.334	53.508	141.827	244.821	119.575	77.236	-20.754	67.594	54.006	142.523	-95.791	66.684		54.295375	128.5146667	72.87711111
16.133	-1.721	14.448	46.139	54.746	56.072	301.654	8.305	-13.902	42.344	-210.05	221.197	150.884	18.524	-69.372	51.234	78.793	16.412	-140.903	6.19	56.58	114.281	-176.439	43.898		58.217625	25.58783333	5.560666667
16.267	29.611	9.38	34.298	66.544	49.913	231.858	-10.078	-85.472	11.685	-12.258	186.008	92.116	23.25	34.564	177.623	31.173	151.031	-89.215	115.571	54.954	109.283	-72.825	-2.163		40.75675	55.89416667	52.82577778
16.4	-16.019	-28.844	16.468	62.764	66.284	294.831	6.279	71.684	97.751	40.86	178.833	-15.469	25.515	47.03	121.186	3.81	195.404	-19.065	95.409	94.07	41.285	-7.189	34.515		59.180875	62.42	62.15833333
16.533	-9.569	-0.805	-11.108	80.791	20.555	217.905	4.924	172.406	136.286	-12.655	167.403	274.688	-13.55	133.431	163.127	9.005	79.497	135.301	39.961	45.13	-6.561	-40.317	5.379		59.387375	114.2671667	47.83577778
16.667	-10.489	-2.842	25.247	70.899	32.863	240.688	12.715	174.674	66.938	67.255	131.867	126.137	-1.634	55.372	93.169	-3.055	95.917	78.922	-47.919	9.419	67.553	-18.848	7.621		67.969375	74.3225	31.41988889
16.8	-11.909	13.627	2.09	60.466	57.317	267.025	-0.951	250.331	172.407	33.11	165.419	144.793	-10.57	83.089	172.473	-19.383	71.65	78.657	-41.623	95.329	65.063	52.045	5.836		79.7495	98.04133333	53.33855556
16.933	8.031	10.256	4.756	53.48	43.526	222.888	-0.642	120.145	246.521	62.122	147.529	61.811	25.674	57.37	302.585	14.944	68.872	154.699	-37.065	76.644	72.846	-36.245	20.496		57.805	100.1711667	70.864
17.067	15.348	17.573	-10.927	65.702	12.305	266.311	3.981	128.345	194.957	47.131	257.864	123.252	40.875	117.005	147.629	-4.085	95.219	251.281	-9.892	80.443	100.437	9.145	83.493		62.32975	130.1806667	83.74111111
17.2	-9.217	-6.184	-119.126	40.497	66.706	194.014	1.972	167.055	227.364	84.335	185.592	-109.463	22.772	72.63	121.104	-11.524	-28.131	149.174	12.681	45.066	117.942	24.525	86.264		41.964625	80.53833333	57.45566667
17.333	-25.036	8.537	114.923	101.344	-7.477	269.976	5.893	158.024	271.814	134.499	176.384	22.698	60.619	131.945	248.586	-28.572	175.652	79.344	51.348	65.216	145.325	20.448	67.636		78.273	132.9931667	91.66477778
17.467	-94.815	0.928	8.079	-87.867	39.862	201.764	-0.44	216.723	251.731	135.724	82.354	79.071	67.203	-20.447	98.192	-39.485	92.651	162.924	178.799	102.759	79.548	38.292	121.655		35.52925	99.27266667	92.815
17.6	-120.295	-1.708	28.344	53.237	-113.393	200.424	-7.846	118.003	174.258	88.381	191.555	188.171	46.158	46.502	121.174	-8.355	147.512	94.952	112.892	105.638	46.841	32.953	61.28		19.59575	122.5041667	79.43188889
17.733	-77.827	4.491	19.814	36.682	191.499	204.025	-4.823	186.788	150.097	162.78	149.645	59.484	9.9	-23.338	132.743	-13.342	93.503	19.814	18.393	53.907	42.034	-9.693	84.549		70.081125	84.76133333	46.87866667
17.867	-103.151	4.432	82.466	77	84.28	184.401	6.083	214.944	122.935	108.413	117.14	75.216	-8.268	38.179	108.405	65.914	131.897	133.633	55	50.761	64.769	39.26	87.646		68.806875	75.6025	81.92055556
18	-131.02	-2.682	104.516	145.106	33.918	183.88	-2.303	167.79	179.862	104.016	120.492	97.123	-2.752	17.006	128.271	20.671	155.101	74.892	74.18	44.741	89.584	71.813	103.122		62.400625	85.95783333	84.70833333
18.133	-119.966	-0.525	92.53	9.346	13.071	182.736	-10.387	158.229	88.246	106.283	76.642	73.182	39.959	28.378	81.941	76.663	105.751	107.645	52.071	78.35	-24.541	47.581	99.618		40.62925	68.78166667	69.45322222
18.267	-103.078	1.732	96.14	12.147	16.057	175.864	2.06	129.773	124.265	123.51	74.082	122.373	21.772	-13.278	80.9	125.122	94.836	152.857	63.677	55.945	42.092	43.89	104.32		41.336875	75.454	84.84877778
18.4	-157.75	4.914	82.703	20.171	33.318	174.63	-11.854	143.223	216.791	109.294	188.386	-30.741	-4.05	10.942	133.534	34.494	103.969	53.375	-47.715	114.106	57.324	14.348	116.119		36.169375	81.77033333	64.39488889
18.533	-84.145	-1.298	-11.84	19.154	9.549	201.004	-3.035	129.622	98.708	199.195	154.697	78.605	114.921	17.07	99.357	32.724	26.255	106.161	51.867	50.5	49.765	19.965	53.446		32.376375	110.5326667	54.44888889
18.667	-76.238	-9.859	169.792	-97.315	7.451	277.473	5.912	129.892	-14.446	130.17	158.87	54.447	56.349	12.72	157.344	88.383	15.81	27.145	80.154	38.821	34.662	20.046	33.014		50.8885	66.35166667	55.04211111
18.8	-150.042	-18.273	87.742	43.148	16.832	215.404	10.831	135.292	227.335	238.591	-106.742	238.568	125.786	-8.646	116.756	26.415	65.826	57.511	149.942	161.974	34.062	62.432	75.223		42.61675	119.1486667	83.349
18.933	-132.753	6.137	91.972	91.039	1.536	29.231	-12.615	142.189	278.308	83.693	204.917	81.574	86.648	-26.667	113.203	-94.881	71.75	78.379	-54.144	69.949	50.892	73.617	50.847		27.092	118.0788333	39.95688889
19.067	-118.438	12.744	104.034	62.725	8.542	219.524	24.961	145.728	255.35	90.174	-59.841	200.27	25.167	42.482	150.071	10.567	66.874	173.48	44.788	125.355	16.981	31.354	45.002		57.4775	92.267	73.83022222
19.2	-142.844	-4.072	163.375	152.986	9.455	138.753	-25.946	133.77	143.304	78.653	114.032	30.726	-41.517	-13.752	184.554	-6.328	14.373	48.867	151.131	107.146	134.083	33.782	46.528		53.184625	51.90766667	79.34844444
19.333	-91.881	-1.508	39.753	-13.401	-3.443	141.267	-2.502	109.999	150.304	-46.906	279.023	77.062	87.477	2.317	164.762	10.95	101.397	124.03	47.882	126.569	113.731	37.144	59.343		22.2855	91.54616667	87.312
19.467	-71.907	1.529	301.968	55.768	24.626	134.866	-1.875	140.125	174.329	-18.765	139.178	25.083	68.563	9.741	213.53	-8.181	63.178	139.997	72.947	97.787	98.357	-2.099	35.714		73.1375	66.35483333	79.02555556
19.6	-120.756	-1.307	9.179	20.822	5.678	153.09	-10.997	124.288	186.259	-13.784	122.019	9.79	162.806	-37.958	156.005	106.792	142.704	122.837	148.945	130.884	79.618	26.91	93.567		22.499625	71.522	112.0291111
19.733	-107.571	-17.199	121.242	38.458	-11.384	140.175	13.108	107.187	236.747	-73.732	-19.685	3.454	143.979	7.78	133.933	1.35	-5.118	71.874	122.076	137.698	-97.301	55.137	61.46		35.502	49.75716667	53.45655556
19.867	-30.76	12.773	110.228	-3.339	13.866	136.914	7.341	84.618	161.798	201.433	125.663	10.134	84.817	15.221	119.61	9.298	-62.522	58.327	74.172	83.507	45.143	47.328	44.662		41.455125	99.84433333	46.61388889
20	-23.722	-2.534	114.929	38.207	12.184	172.676	-8.516	141.99	133.786	135.739	109.133	-123.881	112.891	16.295	122.17	-131.65	146.745	16.117	236.145	134.884	106.489	-30.431	53.811		55.65175	63.99383333	72.69777778
20.133	-21.111	4.215	92.75	11.943	-18.712	114.942	4.019	92.286	-47.513	55.461	38.978	155.404	60.349	38.806	186.844	46.663	-63.557	67.716	26.018	114.421	46.825	-7.926	29.617		35.0415	50.2475	49.62455556
20.267	-27.48	6.762	86.154	-128.09	1.01	131.226	-9.081	96.618	130.792	117.653	79.882	8.068	60.094	-12.427	181.176	-4.984	116.447	140.428	108.935	100.815	61.734	34.03	54.978		19.639875	64.01033333	88.17322222
20.4	-14.204	-6.048	105.896	51.968	12.573	128.288	-2.341	128.669	213.409	59.739	203.87	17.058	17.637	27.574	103.634	9.313	109.285	243.116	134.975	87.902	-8.959	8.275	-14.855		50.600125	89.88116667	74.74288889
20.533	40.402	2.962	76.017	95.644	-6.675	97.252	-4.876	85.354	218.749	-30.941	105.734	13.177	172.782	4.741	81.246	-5.914	121.439	59.785	140.733	116.128	32.499	73.818	21.665		48.26	80.707	71.26655556
20.667	82.01	-8.833	83.546	50.511	-28.496	115.974	-4.966	144.896	105.994	-31.22	40.129	6.191	98.509	62.854	23.583	-0.217	117.265	38.935	118.172	118.648	15.539	-13.717	-1.491		54.33025	47.07616667	46.30188889
20.8	119.052	4.184	121.815	96.695	-158.399	218.093	-3.906	141.593	153.343	-35.362	162.816	-3.229	95.374	-9.546	114.791	7.627	60.506	114.411	308.897	83.506	66.971	29.036	18.511		67.390875	60.566	89.36177778
20.933	76.01	6.141	119.244	61.083	-215.217	116.905	-2.792	150.803	150.338	14.697	214.337	-8.905	144.467	41.891	29.418	-0.707	101.494	196.363	109.997	77.936	27.875	14.784	-9.436		39.022125	92.80416667	60.85822222
21.067	68.284	-5.939	106.229	59.216	-134.332	141.731	5.782	81.501	83.083	90	78.461	33.042	58.442	27.856	13.893	9.227	97.899	66.987	74.433	96.697	22.389	74.729	-21.955		40.309	61.814	48.25544444
21.2	81.245	-14.782	86.2	59.655	-105.585	119.397	14.343	66.336	196.266	-45.554	106.598	-31.583	37.873	6.764	39.56	4.965	64.286	34.851	76.962	93.669	87.316	124.613	19.953		38.351125	45.06066667	60.68611111
21.333	79.173	14.354	96.201	108.555	-155.527	289.918	-17.556	139.816	265.631	-139.824	30.546	42.051	37.626	28.176	58.952	-25.658	121.214	110.828	34.63	79.455	78.581	168.084	-36.456		69.36675	44.03433333	65.51444444
21.467	49.981	1.452	51.565	-2.035	-111.507	-33.167	-14.061	50.876	154.045	-162.278	49.01	-48.915	66.933	12.604	82.618	-12.539	120.895	19.102	-20.056	118.881	25.984	115.077	5.259		-0.862	11.89983333	50.58011111
21.6	100.168	-3.518	83.492	35.264	-79.587	139.497	11.198	181.673	120.574	-172.082	35.429	-221.543	21.014	56.227	-4.081	-31.202	85.835	62.827	18.875	75.298	54.122	88.631	29.578		58.523375	-26.73016667	42.20922222
21.733	34.978	7.506	28.898	64.206	-79.493	135.346	2.925	131.62	87.215	-167.438	176.374	-120.891	46.643	32.439	28.422	45.349	80.828	80.325	74.154	129.179	72.82	23.976	48.676		40.74825	9.057	64.85877778
21.867	132.763	-2.083	56.152	47.337	-100.166	156.678	13.306	80.169	81.959	-300.887	101.661	-157.716	161.321	52.896	9.722	-142.67	87.012	2.111	35.736	105.807	65.857	39.66	97.401		48.0195	-10.12766667	33.404
22	175.12	-2.096	61.545	45.489	-117.692	150.709	3.315	73.881	136.707	-293.579	86.171	-143.645	155.132	22.998	3.796	29.476	105.056	26.609	31.483	138.224	73.773	19.301	110.817		48.783875	-6.036	59.83722222
22.133	113.906	-3.265	17.977	-91.933	-39.344	154.888	-3.863	94.761	7.702	-298.264	211.559	-72.787	58.502	30.388	6.249	-148.626	214.673	29.014	104.238	108.322	45.546	69.412	-14.673		30.390875	-10.48333333	46.01722222
22.267	107.213	-1.902	13.204	146.118	-13.057	88.145	0.873	115.363	137.241	-266.335	177.408	-199.123	25.195	42.182	-26.674	-76.041	121.943	25.349	159.13	122.582	54.846	-14.906	32.257		56.994625	-13.90533333	44.27622222
22.4	17.813	7.092	32.278	32.513	-26.428	67.689	2.233	104.418	118.446	-245.174	-125.173	-74.549	57.314	61.688	-14.63	-51.485	126.943	11.442	24.738	47.859	18.461	37.329	-15.63		29.701	-34.57466667	20.55855556
22.533	81.401	3.957	-3.342	37.242	-9.375	97.817	-10.657	105.564	104.366	-265.674	54.255	33.292	-9.254	12.777	-7.923	-56.429	132.72	14.3	15.695	131.223	90.816	-38.844	36.207		37.825875	-11.70633333	35.30722222
22.667	26.792	-7.342	23.204	-92.714	29.051	139.737	-24.111	124.902	33.433	134.67	12.885	-86.518	3.137	24.583	-124.254	-59.527	53.966	-26.822	-42.037	63.408	20.074	-46.016	-41.439		27.439875	20.365	-22.51633333
22.8	134.196	-3.726	54.531	39.478	12.362	200.975	-18.037	111.528	45.756	-360.793	277.729	-61.661	7.053	50.187	-90.72	-41.737	214.644	-15.987	29.286	132.006	91.709	34.732	29.463		66.413375	-6.954833333	42.59955556
22.933	28.124	5.296	7.945	11.282	38.553	72.487	2.505	89.874	154.932	-42.364	108.936	-7.266	8.284	21.46	-123.191	-93.056	106.841	-41.411	24.815	97.819	34.736	-12.052	12.567		32.00825	40.66366667	0.785333333
23.067	-55.974	-5.603	39.547	156.821	54.421	202.218	10.017	113.603	37.334	66.037	80.082	-3.982	84.413	31.589	-152.039	-58.401	71.433	-41.894	-74.213	28.999	-12.342	42.594	-34.178		64.38125	49.2455	-25.56011111
23.2	31.322	-0.824	19.64	23.703	41.206	104.637	3.06	51.39	37.448	-11.415	246.632	-19.55	22.917	21.463	-231.493	-29.53	93.671	-73.249	23.96	87.92	73.324	22.054	23.004		34.26675	49.5825	-1.148777778
23.333	98.264	-18.188	34.037	3.023	39.989	285.016	-6.195	127.885	24.672	90.009	292.752	15.024	37.351	18.072	-205.109	-69.196	87.418	-73.587	-47.221	60.962	24.339	-18.634	-31.993		70.478875	79.64666667	-30.33566667
23.467	19.448	15.649	-23.236	14.193	65.082	276.15	-7.002	81.195	38.701	40.018	175.367	-135.666	43.259	85.91	-159.289	-67.332	132.534	-77.907	43.744	51.85	62.027	-73.85	54.399		55.184875	41.26483333	-3.758222222
23.6	81.154	-3.053	16.65	17.946	-7.215	195.225	1.888	125.503	28.052	-6.443	45.668	84.653	36.375	60.14	-156.409	-78.269	72.021	-24.247	-11.337	27.733	18.055	-17.297	-26.93		53.51225	41.4075	-21.85333333
23.733	11.552	4.761	10.067	5.271	126.902	141.84	17.284	84.909	25.975	206.701	-7.954	154.326	44.861	163.562	-190.688	-40.861	128.402	-69.588	-22.553	67.433	46.961	-25.16	40.904		50.32325	97.91183333	-7.238888889
23.867	70.705	5.335	1.215	-3.567	70.776	81.855	-1.255	78.039	-118.473	108.482	78.725	85.883	1.573	80.764	-204.952	-24.807	125.825	-28.924	-94.481	47.727	-12.305	9.02	11.71		37.887875	39.49233333	-19.02077778
24	119.156	-12.947	13.932	21.792	24.559	285.948	-68.13	118.669	29.423	142.58	153.608	87.041	72.363	80.476	-245.357	-27.336	125.845	-31.646	-14.044	35.806	22.993	-11.984	7.78		62.872375	94.2485	-15.327
24.133	77.444	-3.121	-6.689	-17.366	83.877	-161.615	-66.067	103.875	43.614	-105.987	341.858	154.143	68.576	39.612	-195.696	-24.465	142.027	-61.215	-4.076	40.691	-13.924	45.569	-34.164		1.29225	90.30266667	-11.69477778
24.267	64.076	10.979	-4.58	-43.602	53.014	216.419	3.879	65.65	-10.366	206.598	143.444	215.046	71.877	28.751	-31.888	8.231	37.422	-44.94	134.819	12.066	120.215	-19.167	10.405		45.729375	109.225	25.24033333
24.4	-25.351	-3.266	15.026	-32.954	14.777	102.956	20.625	115.492	58.595	134.069	-78.391	160.286	-5.469	23.396	-109.414	-24.899	146.444	-7.944	136.389	24.68	116.267	28.094	-0.728		25.913125	48.74766667	34.321
24.533	40.919	11.553	-11.324	9.165	26.817	78.531	-22.583	172.383	318.379	69.48	165.535	84.607	7.551	17.501	-32.435	47.645	153.931	-25.352	294.649	54.767	85.781	64.95	56.272		38.182625	110.5088333	77.80088889
24.667	32.341	-13.926	12.597	102.272	39.816	107.367	-6.515	60.43	84.419	116.984	16.515	93.288	63.33	50.814	19.378	-14.133	251.314	6.996	52.208	41.059	70.457	-3.303	10.849		41.79775	70.89166667	48.31388889
24.8	-14.845	-20.203	32.285	39.857	0.366	73.984	-1.343	24.734	126.898	132.257	104.206	72.797	101.813	24.671	-69.03	31.596	139.054	47.02	85.28	3.006	71.738	21.054	14.229		16.854375	93.77366667	38.21633333
24.933	-8.509	-37.138	9.505	79.988	49.003	68.832	11.445	10.736	89.672	149.529	102.71	38.148	27.406	62.69	89.28	-16.27	139.449	46.422	28.195	66.475	78.883	23.448	-31.156		22.98275	78.35916667	47.19177778
25.067	36.881	-81.533	55.711	59.134	34.331	19.462	-11.506	14.023	103.734	95.554	49.758	111.247	100.708	-6.588	59.984	74.457	156.374	32.747	-23.9	27.683	43.387	-26.113	-42.816		15.812875	75.7355	33.53366667
25.2	-64.488	-94.842	72.217	50.278	39.661	62.569	-24.276	19.153	85.974	66.538	106.184	132.656	167.98	51.02	45.117	101.477	152.36	168.542	88.069	91.168	72.594	23.585	16.8		7.534	101.7253333	84.41244444
25.333	112.024	-56.152	0.617	45.501	47.363	145.079	45.482	-31.587	134.592	139.068	293.722	76.467	104.609	98.171	124.221	-1.261	135.336	182.077	12.869	87.327	65.892	-8.667	-12.064		38.540875	141.1048333	65.08111111
25.467	24.362	-22.177	-23.044	27.855	30.391	-31.766	-50.095	-26.356	195.008	-45.247	59.007	74.879	58.341	68.103	-19.924	111.932	167.929	268.499	5.939	79.322	31.546	-18.841	10.234		-8.85375	68.3485	70.73733333
25.6	19.067	-52.679	3.771	42.118	13.858	49.251	6.721	13.91	148.921	35.298	79.721	105.664	-15.776	87.71	82.213	32.375	56.094	7.733	25.152	55.104	25.942	-8.753	-64.124		12.002125	73.58966667	23.52622222
25.733	32.285	-34.962	36.256	-18.661	14.99	75.99	28.036	7.008	160.526	-8.769	68.243	81.433	45.497	131.911	171.884	55.793	84.815	32.256	4.786	32.028	-1.086	44.336	-43.054		17.61775	79.80683333	42.41755556
25.867	19.033	-62.6	76.571	16.918	25.791	82.573	17.592	-7.824	35.976	96.015	34.648	43.067	139.906	35.437	80.178	10.204	119.388	67.328	9.569	54.084	25.906	6.504	-59.895		21.00675	64.17483333	34.80733333
26	5.869	-102.047	147.839	-81.009	-17.415	89.758	18.154	-4.267	147.659	137.914	142.495	40.317	67.941	55.806	111.512	27.947	144.871	181.494	40.828	67.513	6.027	-14.434	-27.282		7.11025	98.68866667	59.83066667
26.133	-42.405	-39.377	149.595	-32.426	147.655	79.682	50.784	8.494	252.7	133.928	237.205	17.332	110.094	35.054	136.774	25.088	176.835	166.84	32.723	64.316	16.1	0.879	-54.615		40.25025	131.0521667	62.77111111
26.267	-17.166	-91.862	146.336	28.404	-149.613	51.588	16.156	7.666	-26.794	78.783	148.38	254.43	82.975	41.182	117.467	51.158	152.073	149.131	9.658	156.775	6.464	-1.456	-62.089		-1.061375	96.49266667	64.35344444
26.4	-14.383	-25.251	-148.49	57.501	-9.873	-3.406	9.562	-16.835	100.285	84.395	41.318	163.08	131.778	26.66	137.083	7.927	130.658	113.005	25.963	-45.958	41.892	-4.067	-105.189		-18.896875	91.25266667	33.47933333
26.533	21.155	-48.198	147.246	238.436	146.917	101.642	48.887	-40.076	118.628	87.604	138.454	-57.738	70.998	-9.304	116.777	34.986	126.526	278.758	58.686	61.585	11.468	25.06	-101.003		77.001125	58.107	68.09366667
26.667	-101.333	30.978	0.742	24.824	-11.419	68.348	19.601	44.22	192.893	273.712	150.45	152.601	90.481	19.272	244.286	119.182	140.161	47.166	151.236	159.618	19.482	3.985	-84.355		9.495125	146.5681667	88.97344444
26.8	126.671	-73.283	-7.953	21.748	-151.081	-27.259	19.653	74.148	211.374	-96.373	-4.023	88.059	15.355	12.317	56.343	57.097	100.33	25.15	30.016	52.765	-0.506	3.485	-104.873		-2.1695	37.78483333	24.423
26.933	63.345	11.489	146.271	22.309	-30.291	76.124	35.755	148.655	320.372	44.17	160.981	61.822	84.547	14.782	119.859	62.528	42.18	119.114	65.023	-22.404	7.16	-1.104	-93.978		59.207125	114.4456667	33.15311111
27.067	154.164	-49.275	-151.056	6.426	147.099	139.044	-4.199	113.125	159.103	70.327	268.634	224.886	97.623	28.558	49.446	12.314	84.632	3.525	175.974	130.522	-3.447	4.231	-68.314		44.416	141.5218333	43.20922222
27.2	153.535	-4.765	-28.456	-16.923	-9.731	-4.182	24.513	82.271	243.136	97.491	114.719	30.048	148.95	37.232	83.873	14.966	83.584	57.782	23.647	-35.456	-3.231	9.664	-62.373		24.53275	111.9293333	19.16177778
27.333	46.78	-18.573	144.982	-126.202	16.018	21.517	14.681	149.321	208.275	170.145	129.696	-69.001	53.512	36.396	104.767	-14.413	165.756	49.659	152.156	79.312	10.169	-1.773	-121.205		31.0655	88.1705	47.15866667
27.467	4.71	-15.958	-155.031	129.358	-149.431	48.95	6.86	56.533	142.174	149.761	95.482	222.011	68.633	-28.803	138.817	27.814	-105.739	28.107	78.791	69.378	-10.081	1.256	-59.421		-9.251125	108.2096667	18.76911111
27.6	21.862	-17.025	-155.572	-7.72	148.115	45.856	12.549	46.038	108.371	99.282	91.788	-23.446	130.834	-156.276	97.375	10.265	39.172	36.13	28.819	85.532	-10.677	-8.305	-88.58		11.762875	41.75883333	21.08122222
27.733	7.26	29.867	-15.336	-11.415	-4.344	11.54	-8.188	15.728	58.182	105.771	65.569	-38.94	78.829	-138.095	61.543	58.76	47.369	-13.825	113.347	6.478	-9.516	-2.505	-90.648		3.139	21.886	19.00033333
27.867	14.606	59.583	-25.58	1.383	2.194	16.825	4.3	96.887	52.869	103.518	107.549	158.131	28.837	-158.243	73.547	24.078	42.28	-4.883	141.592	60.201	-28.137	5.084	-94.665		21.27475	48.77683333	24.34411111
28	35.006	89.401	-25.276	-148.997	149.927	13.016	25.241	47.717	83.385	161.833	-66.159	38.389	63.822	-177.83	129.923	-21.153	-12.678	-11.789	40.347	71.798	-23.524	11.292	-86.625		23.254375	17.24	10.84344444
28.133	-15.618	68.466	-26.887	76.092	-148.906	9.841	29.586	89.726	87.53	115.403	76.449	-128.192	48.731	-61.946	71.576	90.57	111.531	20.046	82.528	84.964	-14.179	-16.798	-81.187		10.2875	22.99583333	38.78344444
28.267	-25.13	58.536	-149.525	-56.103	-5.645	-3.053	7.157	97.284	98.197	124.564	183.848	81.723	28.617	-70.036	114.001	58.085	-9.991	-24.354	107.42	53.077	-33.059	7.951	-100.177		-9.559875	74.4855	19.217
28.4	-187.954	56.601	147.327	-99.111	148.265	18.076	3.927	138.978	119.87	98.863	71.757	265.123	30.688	-11.588	70.434	60.809	-56.589	-53.131	32.845	38.298	-46.673	1.551	-97.976		28.263625	95.7855	-5.603555556
28.533	-250.412	59.582	-21.101	-101.027	45.964	-0.402	-2.69	93.311	102.23	89.87	50.27	60.277	-16.335	-5.829	80.633	15.433	99.924	-56.267	51.02	14.003	6.223	-13.945	-30.483		-22.096875	46.74716667	18.50455556
28.667	-241.676	82.609	-14.067	-130.898	10.078	-1.131	8.928	99.02	140.946	121.511	89.23	61.48	35.839	-16.092	57.089	22.993	114.7	-15.59	93.464	37.757	-9.026	-34.081	-15.526		-23.392125	72.15233333	27.97555556
28.8	-254.551	58.798	-151.411	-124.98	-15.677	3.17	3.292	120.321	125.098	93.791	219.943	65.842	6.722	61.909	86.201	67.781	151.73	107.412	36.32	-9.809	-12.222	23.102	-56.756		-45.12975	95.55083333	43.751
28.933	-241.492	82.246	-9.637	-251.907	-152.109	1.372	15.274	79.406	82.147	105.882	-38.089	87.728	16.289	92.849	92.884	82.448	115.177	99.65	67.993	58.91	-18.244	4.024	-48.611		-59.605875	57.801	50.47011111
29.067	-246.856	27.548	-11.416	-135.513	-5.047	-3.38	-6.028	87.725	127.522	31.338	180.88	81.385	3.283	102.295	80.743	137.109	154.424	33.293	28.602	48.476	-72.268	21.412	-20.11		-36.620875	87.78383333	45.74233333
29.2	-106.83	56.077	-24.849	-116.346	4.815	-0.823	-6.21	105.356	142.785	60.693	36.382	115.147	-37.173	128.52	93.58	24.325	92.957	52.31	44.997	2.223	-48.006	-32.401	9.174		-11.10125	74.39233333	26.57322222
29.333	-102.237	10.738	-12.372	-144.21	153.079	-10.366	8.891	106.364	272.519	53.778	304.012	68.328	-161.916	122.619	124.027	-18.976	117.384	21.969	47.585	16.102	-34.306	18.967	102.079		1.235875	109.89	43.87011111
29.467	-12.604	60.576	-150.904	-118.957	-17.147	38.775	-0.677	138.52	256.082	67.18	-184.248	139.877	-221.85	106.816	32.629	-22.221	119.28	0.799	57.918	27.668	-65.841	6.742	-5.189		-7.80225	27.3095	16.865
29.6	-11.718	23.16	-8.459	-152.573	-148.994	123.302	-30.057	88.765	214.867	50.541	128.734	63.892	-264.274	109.549	37.288	0.527	147.334	-14.046	-8.344	53.803	-97.231	-11.409	3.371		-14.57175	50.5515	12.36588889
29.733	86.737	-3.349	-30.495	-68.149	297.932	30.913	-6.028	73.694	263.298	61.252	143.556	75.121	-300.336	84.663	39.262	12.581	107.519	-32.017	14.347	34.524	-79.074	5.339	51.223		47.656875	54.59233333	17.07822222
29.867	147.116	-27.92	-297.842	-28.662	-15.619	51.378	-17.052	109.318	134.081	18.408	125.623	97.573	-370.95	77.38	62.24	3.272	101.591	-16.424	46.274	61.959	-48.956	10.637	48.171		-9.910375	13.68583333	29.86266667
