# Supplementary material for: Precise optical control of gene expression in C elegans using improved genetic code expansion and Cre recombinase
Source: eLife. 2021 Aug 5;10:e67075. doi: 10.7554/eLife.67075 (PMC8448529; doi:10.7554/eLife.67075)
Supplement: Figure 5—source data 2. — The light pulse is delivered at the 10 s mark, which corresponds to the ‘0’ mark in the graphs in Figure 5C–E and Figure 5—figure supplement 2. [file elife-67075-fig5-data2.zip › Velocities of animals in Figure 5D,E,F and figure supplement 2/PLMR_74mW_raw_byExpt.csv]

Time(s)	T1	T2	T3	T1	T2	T3	T1	T2	T3	T4	T5	T6	T1	T2	T3	T4	T5	T1	T2	T3	T4	T5		Expt1	Expt2	Expt3
0													16.535	-151.36	66.191	1.965	54.275	-14.163	-123.047	183.682	66.826	91.985		#DIV/0!	#DIV/0!	19.2889
0.133	41.025	26.291	-4.649	17.647	37.818	172.029	50.804	106.704	147.844	211.822	-16.521	5.041	20.837	-126.526	73.657	16.736	30.201	-8.954	-116.276	284.656	30.17	33.454		48.36016667	84.28233333	23.7955
0.267	23.994	6.378	27.218	44.032	14.661	174.726	50.621	124.409	151.054	127.326	-9.727	40.126	1.464	-105.413	50.761	-23.795	57.115	23.486	-94.304	160.895	36.102	21.915		48.5015	80.63483333	12.8226
0.4	79.826	-14.594	8.108	-5.22	1.053	172.806	103.796	156.317	213.007	115.048	-16.492	18.865	10.495	-58.731	60.376	52.504	-8.703	43.246	-73.862	-84.85	76.152	-55.289		40.32983333	98.4235	-3.8662
0.533	-17.353	21.522	10.411	113.239	-6.441	176.613	8.707	97.345	103.435	162.907	6.255	20.765	-16.889	-6.291	70.704	59.863	15.056	8.56	-115.791	-482.35	76.718	32.711		49.66516667	66.569	-35.7709
0.667	103.439	18.374	32.742	-86.625	-3.029	205.837	88.286	280.281	144.003	141.076	-35.921	10.877	-1.375	-21.075	49.037	45.338	-7.401	31.385	-62.277	-267.909	62.84	86.989		45.123	104.767	-8.4448
0.8	-27.215	-9.198	8.582	21.821	-6.878	147.391	11.931	138.915	65.14	260.235	-21.428	-8.994	-8.943	-25.054	64.42	14.482	10.77	-42.136	-54.033	-53.069	97.239	199.399		22.41716667	74.29983333	20.3075
0.933	81.44	46.167	7.452	8.29	-9.931	146.898	-21.729	39.071	113.856	132.826	-17.058	47.704	11.547	-15.616	28.872	14.572	-5.725	58.94	5.876	68.679	72.672	-3.144		46.71933333	49.11166667	23.6673
1.067	15.086	-23.99	6.065	-14.366	0.74	176.42	56.881	124.082	117.085	164.859	-79.856	1.021	25.007	-13.212	3.457	39.175	9.316	139.874	55.35	-23.115	44.669	35.693		26.65916667	64.012	31.6214
1.2	121.102	28.573	12.323	6.749	21.256	179.096	125.787	71.475	130.72	141.306	-41.196	-15.248	18.929	-15.121	-7.425	44.938	8.168	-142.839	95.59	185.394	37.961	-64.227		61.5165	68.80733333	16.1368
1.333	57.424	-21.498	-7.169	31.606	-12.927	196.282	58.826	19.199	128.827	71.189	-76.33	2.851	13.801	-55.214	5.434	13.053	-17.792	-9.542	96.633	139.064	42.321	30.176		40.61966667	34.09366667	25.7934
1.467	6.556	8.979	8.677	30.19	1.044	180.942	94.969	152.005	137.849	143.165	-47.755	4.634	5.484	-14.319	37.407	16.844	9.029	12.705	79.166	91.779	16.12	-5.949		39.398	80.81116667	24.8266
1.6	15.821	-6.804	-10.572	27.818	-5.965	165.963	53.368	64.529	69.287	100.167	-18.058	-1.56	6.175	-69.311	-94.258	28.017	-6.822	141.201	59.547	77.888	44.685	13.37		31.0435	44.62216667	20.0492
1.733	16.562	6.953	-49.992	14.628	24.138	165.064	69.532	67.285	97.142	84.04	-63.12	15.877	14.769	-142.499	27.321	-21.576	18.573	-142.719	40.457	216.309	-9.73	43.854		29.55883333	45.126	4.4759
1.867	60.447	-2.148	14.186	10.202	2.514	259.397	72.127	-6.511	23.175	101.424	-40.549	-18.862	37.166	-105.306	113.659	-41.041	19.129	142.83	1.824	104.111	6.902	43.018		57.433	21.80066667	32.2292
2	11.168	0.513	-13.312	131.479	-1.97	93.967	84.929	16.617	36.705	102.49	-91.58	18.86	27.485	-37.064	-22.811	-61.637	-10.995	-10.696	43.167	86.853	16.769	46.21		36.97416667	28.0035	7.7281
2.133	65.13	16.159	6.177	32.42	8.513	328.32	15.178	82.314	-44.379	94.189	-56.217	0.718	15.722	-36.302	13.922	-12.935	-10.253	37.855	31.117	115.83	20.269	9.489		76.11983333	15.3005	18.4714
2.267	35.356	-12.979	16.625	12.319	-21.493	197.363	13.621	139.302	-48.398	146.303	-43.925	6.415	-11.532	25.212	2.479	7.63	-8.98	45.886	24.364	78.863	-6.185	2.795		37.86516667	35.553	16.0532
2.4	4.44	-4.304	6.437	-119.806	14.04	124.851	0.615	100.127	20.529	-24.72	-19.73	78.238	-11.295	25.99	3.57	28.444	1.232	-10.734	41.923	87.502	40.058	8.34		4.276333333	25.84316667	21.503
2.533	-29.501	9.44	9.671	46.285	-26.639	244.353	-44.508	211.266	-36.563	5.232	-22.872	40.5	-23.354	6.352	56.536	-34.251	28.594	40.037	68.787	62.179	-11.61	-6.214		42.26816667	25.50916667	18.7056
2.667	36.473	2.253	2.396	1.331	-3.39	246.558	-24.386	146.979	-5.009	15.956	-48.309	68.272	5.742	-29.729	67.82	-7.354	8.968	48.107	95.864	17.655	3.216	35.157		47.6035	25.58383333	24.5446
2.8	14.949	-6.027	-130.562	30.597	34.754	215.367	-87.142	138	32.533	-32.079	-12.983	101.12	19.551	-49.787	-82.39	6.726	19.164	120.972	61.322	93.827	9.5	36.516		26.513	23.2415	23.5401
2.933	32.246	16.313	108.019	52.351	-14.31	210.79	-4.766	187.825	-138.633	-190.623	-20.412	27.136	-11.461	-78.638	14.437	-10.843	64.178	90.383	-15.499	108.783	87.081	-32.766		67.56816667	-23.2455	21.5655
3.067	37.307	-19.948	-22.902	-255.813	8.913	226	-43.718	118.889	-285.115	-291.314	-25.546	18.734	2.379	-24.193	20.052	-9.422	23.131	41.539	37.826	19.226	52.574	34.096		-4.407166667	-84.67833333	19.7208
3.2	-15.296	12.31	-25.395	-129.414	-6.11	199.543	-79.892	-71.411	-313.147	-229.738	10.413	-10.871	-7.092	37.865	-19.937	29.558	9.569	-9.36	36.213	167.652	79.454	-12.806		5.939666667	-115.7743333	31.1116
3.333	-1.039	-15.509	-3.779	-27.373	-14.021	230.494	-71.921	100.585	-310.721	-236.584	-25.392	13.676	-5.13	4.495	-21.928	-19.977	42.848	147.398	-11.082	116.349	62.711	11.469		28.12883333	-88.39283333	32.7153
3.467	18.468	20.637	-8.453	24.196	-10.426	215.869	50.762	119.825	-191.171	-225.83	-47.237	-22.771	20.909	8.607	-14.398	2.144	-9.67	145.901	-2.954	91.285	82.501	-31.944		43.38183333	-52.737	29.2381
3.6	-10.16	-18.757	-10.823	-0.958	19.612	218.604	70.817	89.973	-143.113	-305.245	-58.691	-7.802	17.842	25.399	39.869	32.504	15.453	-6.007	16.805	63.975	51.583	30.186		32.91966667	-59.01016667	28.7609
3.733	-96.311	-9.055	-131.25	19.423	8.181	214.252	97.087	73.202	-90.645	-314.463	-95.89	39.431	11.739	40.833	64.21	28.425	11.985	14.361	34.866	41.96	43.537	-6.577		0.873333333	-48.54633333	28.5339
3.867	13.996	8.021	103.4	5.171	2.692	151.41	222.329	37.996	-132.949	-369.223	-67.659	12.718	16.46	9.572	-3.392	-0.376	-3.914	-16.945	12.626	120.339	4.812	-23.487		47.44833333	-49.46466667	11.5695
4	22.309	44.928	-102.726	28.341	17.363	152.212	125.91	125.952	-266.803	-346.727	-166.581	29.383	19.82	31.851	4.661	22.791	12.242	-19.772	55.222	181.636	34.567	2.439		27.07116667	-83.14433333	34.5457
4.133	196.226	7.522	-7.171	7.588	27.847	150.633	81.98	29.132	-212.418	-339.96	-186.193	-1.215	4.052	104.711	63.176	-21.163	-12.573	12.276	11.3	68.588	8.837	18.653		63.77416667	-104.779	25.7857
4.267	19.256	27.041	-4.41	2.42	19.406	196.303	83.677	87.756	-184.464	-178.048	-160.176	-18.055	27.64	162.286	-87.396	22.79	29.531	5.61	18.126	72.493	30.175	4.256		43.336	-61.55166667	28.5511
4.4	34.674	8.381	90.578	27.388	25.115	210.807	86.054	114.873	-101.676	-106.766	-94.797	9.785	-18.208	93.704	-168.254	-8.251	10.991	5.413	12.682	34.47	-16.359	5.621		66.15716667	-15.42116667	-4.8191
4.533	1.758	-1.528	2.364	-18.084	21.345	179.215	193.537	114.888	-104.392	-11.888	-69.817	54.109	16.231	143.11	-169.561	2.46	4.658	-11.325	-14.178	82.582	-8	-20.216		30.845	29.40616667	2.5761
4.667	42.293	-12.611	-1.378	-6.559	-36.031	166.321	128.275	125.422	-124.434	-1.44	-15.003	166.198	-2.664	92.665	-155.818	-10.822	33.404	-4.835	16.224	79.647	37.283	19.282		25.33916667	46.503	10.4366
4.8	43.383	15.901	4.282	12.899	13.077	176.689	108.091	132.996	-121.548	69.821	-20.316	-106.312	16.974	87.977	-163.689	0.996	36.183	62.32	-18.22	47.718	-15.06	16.475		44.37183333	10.45533333	7.1674
4.933	6.415	6.532	4.809	7.83	-6.091	171.014	49.546	121.572	75.462	47.265	-28.716	32.156	6.906	91.708	-198.077	24.853	17.671	16.983	-161.469	81.702	-19.466	12.431		31.7515	49.5475	-12.6758
5.067	1.234	-6.098	-4.648	1.878	17.417	180.264	118.149	84.86	-93.922	79.125	3.024	141.646	-30.857	107.723	-165.291	-28.14	21.456	36.8	-134.565	48.737	13.968	-6.125		31.6745	55.48033333	-13.6294
5.2	33.99	-104.803	12.848	-11.291	34.846	322.294	130.298	98.528	20.515	103.447	18.043	95.728	2.824	114.96	-122.792	18.411	29.713	-23.893	-84.711	-93.34	16.066	11.73		47.98066667	77.75983333	-13.1032
5.333	54.057	-55.346	-29.96	9.547	86.948	223.707	86.538	72.632	15.174	249.385	-13.56	24.312	28.141	150.036	-136.722	-12.903	28.181	27.62	-103.129	225.131	-19.045	-12.171		48.15883333	72.4135	17.5139
5.467	-30.255	-26.846	-124.851	7.967	55.371	186.493	61.822	31.812	189.566	245.91	4.839	9.994	13.592	122.411	-69.956	11.447	39.427	-15.944	-81.263	98.713	-20.634	17.004		11.31316667	90.65716667	11.4797
5.6	8.921	-4.758	-43.822	-15.729	55.85	180.814	105.698	92.377	192.803	236.813	-3.746	93.428	0.943	81.926	-27.743	8.69	19.389	628.014	-50.619	74.998	-26.141	-16.575		30.21266667	119.5621667	69.2882
5.733	-12.62	-27.926	-39.677	13.421	80.044	243.028	63.723	112.894	197.651	224.777	1.587	51.905	-14.436	86.937	-1.114	37.653	22.23	-23.743	-42.662	40.349	21.491	-19.833		42.71166667	108.7561667	10.6872
5.867	4.01	-71.742	-19.545	-13.953	67.307	95.191	61.763	68.389	266.889	205.041	16.95	23.96	-4.482	102.289	-7.117	5.517	35.676	-141.716	-110.995	-24.919	-9.973	-2.347		10.21133333	107.1653333	-15.8067
6	-25.144	-66.383	-21.421	23.885	73.273	195.894	79.517	150.954	212.407	180.473	26.354	58.971	25.561	7.997	39.798	-150.913	41.236	-33.223	-87.23	82.892	19.73	3.37		30.01733333	118.1126667	-5.0782
6.133	-13.557	-104.442	-5.156	-5.119	-5.767	212.415	84.56	69.366	143.126	116.264	22.89	50.509	-8.614	124.14	34.526	160.301	17.789	2.196	-151.26	138.418	51.075	-0.833		13.06233333	81.11916667	36.7738
6.267	-1.554	-72.693	3.684	6.227	22.896	231.084	75.486	96.266	130.082	104.364	-7.283	71.885	-3.015	41.206	40.115	-24.368	-7.882	-21.56	-130.024	86.555	3.936	3.947		31.60733333	78.46666667	-1.109
6.4	4.772	-38.584	-11.777	103.352	31.163	189.056	181.728	111.824	179.903	152.715	-16.673	14.306	-1.851	57.623	56.613	-3.489	9.517	-333.708	-116.445	182.623	-11.295	14.902		46.33033333	103.9671667	-14.551
6.533	-3.103	-43.867	-10.467	-84.177	8.488	193.742	75.516	106.515	118.867	189.75	-7.975	48.22	1.383	60.362	37.421	-14.503	5.653	26.373	-102.409	-41.146	42.923	6.161		10.10266667	88.48216667	2.2218
6.667	52.942	-33.685	99.12	54.588	8.032	222.119	6.282	137.699	49.855	173.128	35.282	17.097	-21.748	17.915	46.531	24.247	9.665	-47.289	-112.833	87.318	22.958	-0.617		67.186	69.8905	2.6147
6.8	-18.211	-1.323	-14.859	19.75	-5.485	164.722	52.306	157.94	96.62	174.137	16.54	-19.887	-0.315	23.728	33.353	23.477	20.549	108.829	-84.589	116.334	126.454	1.386		24.099	79.60933333	36.9206
6.933	2.167	13.313	-41.854	-14.906	21.318	211.251	80.624	104.321	143.823	195.146	-31.951	35.606	-18.145	59.249	92.26	18.26	8.411	160.936	-76.124	80.207	37.142	-1.701		31.8815	87.92816667	36.0495
7.067	7.665	4.35	-48.987	-16.998	-23.452	194.133	92.659	133.795	161.855	213.741	4.203	-23.906	14.954	18.718	95.263	14.835	-8.336	27.496	-32.08	111.395	36.001	-31.892		19.45183333	97.05783333	24.6354
7.2	-10.457	-9.774	-80.881	34.097	-3.672	203.524	62.759	124.166	170.041	177.623	20.728	72.448	3.106	-9.946	33.33	27.844	24.937	31.694	-19.672	64.805	52.381	11.384		22.1395	104.6275	21.9863
7.333	24.294	1.84	-46.707	64.228	-3.743	161.007	54.507	135.206	138.046	159.229	-31.332	47.02	21.431	16.207	75.968	55.634	56.318	67.489	-9.738	65.516	30.102	-7.556		33.4865	83.77933333	37.1371
7.467	-2.457	-1.307	-179.484	166.794	-0.621	144.86	79.599	203.534	138.76	158.919	-26.481	108.665	23.785	21.457	61.719	95.796	16.734	26.384	-3.511	97.42	17.148	56.272		21.2975	110.4993333	41.3204
7.6	1.535	12.903	-45.389	42.582	-27.522	178.649	115.751	158.005	150.062	153.426	-83.445	110.95	-2.954	-23.955	22.86	93.571	7.541	70.7	1.262	110.854	9.136	72.646		27.12633333	100.7915	36.1661
7.733	-21.796	8.463	63.403	-53.686	-23.204	184.893	-8.577	146.476	115.736	161.988	-224.488	94.5	17.347	9.54	14.463	63.895	6.928	57.238	20.008	101.054	17.108	16.264		26.3455	47.60583333	32.3845
7.867	-18.922	-6.388	-22.257	136.723	19.633	189.063	28.09	150.904	69.511	106.74	-175.757	78.118	5.502	17.81	28.74	86.128	-4.671	19.303	7.491	120.272	11.118	25.725		49.642	42.93433333	31.7418
8	88.394	38.173	-30.638	-115.149	-47.495	168.74	154.825	138.922	65.204	101.256	-106.975	102.396	16.783	8.234	-18.045	24.19	28.732	12.226	28.844	69.761	3.913	60.383		17.00416667	75.938	23.5021
8.133	-42.284	27.206	-36.243	32.99	-46.853	191.408	60.747	156.477	17.097	87.379	-120.206	101.147	-1.94	6.862	32.602	48.763	20.243	-3.721	92.998	226.527	78.304	14.838		21.03733333	50.44016667	51.5476
8.267	5.277	40.376	-42.631	25.889	-12.439	276.172	96.578	166.222	97.379	40.686	-166.553	100.611	-5.694	4.964	45.111	10.783	-3.93	46.252	122.304	75.375	-27.834	19.686		48.774	55.8205	28.7017
8.4	15.043	32.187	-59.072	132.157	7.017	192.957	78.161	167.754	98.287	67.415	-175.601	111.46	8.059	32.414	101.361	-8.569	-5.13	62.909	64.342	92.358	-5.115	-14.591		53.3815	57.91266667	32.8038
8.533	-3.015	46.043	-32.626	-79.177	-26.067	198.104	6.058	126.429	127.572	69.937	-108.669	62.583	6.775	54.493	-49.831	15.871	-2.432	10.681	76.822	-16.135	-47.294	4.023		17.21033333	47.31833333	5.2973
8.667	-16.646	60.601	-165.724	171.053	12.785	29.012	11.248	168.154	108.317	148.482	-95.826	41.878	22.723	-148.573	90.126	-23.473	-3.76	21.262	98.631	52.629	-70.455	-15.683		15.18016667	63.70883333	2.3427
8.8	-25.163	71.291	14.653	32.103	-36.871	296.63	3.408	130.361	94.729	196.754	-30.955	80.71	-6.718	231.344	85.272	16.568	5.681	51.686	121.1	14.97	-91.042	-43.898		58.77383333	79.16783333	38.4963
8.933	21.965	26.137	124.124	82.18	36.774	108.982	-8.248	285.843	131.722	114.488	49.475	102.551	40.768	37.698	30.577	-14.73	19.464	57.723	74.611	138.394	-151.914	-159.318		66.69366667	112.6385	7.3273
9.067	7.667	-7.673	11.145	14.656	-20.051	216.702	-1.217	188.026	54.77	185.59	78.895	95.97	29.934	4.657	42.928	-22.412	-13.648	74.34	46.383	54.418	-261.251	-169.873		37.07433333	100.339	-21.4524
9.2	21.944	11.542	-6.852	74.291	26.921	196.898	-52.693	164.309	74.818	187.036	73.703	89.112	16.815	16.404	107.653	-10.483	-39.563	50.293	41.245	54.999	-268.721	-154.078		54.124	89.38083333	-18.5436
9.333	-4.133	-17.662	10.267	25.878	-6.444	337.196	-1.909	-14.389	28.372	129.934	44.808	90.098	33.293	-6.883	45.272	40.442	-13.624	9.822	21.172	90.976	-233.058	-33.539		57.517	46.15233333	-4.6127
9.467	10.737	76.596	38.858	4.387	-19.298	260.671	-89.493	226.013	81.603	79.124	11.667	118.084	16.747	7.744	43.149	37.813	-46.995	37.367	29.797	18.197	-185.625	-155.039		61.99183333	71.16633333	-19.6845
9.6	-20.257	39.783	22.304	-62.227	21.832	181.035	-298.285	146.836	113.207	43.779	14.192	57.146	23.617	-10.11	-114.808	-10.763	-87.25	14.479	22.054	17.328	-56.531	-136.863		30.41166667	12.8125	-33.8847
9.733	-3.956	48.96	-20.989	182.664	3.78	417.553	-438.271	118.742	115.442	47.716	70.291	94.097	-14.428	37.016	24.467	32.921	-144.19	22.309	9.058	-3.883	-84.044	-141.206		104.6686667	1.336166667	-26.198
9.867	49.077	27.296	-121.927	47.944	-13.416	282.791	-324.247	83.209	70.525	49.105	67.632	106.201	35.099	39.356	61.737	3.267	-125.722	7.566	6.121	18.62	12.533	-85.83		45.29416667	8.7375	-2.7253
10	-30.367	51.602	125.37	51.494	-27.331	246.802	-288.857	174.129	106.966	11.643	30.624	171.656	15.359	5.169	48.434	-151.249	-124.534	17.28	13.338	-16.1	-8.37	-84.625		69.595	34.36016667	-28.5298
10.133	42.721	-3.504	-7.67	43.435	35.272	117.028	-95.484	113.865	93.007	11.367	38.344	200.588	26.908	225.494	73.561	180.676	-101.755	7.414	27.802	16.67	20.444	-82.95		37.88033333	60.28116667	39.4264
10.267	-7.864	28.476	13.038	263.523	166.624	359.447	35.874	134.464	69.051	110.577	387.769	137.816	20.191	82.523	104.515	50.207	-187.249	21.071	79.615	-55.597	199.793	-16.456		137.2073333	145.9251667	29.8613
10.4	37.126	61.861	3.82	409.751	297.726	291.212	406.923	169.325	230.787	316.147	451.972	292.495	19.577	196.992	336.696	73.529	-143.921	166.518	109.053	28.562	366.615	-41.159		183.5826667	311.2748333	111.2462
10.533	40.385	130.667	-94.428	260.909	167.303	212.429	400.271	147.061	287.086	236.106	355.093	216.037	42.531	382.375	281.95	41.478	-98.058	309.858	121.35	97.445	288.384	79.331		119.5441667	273.609	154.6644
10.667	89.071	135.894	165.224	135.419	56.755	244.891	314.036	138.714	467.198	166.656	222.071	33.515	48.367	211.009	215.922	49.122	-45.027	555.672	86.191	90.729	144.836	100.981		137.8756667	223.6983333	145.7802
10.8	-2.822	125.093	21.806	41.161	33.114	363.099	60.601	114.031	533.447	114.282	141.672	26.529	64.569	116.861	124.857	43.487	-14.807	330.113	148.445	-57.445	119.72	20.933		96.9085	165.0936667	89.6733
10.933	-13.34	24.05	40.688	27.639	47.621	121.633	126.344	102.413	473.948	135.963	99.006	42.398	49.19	100.193	252.972	49.189	-3.823	444.636	21.265	184.929	82.031	-5.597		41.38183333	163.3453333	117.4985
11.067	38.856	-3.039	23.339	46.234	67.247	202.047	67.579	66.156	465.892	49.69	43.201	-18.505	26.442	137.858	210.152	-9.884	30.507	442.129	52.59	1.523	63.792	20.523		62.44733333	112.3355	97.5632
11.2	16.241	-9.951	10.826	-59.404	58.825	173.053	88.188	-6.068	375.985	31.492	-18.896	8.567	26.789	217.188	113.918	-18.353	162.911	437.751	26.292	11.87	58.537	44.578		31.59833333	79.878	108.1481
11.333	10.705	40.643	20.589	45.508	58.424	168.467	133.369	77.268	233.289	30.73	19.863	24.165	-14.144	-146.292	60.308	-148.844	97.792	461.075	15.067	24.159	14.641	24.306		57.38933333	86.44733333	38.8068
11.467	-6.03	-17.135	4.556	52.004	77.451	219.519	83.234	64.279	532.754	6.134	17.853	20.998	62.83	378.911	167.583	180.65	75.956	372.834	-7.839	49.699	21.422	9.49		55.06083333	120.8753333	131.1536
11.6	10.441	24.157	-3.964	18.062	49.773	328.1	140.55	114.561	347.61	7.913	4.67	7.127	-9.598	90.547	125.888	5.069	27.129	419.474	31.216	39.045	51.925	4.086		71.09483333	103.7385	78.4781
11.733	-112.883	-8.464	19.232	38.913	42.298	194.221	139.361	94.454	442.436	18.195	-14.514	3.305	10.333	115.611	84.055	-9.385	-101.138	270.04	41.539	11.071	30.848	-23.049		28.88616667	113.8728333	42.9925
11.867	16.342	-1.789	12.283	9.607	15.706	213.092	122.343	144.426	422.711	1.812	5.757	-7.214	14.611	84.102	59.22	19.988	-3.982	354.707	80.831	129.907	95.574	34.433		44.20683333	114.9725	86.9391
12	142.406	-13.565	17.772	42.316	65.879	226.35	159.892	197.677	433.425	19.57	10.677	-32.475	-10.528	123.923	80.379	-29.594	14.035	243.032	-38.781	8.017	-20.867	-22.381		80.193	131.461	34.7235
12.133	10.424	10.25	-13.782	25.075	88.24	222.511	-36.44	117.268	394.626	-45.375	-5.71	18.559	-11.241	87.685	81.612	-22.07	18.653	302.76	259.693	-7.129	209.027	17.281		57.11966667	73.82133333	93.6271
12.267	-11.899	4.805	-10.441	85.596	45.589	253.236	7.844	200.875	384.166	6.645	-9.237	9.467	5.979	62.597	74.671	-51.898	-8.613	324.696	109.672	32.731	56.394	48.318		61.14766667	99.96	65.4547
12.4	-21.721	-13.948	-2.645	41.047	29.885	168.147	45.289	90.059	371.265	4.818	-1.804	-44.067	-3.095	85.721	41.135	-151.365	20.454	318.137	112.349	-14.922	43.104	-6.828		33.46083333	77.59333333	44.469
12.533	26.465	43.494	-3.698	34.038	30.412	229.307	11.52	170.744	347.054	22.199	67.737	-38.075	3.406	55.26	63.005	-169.782	24.657	341.602	63.213	-28.971	80.325	1.632		60.003	96.86316667	43.4347
12.667	13.005	-15.029	25.143	54.222	-8.159	242.539	16.083	196.18	317.378	-7.445	10.987	-39.265	12.938	-149.755	44.271	-301.567	16.116	400.245	85.412	-85.92	91.812	34.356		51.9535	82.31966667	14.7908
12.8	-14.438	59.206	-1.95	40.114	48.998	278.064	18.92	117.978	363.202	-8.366	-13.931	-66.818	-22.539	343.298	65.506	-39.737	51.186	281.351	63.422	-103.323	30.376	-0.184		68.33233333	68.4975	66.9356
12.933	8.154	5.026	10.529	7.98	28.451	214.804	24.054	122.662	367.578	-23.418	93.188	-36.249	-3.395	67.522	55.827	-133.93	24.802	306.904	23.17	-110.282	43.78	19.82		45.824	91.3025	29.4218
13.067	-1.142	53.162	12.596	153.151	35.592	225.442	-31.453	147.38	388.849	67.411	127.821	-29.613	-7.592	48.459	61.323	-101.725	21.26	348.723	21.865	-174.833	-95.301	42.057		79.80016667	111.7325	16.4236
13.2	-10.562	13.7	34.322	15.972	37.949	212.128	-137.521	245.651	460.774	33.577	75.313	1.234	-5.925	21.071	168.953	-37.859	29.698	261.914	2.226	-81.049	157.648	47.845		50.58483333	113.1713333	56.4522
13.333	10.206	28.756	11.024	35.519	31.684	84.638	-159.591	32.548	350.543	146.901	195.143	9.482	-21.266	39.043	-37.917	-44.205	31.973	341.481	-14.237	-234.07	88.075	105.64		33.63783333	95.83766667	25.4517
13.467	3.093	-8.907	1.524	-1.062	24.467	227.544	-440.991	223.354	352.71	145.676	44.725	71.218	8.116	16.245	62.485	-65.252	19.953	351.888	29.184	-167.458	69.568	-114.598		41.10983333	66.11533333	21.0131
13.6	-0.585	20.173	44.269	37.229	47.124	181.74	-180.877	242.268	336.893	-29.395	99.726	128.043	-16.193	-20	166.699	-97.596	16.552	333.441	21.467	-166.489	-10.408	-6.466		54.99166667	99.443	22.1007
13.733	2.163	8.454	24.959	6.873	27.071	203.085	-59.596	40.36	328.418	336.436	53.876	121.177	-14.129	11.822	37.652	-70.063	4.504	413.161	3.07	-161.418	154.555	55.349		45.43416667	136.7785	43.4503
13.867	-0.829	19.616	8.955	-73.402	56.172	318.074	-138.123	239.997	332.503	213.954	95.164	117.47	-27.295	36.71	97.423	-83.171	34.163	314.649	23.028	-230.007	93.783	50.667		54.76433333	143.4941667	30.995
14	-1.312	4.331	8.065	17.269	14.521	206.748	-55.201	128.523	315.589	145.013	57.278	82.514	-20.844	-30.31	113.068	-154.858	139.652	431.511	46.856	-280.459	59.847	91.474		41.60366667	112.286	39.5937
14.133	0.228	0.234	-24.647	32.046	36.08	126.682	-33.125	136.233	364.302	142.673	-43.041	39.49	3.518	75.175	99.996	-155.595	55.608	308.256	42.877	-229.089	191.607	237.453		28.43716667	101.0886667	62.9806
14.267	0.877	-12.121	-11.148	-5.836	27.945	214.443	71.685	141.834	243.473	201.074	-20.439	44.767	-15.013	17.756	80.912	-138.618	41.182	305.908	50.659	-141.067	71.596	57.262		35.69333333	113.7323333	33.0577
14.4	-2.726	-12.394	-17.104	19.539	76.175	307.699	73.967	120.687	507.263	144.963	18.059	26.786	-5.551	37.751	107.017	85.305	8.612	288.567	21.94	46.02	35.271	-107.286		61.86483333	148.6208333	51.7646
14.533	2.838	16.368	19.019	35.241	46.243	71.658	153.156	-12.183	336.938	175.886	67.594	8.431	-38.943	45.068	-52.764	44.163	60.44	142.403	14.698	-31.557	30.612	12.311		31.8945	121.637	22.6431
14.667	-7.448	31.746	9.05	32.233	101.399	293.2	310.757	16.458	355.862	190.714	31.919	11.347	14.398	32.911	29.143	-12.62	-60.374	341.959	-2.532	-41.088	-84.966	23.935		76.69666667	152.8428333	24.0766
14.8	12.703	-20.673	-105.134	-8.459	57.672	185.227	20.25	223.201	245.121	178.555	73.984	-54.418	-11.534	89.885	152.425	-115.254	31.257	242.795	2.831	97.335	47.123	11.343		20.22266667	114.4488333	54.8206
14.933	0.436	21.24	-20.27	129.524	31.166	229.282	153.508	148.286	269.113	154.352	82.04	-23.05	-25.134	74.779	32.219	-17.909	37.654	206.988	31.012	55.999	38.779	3.805		65.22966667	130.7081667	43.8192
15.067	-11.085	20.693	175.955	-68.981	36.847	182.309	136.381	153.116	244.289	211.621	14.855	-8.452	-13.577	38.904	19.247	-5.297	32.303	256.379	6.341	113.665	172.849	33.199		55.95633333	125.3016667	65.4013
15.2	-11.674	-13.324	92.854	-14.502	39.624	224.36	170.313	137.288	375.047	46.745	22.784	28.648	14.191	5.252	-69.354	-52.37	54.181	192.241	12.687	103.378	51.611	-15.188		52.88966667	130.1375	29.6629
15.333	-3.874	30.084	91.263	54.108	37.157	211.613	31.284	108.329	275.911	72.329	-3.911	43.64	-23.23	-6.551	26.586	-2.837	51.753	142.783	43.884	-0.712	-111.544	27.623		70.0585	87.93033333	14.7755
15.467	7.607	-9.867	46.991	58.883	11.154	251.637	39.68	83.315	342.561	39.561	4.913	147.537	-29.143	50.817	39.366	-38.227	24.362	254.143	81.955	286.241	16.402	-5.938		61.0675	109.5945	67.9978
15.6	-23.003	-18.253	76.218	59.459	11.604	261.956	89.368	20.441	297.117	100.912	-32.791	187.325	-31.439	27.224	29.553	-37.347	7.04	187.974	30.806	97.441	29.018	2.879		61.33016667	110.3953333	34.3149
15.733	-22.637	18.37	15.991	63.251	13.288	250.032	108.751	-17.154	341.611	293.657	-26.624	301.665	-117.465	-2.721	20.334	27.897	-8.303	144.79	82.234	156.44	20.349	-28.938		56.3825	166.9843333	29.4617
15.867	1.565	5.858	15.426	29.338	1.816	260.819	192.041	16.889	172.106	51.868	-16.292	155.305	-90.59	11.715	12.643	106.146	117.067	191.915	79.601	106.931	150.548	-6.838		52.47033333	95.3195	67.9138
16	44.507	-16.504	-1.046	49.878	3.664	256.532	157.064	-26.334	380.212	157.675	61.75	92.005	-90.476	-1.547	13.55	-32.427	3.869	216.943	100.388	110.444	-71.636	12.897		56.17183333	137.062	26.2005
16.133	1.398	11.765	13.165	13.442	8.991	95.688	-74.247	-122.399	13.058	181.372	10.806	127.88	-43.897	-28.075	12.951	5.751	1.452	203.795	86.694	111.2	5.315	7.658		24.07483333	22.745	36.2844
16.267	1.357	11.805	-6.745	32.432	17.748	189.784	88.264	-164.169	464.267	196.119	64.609	77.774	-12.908	-11.052	17.711	9.774	26.949	168.379	57.99	109.755	45.707	-2.474		41.0635	121.144	40.9831
16.4	18.298	-12.216	7.049	-8.337	2.839	322.029	142.038	-122.111	121.373	220.485	166.633	81.227	-13.596	-140.316	7.91	-25.644	23.663	220.291	60.715	90.838	28.951	5.699		54.94366667	101.6075	25.8511
16.533	-6.567	-14.009	20.723	48.628	-9.664	187.243	33.645	26.49	200.485	19.897	63.164	79.325	6.313	-178.306	10.426	61.58	-102.389	167.375	82.853	148.589	226.547	14.892		37.72566667	70.501	43.788
16.667	-5.052	6.707	6.062	15.958	8.989	205.204	46.547	-65.093	195.557	109.871	48.29	85.097	5.013	-296.621	10.366	-18.742	27.943	145.802	77.864	161.896	80.303	-12.062		39.64466667	70.04483333	18.1762
16.8	-16.703	7.636	-5.236	6.78	-5.046	173.129	38.108	-44.651	214.592	106.146	8.823	79.972	9.367	96.64	-4.326	-26.685	55.274	191.839	79.199	121.997	63.803	-5.319		26.76	67.165	58.1789
16.933	26.998	10.908	14.272	40.584	12.641	177.507	59.274	26.718	231.342	155.714	-3.215	50.594	-3.872	1.391	-6.084	-12.367	25.789	166.365	78.04	115.424	82.146	-7.876		47.15166667	86.73783333	43.8956
17.067	-10.073	13.999	2.004	27.048	-4.656	79.434	25.186	102.7	157.75	234.828	-9.352	35.388	-44.436	-66.726	-3.36	14.114	-6.783	209.242	98.733	59.148	12.773	-1.56		17.95933333	91.08333333	27.1145
17.2	11.762	-7.783	-8.923	-1.852	14.133	285.442	-7.262	69.341	223.171	196.235	98.062	21.463	-19.436	-29.378	7.694	-37.137	12.126	129.922	42.768	49.67	-18.755	-6.288		48.7965	100.1683333	13.1186
17.333	-39.609	-14.331	-1.633	18.639	-22.114	185.703	15.338	313.766	25.405	181.839	156.702	121.208	-14.839	-38.996	5.146	15.975	-23.001	110.476	43.205	77.073	29.241	19.694		21.10916667	135.7096667	22.3974
17.467	32.988	-9.95	8.132	15.824	3.966	198.48	37.696	137.344	205.262	45.322	114.938	40.432	-13.673	-79.169	-6.046	64.869	14.999	137.345	30.407	84.598	-18.942	-6.575		41.57333333	96.83233333	20.7813
17.6	-26.367	19.257	12.535	129.064	-14.55	157.567	43.792	90.522	39.894	50.996	62.628	68.979	3.202	-47.586	31.12	-95.814	123.795	108.957	37.096	-13.117	33.346	-42.131		46.251	59.4685	13.8868
17.733	21.522	-4.536	9.513	-135.964	-9.904	187.865	-15.271	150.181	82.107	39.516	101.683	75.816	20.041	-11.51	-19.148	-2.979	-27.361	127.601	48.58	155.844	-121.563	-61.894		11.416	72.33866667	10.7611
17.867	-19.553	5.632	7.891	20.557	-4.158	219.214	19.108	89.909	277.744	43.643	59.639	120.906	-7.487	-44.652	58.815	-30.984	-17.62	84.994	60.143	197.405	-8.693	-155.773		38.26383333	101.8248333	13.6148
18	2.172	5.528	-4.357	-7.182	8.968	91.247	11.21	62.009	234.423	106.733	-46.508	93.35	2.749	-151.81	71.736	-2.357	-146.002	94.351	102.853	-54.713	13.476	-48.071		16.06266667	76.8695	-11.7788
18.133	-10.251	9.972	0.53	-37.673	-11.145	369.048	17.685	20.811	165.095	73.638	-29.588	66.395	15.179	158.345	81.876	-56.277	167.911	120.287	92.315	177.957	91.64	-109.945		53.4135	52.33933333	73.9288
18.267	7.786	-6.33	15.966	140.255	-55.466	251.913	-24.166	91.05	268.31	47.701	177.081	20.128	27.875	-10.677	46.824	-52.341	25.865	101.777	48.805	-25.398	59.069	-92.52		59.02066667	96.684	12.9279
18.4	-24.417	4.502	-9.622	32.594	-14.843	283.304	8.571	48.939	239.943	76.399	83.255	8.463	-5.383	21.648	20.84	-60.487	9.418	94.912	22.969	65.232	9.726	-115.341		45.253	77.595	6.3534
18.533	31.957	-11.641	19.1	-18.578	-13.5	284.22	18.669	-23.4	302.274	129.081	29.23	68.221	6.463	15.693	42.416	-101.003	9.969	74.834	119.89	38.538	59.33	-116.63		48.593	87.34583333	14.95
18.667	-8.376	-17.344	-6.374	19.583	-4.81	266.039	31.297	-138.697	215.071	190.798	145.273	44.11	-2.546	109.709	13.579	-101.185	31.339	40.437	66.181	196.173	58.369	-152.778		41.453	81.30866667	25.9278
18.8	-18.075	7.008	-14.53	3.984	-21.115	252.916	-33.45	-186.564	158.519	73.741	118.063	6.501	2.15	117.544	34.037	-82.112	52.761	39.904	104.523	33.106	70.327	-125.939		35.03133333	22.80166667	24.6301
18.933	3.905	9.206	11.396	9.395	-33.132	200.093	32.688	-319.429	101.151	53.286	125.854	37.856	15.881	111.686	32.433	-80.965	-4.996	31.558	38.196	77.55	49.019	-82.227		33.47716667	5.234333333	18.8135
19.067	6.038	3.394	-9.635	7.665	-14.013	242.811	-21.056	-189.455	53.011	25.426	104.89	2.344	12.81	81.513	20.203	-84.206	-107.07	50.651	39.462	80.077	31.203	-68.578		39.37666667	-4.14	5.6065
19.2	-36.15	7.437	-3.57	2.892	-5.458	234.262	-42.402	-210.375	267.18	74.498	204.361	-53.13	-2.737	62.369	20.45	-59.135	8.58	80.873	73.519	79.972	52.649	-55.207		33.2355	40.022	26.1333
19.333	3.291	20.005	1.758	-5.924	-26.456	190.693	-167.043	-114.011	84.236	99.87	302.31	40.816	34.372	-149.467	21.767	-292.404	16.993	121.739	43.937	123.799	105.765	-31.502		30.56116667	41.02966667	-0.5001
19.467	-23.248	-10.582	-3.305	-7.616	-7.983	182.446	-99.341	-206.603	510.487	79.909	225.857	239.871	-20.212	306.138	48.013	64.218	-2.37	147.28	107.813	48.378	53.819	-20.55		21.61866667	125.03	73.2527
19.6	-49.539	2.236	34.023	-120.692	-15.081	197.764	-165.714	-140.342	49.088	102.384	151.871	92.553	11.358	109.435	56.381	-86.277	12.978	120.181	42.77	-94.923	69.065	-72.392		8.1185	14.97333333	16.8576
19.733	-107.253	2.968	-6.495	15.584	-23.235	246.026	-185.212	-180.626	203.591	102.476	106.621	48.19	12.457	61.205	-3.992	-62.348	-10.778	127.098	76.726	32.098	78.773	-20.083		21.26583333	15.84	29.1156
19.867	-50.84	-3.071	-17.471	-21.95	-9.199	167.991	-187.525	-140.974	65.465	62.713	127.666	85.554	6.598	82.328	1.968	-75.406	-20.703	119.744	46.466	-12.925	72.238	-34.196		10.91	2.149833333	18.6112
20	-101.544	-5.019	7.422	-12.189	-38.124	213.974	-42.64	-141.215	193.044	39.839	213.122	27.768	11.769	40.057	20.509	-40.437	7.47	73.846	23.255	45.054	37.736	-30.427		10.75333333	48.31966667	18.8832
20.133	-47.157	8.271	2.05	4.005	-25.937	214.754	-82.908	-253.225	287.591	-18.289	197.622	48.05	36.059	26.725	-23.887	0.725	-20.161	113.394	56.005	44.813	53.892	-41.761		25.99766667	29.80683333	24.5804
20.267	-93.913	8.658	-1.427	6.589	-61.36	154.573	34.569	-173.606	111.971	44.932	166.299	56.856	20.215	10.795	4.408	63.743	4.655	116.246	35.642	48.775	45.057	-117.496		2.186666667	40.17016667	23.204
20.4	-75.123	-7.715	-16.214	35.205	-75.821	167.979	53.818	-156.13	210.373	70.013	146.73	131.408	18.709	59.613	10.972	103.867	-9.164	101.602	42.875	18.197	42.702	-52.805		4.7185	76.03533333	33.6568
20.533	-64.269	-20.415	30.087	-25.825	-43.795	209.623	44.067	-165.604	317.197	114.555	97.375	137.27	11.902	20.507	-8.927	42.716	-10.348	179.486	77.896	173.586	67.403	-6.496		14.23433333	90.81	54.7725
20.667	-55.747	-21.87	5.434	111.007	-12.678	211.859	52.386	-47.1	65.068	36.608	109.052	-80.429	-16.545	-150.668	16.408	-151.19	92.341	128.012	14.91	-52.079	24.199	-14.367		39.6675	22.5975	-10.8979
20.8	-60.897	-7.93	-2.177	18.578	-65.878	208.463	156.214	-86.138	125.258	-3.142	123.033	188.749	15.795	205.136	7.861	152.816	-8.403	143.805	42.623	3.476	28.498	2.191		15.0265	83.99566667	59.3798
20.933	-79.484	12.934	-12.406	14.145	-37.138	273.583	136.679	-17.119	113.25	21.831	89.692	67.945	22.082	16.56	-7.399	17.499	-12.597	125.193	14.897	71.101	-2.16	10.982		28.60566667	68.713	25.6158
21.067	-84.398	22.624	-3.444	-0.76	30.224	272.027	104.936	86.969	278.534	66.351	129.985	53.732	-9.571	24.947	35.905	24.653	14.44	123.984	7.502	126.982	32.135	-16.154		39.37883333	120.0845	36.4823
21.2	-36.805	-7.264	-2.088	-14.768	62.542	244.851	66.872	199.49	327.868	10.487	90.299	22.445	-7.792	-8.494	4.715	55.659	32.69	92.194	22.9	-14.712	-2.686	-11.398		41.078	119.5768333	16.3076
21.333	-30.623	-7.849	13.742	-17.715	14.532	244.217	113.754	391.046	28.339	11.166	173.151	37.568	-2.761	-30.348	-1.151	56.657	-101.442	102.382	48.299	-14.464	-8.563	-6.496		36.05066667	125.8373333	4.2113
21.467	-54.534	-8.733	-7.425	-105.933	20.804	240.084	10.898	182.083	48.476	12.595	115.705	74.882	-3.137	27.915	-12.231	14.996	13.538	76.25	63.054	164.143	-9.438	-5.411		14.04383333	74.1065	32.9679
21.6	-153.944	-22.756	15.374	-5.457	-19.134	302.575	34.453	114.96	119.414	-18.383	86.709	-29.489	0.603	-10.542	-20.721	16.619	-15.322	64.762	92.786	-86.243	-14.888	16.573		19.443	51.27733333	4.3627
21.733	136.521	-10.216	-17.671	6.54	-5.187	178.165	54.425	122.375	262.641	8.311	113.486	140.507	-1.938	29.19	-5.716	41.837	6.879	61.242	89.993	116.158	6.738	5.358		48.02533333	116.9575	34.9741
21.867	-52.751	69.072	14.886	-11.902	38.913	209.622	64.03	140.428	-17.148	-5.191	64.263	47.897	-5.989	90.969	-4.728	112.372	-7.949	61.947	35.647	231.982	-98.145	4.782		44.64	49.0465	42.0888
22	-54.363	-6.322	-19.81	-12.373	31.404	240.17	59.806	145.893	97.614	-31.078	92.591	20.851	-10.634	143.544	36.665	-153.072	-1.421	117.372	69.299	38.612	111.996	14.56		29.78433333	64.2795	36.6921
22.133	-146.814	-5.084	-8.71	15.518	-21.698	178.152	114.618	194.432	-50.646	5.711	118.858	-63.063	44.831	71.107	-14.591	192.543	24.617	135.916	28.706	31.401	-29.632	13.61		1.894	53.31833333	49.8508
22.267	-50.166	10.243	9.085	-18.585	-13.249	199.7	96.676	132.19	-98.368	2.303	116.199	17.634	39.683	72.877	-1.808	63.959	-14.931	98.044	86.521	230.937	16.12	33.98		22.838	44.439	62.5382
22.4	-68.316	-4.944	20.308	16.41	-20.025	209.8	55.514	61.104	44.337	-66.503	51.846	-23.695	27.894	44.755	33.769	78.785	19.847	70.478	57.964	169.487	-12.49	48.117		25.53883333	20.43383333	53.8606
22.533	27.338	12.018	-6.196	1.758	20.913	187.638	-31.998	136.575	-26.897	-109.509	53.95	67.759	30.788	9.463	3.735	40.062	10.459	41.56	32.294	207.552	-22.618	38.554		40.57816667	14.98	39.1849
22.667	50.494	21.576	-4.158	-22.257	191.308	161.269	314.549	162.789	-33.645	-187.585	128.474	-39.622	23.169	55.541	-19.361	4.833	-6.835	71.142	55.431	175.439	-4.84	11.247		66.372	57.49333333	36.5766
22.8	-66.262	-12.928	-12.839	145.366	11.64	174.325	-90.254	134.801	-8.12	-234.05	9.156	-75.561	66.86	18.152	-23.726	30.074	2.639	7.734	56.331	68.383	-41.267	-13.405		39.88366667	-44.00466667	17.1775
22.933	15.882	7.462	2.858	22.437	13.192	218.533	48.069	81.422	53.262	-151.024	15.167	-11.383	72.502	-17.04	-17.656	25.882	-11.12	42.772	47.851	66.589	-30.974	50.876		46.72733333	5.918833333	22.9682
23.067	-8.297	5.472	1.872	-30.566	-11.302	155.539	-41.418	71.681	-16.57	-204.877	40.874	75.22	7.076	-18.057	107.701	42.549	5.219	11.723	14.707	143.887	-9.495	67.758		18.78633333	-12.515	37.3068
23.2	17.071	-10.036	-5.288	-83.834	19.743	192.461	159.619	111.376	198.467	-333.381	16.303	115.695	4.933	5.061	43.623	-46.649	-3.295	56.708	54.078	94.804	21.134	5.315		21.68616667	44.67983333	23.5712
23.333	-21.376	12.746	-30.122	128.078	-26.868	187.787	-96.786	142.508	-219.569	-451.447	-7.279	36.2	20.31	-2.974	11.976	28.618	-7.475	95.426	26.803	141.677	2.974	-24.927		41.7075	-99.3955	29.2408
23.467	18.267	6.998	-22.208	-28.786	28.687	215.036	20.866	98.339	356.389	-354.482	44.215	45.569	-9.236	-35.196	26.525	24.598	12.818	123.42	104.742	264.883	-12.672	55.469		36.33233333	35.14933333	55.5351
23.6	12.419	-11.759	-88.414	17.229	-11.865	260.788	32.726	360.816	158.483	-221.611	28.603	89.592	8.303	-0.399	6.231	18.862	-10.948	110.581	55.405	89.022	12.172	27.84		29.733	74.76816667	31.7069
23.733	4.792	-5.485	-104.702	-100.347	-2.51	218.889	78.6	18.545	-51.264	-322.897	78.505	100.54	10.536	-36.863	15.204	30.653	-3.471	147.604	48.181	125.828	-25.251	69.03		1.772833333	-16.3285	38.1451
23.867	9.17	7.801	-98.077	34.251	12.777	300.218	32.107	121.429	352.44	-418.266	23.563	-97.051	-12.543	-33.921	-61.732	16.23	13.944	112.559	41.758	143.496	-109.058	22.51		44.35666667	2.370333333	13.3243
24	23.849	-8.226	-120.603	107.173	-21.229	298.449	154.62	-4.895	39.483	-252.524	8.374	87.129	4.62	93.619	11.976	13.341	-12.198	90.918	12.186	178.183	133.46	19.103		46.56883333	5.3645	54.5208
24.133	-74.546	2.739	-53.8	33.157	1.794	243.716	-83.519	108.878	250.822	-248.258	33.755	21.946	15.893	115.751	31.84	-4.377	-9.353	-26.103	30.859	105.622	-90.75	29.563		25.51	13.93733333	19.8945
24.267	172.812	-5.141	-104.825	-1.657	-3.856	286.959	-12.765	87.303	178.552	-270.67	-2.861	-13.896	7.332	-7.241	72.53	25.624	-9.809	108.529	44.89	149.028	135.822	34.657		57.382	-5.722833333	56.1362
24.4	-74.015	-3.086	-100.323	-30.596	-7.935	285.799	12.314	195.113	163.372	-197.895	2.41	14.623	19.26	18.399	75.578	24.598	-6.997	101.553	30.269	67.98	-82.041	52.608		11.64066667	31.65616667	30.1207
24.533	88.812	-32.299	-78.623	-31.835	-1.438	226.696	55.194	138.544	185.786	-259.774	1.365	-117.135	48.973	-22.911	60.406	22.045	15.661	125.989	69.297	120.669	7.283	31.124		28.55216667	0.663333333	47.8536
24.667	262.784	2.446	-172.38	-143.538	1.993	227.329	123.195	120.392	171.403	-254.518	6.078	11.537	6.193	-149.403	35.316	-153.653	-3.197	62.241	52.876	110.712	39.715	-25.388		29.77233333	29.68116667	-2.4588
24.8	-62.297	12.397	60.031	75.869	3.495	141.484	14.095	82.304	176.079	-263.323	3.356	-23.033	-19.576	157.844	11.406	147.97	12.711	118.982	61.058	42.449	137.583	-18.972		38.4965	-1.753666667	65.1455
24.933	12.738	30.476	-25.429	-84.773	-8.746	280.136	22.217	64.064	195.434	-221.754	27.763	-25.238	6.633	-117.38	-6.115	-33.405	-6.837	86.222	51.182	83.617	5.975	-36.273		34.067	10.41433333	3.3619
25.067	95.244	-8.473	-41.665	104.379	-10.454	166.029	64.623	91.89	289.98	-284.322	44.957	35.91	-5.033	-233.054	14.317	-4.045	-2.364	145.202	22.217	87.492	0.689	-16.443		50.84333333	40.50633333	0.8978
25.2	-83.139	-17.181	-29.922	20.116	23.395	202.482	22.271	144.78	15.676	-290.363	-9.655	-129.616	34.032	-204.924	-17.043	77.965	-23.541	115.787	46.481	59.294	44.316	5.896		19.29183333	-41.15116667	13.8263
25.333	-81.598	-13.504	-57.539	19.544	9.94	175.166	5.19	138.07	192.606	-257.547	21.338	-24.141	-23.493	-186.026	6.206	76.007	3.564	72.299	2.431	59.931	34.769	15.554		8.668166667	12.586	6.1242
25.467	-8.297	34.237	-43.974	73.336	2.243	183.587	197.29	102.422	328.497	-24.878	6.279	-6.188	10.983	-233.525	12.454	5.19	113.324	73.061	5.238	79.831	73.267	42.027		40.18866667	100.5703333	18.185
25.6	15.479	-3.107	-46.63	-24.397	-4.386	193.663	51.603	95.957	-85.801	-11.199	20.668	106.029	41.351	-219.826	2.453	18.067	-20.519	70.447	-13.421	81.872	71.35	90.221		21.77033333	29.54283333	12.1995
25.733	2.37	-13.065	-43.256	28.316	-1.183	135.115	41.453	54.58	173.514	43.223	-11.756	7.466	-2.949	-138.536	118.885	-9.772	23.689	74.8	14.06	27.717	59.27	155.719		18.0495	51.41333333	32.2883
25.867	55.582	9.105	-35.649	-32.256	5.636	220.413	138.558	25.489	370.3	77.853	45.098	-93.804	6.739	-66.147	-17.545	-13.466	-109.179	49.615	11.905	21.045	48.503	10.684		37.1385	93.91566667	-5.7846
26	29.692	-4.485	-6.562	13.716	-2.719	159.659	113.067	7.496	425.021	134.191	-4.184	94.451	9.948	-150.96	-21.849	-152.606	8.666	286.523	17.891	-3.671	55.941	10.946		31.55016667	128.3403333	6.0829
26.133	129.614	28.178	-30.379	-8.029	4.208	122.983	36.05	27.227	-59.685	107.02	-3.004	-22.263	-5.575	146.546	-29.025	138.279	-11.595	-38.586	-10.494	28.195	86.21	25.346		41.09583333	14.22416667	32.9301
26.267	-20.743	41.041	-19.943	9.48	-2.15	167.715	78.453	106.02	115.107	108.474	27.533	9.561	-4.708	-29.1	-7.853	67.989	-150.963	95.465	16.166	3.776	50.132	-11.884		29.23333333	74.19133333	2.902
26.4	30.968	20.635	20.82	7.033	7.439	167.164	34.601	45.755	173.538	75.017	-7.993	11.044	-12.38	21.964	41.007	16.244	-223.289	112.819	5.409	-46.767	5.315	-11.669		42.34316667	55.327	-9.1347
26.533		4.453	-10.866	-19.647	20.287	141.878	121.986	40.6	125.811	102.652	14.595	-8.292	-18.576	-1.261	48.174	55.038	-130.197	96.541	-14.564	35.6	-3.798	30.617		27.221	66.22533333	9.7574
26.667		53.577	14.445	28.794	-7.755	210.15	156.602	14.275	168.809	159.856	3.024	-53.395	1.706	18.617	37.951	123.902	-41.32	66.101	-13.129	-2.056	9.589	-3.585		59.8422	74.86183333	19.7776
26.8		40.033	-49.303	113.842	18.432	179.849	124.401	83.167	-82.386	-12.563	7.217	34.202	34.538	13.093	22.945	19.799	-51.997	96.75	-29.877	-16.754	-21.246	22.593		60.5706	25.673	8.9844
26.933		54.717	-0.511	-5.254	9.138	213.887	56.488	18.777	70.637	104.053	12.453	-47.811	-9.088	28.4	6.115	53.012	203.366	114.205	-12.269	-87.81	45.562	35.441		54.3954	35.76616667	37.6934
27.067		44.899	-41.986	-122.305	1.954	241.068	64.608	8.462	296.326	83.905	2.933	142.956	18.326	14.541	-84.818	16.268	445.455	44.86	22.259	-214.877	21.519	47.173		24.726	99.865	33.0706
27.2		-8.465	3.966	17.748	8.869	224.649	-28.511	-16.091	211.187	21.363	-3.102	-44.888	-13.149	58.5	38.914	23.165	334.889	94.931	18.125	-289.213	22.235	37.027		49.3534	23.32633333	32.5424
27.333		5.928	12.772	6.629	-13.774	219.297	-12.318	106.895	217.694	113.163	-9.868	140.469	9.03	-38.144	65.237	-28.66	142.386	147.026	-11.122	-286.698	-63.523	33.039		46.1704	92.6725	-3.1429
27.467		37.458	-16.152	9.039	5.529	248.726	-23.004	-163.447	254.522	99.336	10.998	-21.769	-4.49	176.1	52.305	51.921	142.066	-19.718	13.108	-269.143	63.795	-5.955		56.92	26.106	19.9989
27.6		-12.125	-29.178	11.453	-4.123	292.129	39.791	-6.296	-53.392	51.829	-3.907	35.185	9.832	179.048	17.224	18.683	12.111	63.558	-10.82	-233.553	35.087	18.424		51.6312	10.535	10.9594
27.733		-33.802	7.397	-7.101	8.746	184.615	37.337	-57.448	429.906	125.541	6.188	22.111	22.419	121.292	-4.678	0.538	1.881	65.162	-8.395	-184.821	149.63	9.849		31.971	93.93916667	17.2877
27.867		28.853	-8.187	8.296	15.082	202.401	13.47	46.635	296.802	130.083	-12.617	7.2	-24.057	135.208	58.189	-24.48	8.534	65.39	13.207	-182.776	-59.319	8.694		49.289	80.26216667	-0.141
28		51.524	3.86	3.572	-10.719	181.237	-16.81	-291.919	115.647	113.898	8.977	-14.786	-2.993	97.691	-6.094	9.645	5.235	114.795	39.213	-158.993	21.553	17.084		45.8948	-14.1655	13.7136
28.133		4.304	-57.788	-12.096	6.857	106.401	33.634	-337.709	156.707	85.586	-12.007	-9.287	-11.904	52.735	38.888	17.483	3.822	125.863	30.313	-282.884	121.191	23.519		9.5356	-13.846	11.9026
28.267		40.149	51.377	-6.249	-4.527	141.93	-36.166	-202	121.414	112.378	-12.95	17.992	5.917	86.596	21.286	6.6	3.993	134.004	61.936	-167.21	41.753	-29.274		44.536	0.111333333	16.5601
28.4		41.912	63.228	-3.204	-12.706	144.19	20.242	-116.607	120.497	72.379	-2.319	28.396	41.105	100.424	148.331	-14.749	-2.036	110.44	62.657	-196.433	13.518	15.701		46.684	20.43133333	27.8958
28.533		-12.151	78.781	12.582	4.446	183.149	9.995	-506.35	89.303	78.995	-30.758	5.559	6.9	59.999	28.938	-30.065	5.403	213.118	122.672	-161.2	2.793	3.633		53.3614	-58.876	25.2191
28.667		43.593	130.907	-39.663	8.831	151.306	10.2	-203.223	90.46	44.737	50.082	95.468	-12.012	-0.54	29.254	-309.591	-2.078	144.8	64.88	-150.87	21.869	-25.169		58.9948	14.62066667	-23.9457
28.8		18.554	88.647	2.879	5.794	144.328	-7.893	20.662	586.679	82.115	-22.08	7.341	11.65	78.878	12.827	178.372	9.681	18.292	37.164	-227.742	-63.446	-14.643		52.0404	111.1373333	4.1033
28.933		-16.425	48.525	-5.449	5.531	155.02	-16.765	-145.466	-86.837	151.448	10.371	9.665	2.914	46.163	11.503	-209.876	-1.797	61.139	26.447	-281.98	57.408	-2.807		37.4404	-12.93066667	-29.0886
29.067		12.489	23.169	11.991	-4.804	152.992	0.283	-194.137	223.993	52.573	14.178	-35.373	-15.656	42.381	-6.543	-142.576	24.445	14.915	-0.48	-265.186	102.754	-40.469		39.1674	10.25283333	-28.6415
29.2		-23.692	56.391	-9.501	13.393	137.845	3.24	-271.995	-322.24	88.571	6.726	4.806	19.103	34.705	14.147	-177.63	-106.698	23.318	16.323	-335.943	33.716	-18.103		34.8872	-81.81533333	-49.7062
29.333		6.967	25.337	-6.794	38.448	162.005	161.587	-221.49	-286.077	160.752	-5.003	-11.988	0.7	96.414	2.98	-191.649	-12.594	17.449	7.768	-240.025	16.29	-16.94		45.1926	-33.70316667	-31.9607
29.467		19.193	5.395	-3.849	-47.104	162.571	-135.25	-210.842	-188.72	12.229	28.782	-188.409	-4.983	37.257	4.124	-67.738	12.86	1.453	46.107	-169.918	56.518	-13.108		27.2412	-113.7016667	-9.7428
29.6	54.586	5.478	34.455	-20.305	-28.024	153.097	-3.951	-220.835	113.439	118.671	-16.145	77.87	12.311	51.006	11.193	-89.411	-1.688	10.327	5.792	-179.37	130.457	1.69		33.2145	11.50816667	-4.7693
29.733	5.299	17.056	58.949	-28.03	-1.69	179.686	30.306	-211.632	-233.626	50.348	-7.157	-141.209	-15.087	60.397	8.248	-112.677	16.872	22.859	73.82	-130.731	44.307	-11.876		38.545	-85.495	-4.3868
29.867	-61.34	7.056	73.646	-46.598	4.404	192.808	-0.792	-294.341	-79.986	110.104	-2.076	117.984	-6.278	42.73	-10.724	-79.884	-10.459	9.326	25.632	59.61	21.93	-32.864		28.32933333	-24.85116667	1.9019
30	38.02	30.188	77.846	50.538	-5.525	185.238	-16.406	-255.19	137.69	96.284	11.267	-16.752												62.7175	-7.1845	#DIV/0!
30.133	39.271	8.831	89.613	-86.346	29.071	146.108	17.36	-199.394	-11.107	101.997	5.107	-83.582												37.758	-28.26983333	#DIV/0!
30.267	4.315	34.456	41.367	-97.901	27.46	255.896	-2.034	-97.375	19.874	114.852	14.413	-12.647												44.2655	6.1805	#DIV/0!
30.4	25.003	11.32	39.195	-79.584	-1.557	210.691	-39.807	-61.22	82.932	122.214	-20.028	93.839												34.178	29.655	#DIV/0!
30.533	34.755	6.37	-5.346	-66.791	24.396	101.381	-81.587	-51.285	185.356	149.242	-7.326	-3.121												15.79416667	31.87983333	#DIV/0!
30.667	45.56	16.779	34.401	-76.943	40.562	256.128	19.112	-64.331	312.822	21.445	-20.803	-31.475												52.74783333	39.46166667	#DIV/0!
30.8	-16.035	-5.34	24.439	-47.988	32.872	209.69	-67.282	138.19	-14.491	221.986	31.789	23.764												32.93966667	55.65933333	#DIV/0!
30.933	51.915	17.443	-2.761	-29.087	13.715	360.928	-35.885	135.016	-330.476	176.064	18.431	50.044												68.69216667	2.199	#DIV/0!
31.067	7.294	42.239	-13.268	-78.742	49.734	225.726	-17.406	210.081	-451.983	134.125	-1.313	-25.071												38.8305	-25.26116667	#DIV/0!
31.2	49.58	6.385	17.555	-44.738	58.252	231.567	14.148	193.463	-321.642	165.594	-16.453	29.159												53.10016667	10.7115	#DIV/0!
31.333	35.996	-12.568	-2.17	-49.985	15.165	196.045	93.425	169.545	-21.618	175.61	11.561	36.391												30.41383333	77.48566667	#DIV/0!
31.467	184.971	29.982	14.125	-15.952	56.366	205.6	21.957	27.306	-95.65	142.24	4.393	7.177												79.182	17.90383333	#DIV/0!
31.6	59.795	48.406	-10.698	-71.476	27.978	262.729	23.914	-8.67	222.235	159.915	3.706	188.241												52.789	98.2235	#DIV/0!
31.733	47.709	22.463	-14.003	-182.642	-5.801	235.033	28.047	11.547	88.69	138.878	-13.928	205.674												17.1265	76.48466667	#DIV/0!
31.867	35.902	-9.679	-27.604	90.688	7.243	228.221	80.574	63.264	179.278	193.104	-10.155	74.767												54.1285	96.80533333	#DIV/0!
32	48.184	48.588	33.119	-61.573	-7.899	211.682	160.423	12.198	551.28	320.898	-19.407	23.323												45.35016667	174.7858333	#DIV/0!
32.133	22.337	-43.081	94.667	19.322	-8.768	198.719	-35.574	46.944	49.39	99.593	20.002	9.341												47.19933333	31.616	#DIV/0!
32.267	26.132	18.164	78.327	-17.907	9.505	166.752	7.321	96.654	-21.835	132.559	12.865	-3.299												46.82883333	37.3775	#DIV/0!
32.4	14.643	13.881	51.693	4.152	1.217	184.569	17.775	67.413	109.833	174.096	-9.885	31.86												45.02583333	65.182	#DIV/0!
32.533	31.829	18.065	116.817	-3.635	19.348	281.439	25.852	87.256	187.633	140.816	9.584	50.369												77.3105	83.585	#DIV/0!
32.667	1.172	-23.503	80.243	21.377	58.389	237.136	51.174	113.788	80.286	164.618	18.688	11.326												62.469	73.31333333	#DIV/0!
32.8	13.134	61.314	65.799	-3.653	8.745	294.141	19.362	59.083	240.633	133.738	20.527	77.096												73.24666667	91.73983333	#DIV/0!
32.933	20.979	-16.598	36.413	3.835	68.033	256.418	9.892	139.622	217.581	191.435	4.481	48.058												61.51333333	101.8448333	#DIV/0!
33.067	16.418	34.995	7.465	-10.666	34.657	187.561	30.077	67.865	56.711	157.25	7.464	37.958												45.07166667	59.55416667	#DIV/0!
33.2	36.732	25.968	27.2	6.445	17.787	118.872	47.355	301.247	116.228	150.179	17.286	33.416												38.834	110.9518333	#DIV/0!
33.333	28.695	43.886	35.954	-17.396	19.781	228.98	13.97	201.354	263.447	133.185	-13.623	25.543												56.65	103.9793333	#DIV/0!
33.467	7.199	12.599	51.49	18.855	49.951	272.682	39.667	134.888	109.37	50.272	-1.523	-15.957												68.796	52.78616667	#DIV/0!
33.6	-3.484	13.3	14.082	4.308	38.636	228.907	16.47	175.481	31.454	127.86	-12.751	95.694												49.2915	72.368	#DIV/0!
33.733	-7.426	16.863	42.084	-3.252	24.175	232.191	24.038	113.016	32.707	126.864	29.947	27.121												50.7725	58.94883333	#DIV/0!
33.867	18.793	-14.784	20.272	-15.666	45.971	395.236	42.919	128.046	201.784	108.558	-5.681	-11.053												74.97033333	77.42883333	#DIV/0!
34	6.796	9.932	42.49	-3.937	37.464	246.151	75.119	158.597	87.414	124.475	4.077	32.171												56.48266667	80.30883333	#DIV/0!
34.133	12.992	4.957	33.807	-12.53	2.444	301.621	27.415	123.016	422.888	242.637	9.799	-114.594												57.21516667	118.5268333	#DIV/0!
34.267	-11.99	-7.406	38.48	20.916	-28.515	244.123	54.557	103.727	-202.851	170.589	-23.937	24.539												42.60133333	21.104	#DIV/0!
34.4	13.788	2.877	70.229	-7.019	-6.36	190.202	34.88	112.371	143.16	-109.476	-0.717	5.973												43.95283333	31.03183333	#DIV/0!
34.533	-3.72	2.439	56.889	-15.761	-5.737	174.611	66.668	83.455	30.637	137.352	10.633	-2.094												34.78683333	54.44183333	#DIV/0!
34.667	11.14	18.393	27.006	-9.228	-19.534	223.813	159.69	52.56	128.202	-45.38	22.395	4.262												41.93166667	53.6215	#DIV/0!
34.8	-2.735	15.616	47.992	-1.297	14.476	226.249	-71.305	84.72	136.76	269.225	15.166	4.28												50.05016667	73.141	#DIV/0!
34.933	-2.226	21.013	24.775	2.23	-3.47	224.485	9.753	136.197	159.613	80.646	6.577	-7.296												44.46783333	64.24833333	#DIV/0!
35.067	-8.848	12.547	15.708	5.901	0.177	173.929	33.152	95.907	261.747	120.404	12.452	10.843												33.23566667	89.08416667	#DIV/0!
35.2	-13.148	30.969	-2.382	-31.717	-10.501	192.781	29.642	226.411	115.307	195.388	1.046	17.378												27.667	97.52866667	#DIV/0!
35.333	-12.741	17.231	42.695	41.923	3.483	163.888	77.354	97.338	34.904	126.267	14.901	-14.674												42.7465	56.015	#DIV/0!
35.467	14.625	23.184	21.464	-18.071	7.573	195.462	55.486	-107.193	204.061	118.264	5.996	9.589												40.70616667	47.7005	#DIV/0!
35.6	14.047	-2.082	-17.959	1.934	21.672	212.844	113.713	-5.082	244.71	51.899	12.539	-33.405												38.40933333	64.06233333	#DIV/0!
35.733	-10.715	22.703	-8.143	-4.112	32.334	187.157	63.215	84.166	-74.668	78.136	19.12	-39.391												36.53733333	21.763	#DIV/0!
35.867	0.635	-3.395	26.985	6.955	-23.426	212.487	19.552	280.249	80.282	67.048	-12.436	-54.13												36.70683333	63.4275	#DIV/0!
36	18.287	43.653	34.848	-19.563	-10.375	223.415	160.863	193.307	182.326	118.45	13.863	-78.566												48.3775	98.37383333	#DIV/0!
36.133	11.869	6.849	17.05	14.37	2.907	226.915	-104.594	80.863	71.346	-28.976	-29.458	-55.781												46.66	-11.1	#DIV/0!
36.267	-9.307	18.008	9.426	-12.361	0.774	52.47	119.505	108.86	202.259	258.459	-18.331	-72.471												9.835	99.7135	#DIV/0!
36.4	-5.45	8.081	3.841	14.863	21.335	192.659	91.343	58.499	151.39	-10.893	58.039	-67.931												39.2215	46.74116667	#DIV/0!
36.533	-12.607	-15.557	21.189	-13.011	-3.223	218.004	90.106	63.125	85.652	222.995	22.479	-96.176												32.46583333	64.69683333	#DIV/0!
36.667	-3.404	3.948	41.972	5.231	-24.795	176.209	5.219	138.986	178.785	147.931	30.854	-81.457												33.1935	70.053	#DIV/0!
36.8	-9.57	9.619	26.71	18.272	22.56	186.329	59.21	155.976	147.462	107.657	21.243	-94.988												42.32	66.09333333	#DIV/0!
36.933	8.98	16.028	30.301	-9.723	-29.556	225.617	15.207	181.683	159.322	85.838	5.608	-36.974												40.2745	68.44733333	#DIV/0!
37.067	-9.715	-4.381	42.988	7.13	1.521	185.088	-16.309	126.642	193.365	138.981	8.675	-141.202												37.10516667	51.692	#DIV/0!
37.2	6.333	14.705	4.488	-5.082	9.791	137.139	33.494	137.935	341.812	111.26	6.228	-166.718												27.89566667	77.33516667	#DIV/0!
37.333	28.229	7.574	-2.299	-19.839	-65.673	259.401	37.685	-28.848	61.082	144.353	-0.616	-210.82												34.5655	0.472666667	#DIV/0!
37.467	-122.697	-30.086	50.034	-20.815	-83.371	146.58	8.076	108.994	-16.898	286.717	20.973	-68.39												-10.05916667	56.57866667	#DIV/0!
37.6	105	-4.198	25.285	-34.327	-161.338	172.805	45.996	100.062	163.342	-119.1	6.682	-28.675												17.2045	28.05116667	#DIV/0!
37.733	21.443	7.236	51.847	-34.655	-144.796	193.776	70.637	45.225	216.338	36.652	2.165	-25.596												15.8085	57.57016667	#DIV/0!
37.867	-10.892	7.911	14.637	-13.979	-104.835	171.878	49.274	54.255	179.347	63.113	-20.467	-24.267												10.78666667	50.20916667	#DIV/0!
38	10.032	3.31	43.078	-32.025	-114.152	197.095	22.537	88.787	154.972	102.574	16.392	-9.185												17.88966667	62.6795	#DIV/0!
38.133	-0.812	-1.751	27.309	-24.544	-101.89	81.795	124.41	82.8	142.37	126.771	50.576	6.954												-3.3155	88.98016667	#DIV/0!
38.267	-2.707	-9.279	37.434	-29.431	-41.965	178.213	151.544	68.593	206.47	40.485	-13.211	96.598												22.04416667	91.7465	#DIV/0!
38.4	-15.088	-16.075	6.064	-25.17	-4.376	143.527	49.807	175.634	107.389	103.07	-14.422	116.796												14.81366667	89.71233333	#DIV/0!
38.533	34.748	10.182	-8.18	-14.695	-43.29	189.433	94.288	131.386	240.617	90.434	37.793	147.012												28.033	123.5883333	#DIV/0!
38.667	-20.223	-5.68	32.509	-13.036	-23.048	116.844	36.27	151.221	53.318	168.845	-156.639	26.161												14.561	46.52933333	#DIV/0!
38.8	9.329	13.467	-2.301	-21.717	-17.746	308.78	28.034	94.885	453.6	133.277	187.533	18.182												48.302	152.5851667	#DIV/0!
38.933	18.625	-31.546	-20.887	9.583	-11.398	104.674	11.357	134.004	112.991	86.223	60.283	-34.748												11.5085	61.685	#DIV/0!
39.067	-3.746	-4.291	-1.878	-20.639	10.404	167.466	12.133	173.405	79.873	100.006	9.165	-7.771												24.55266667	61.13516667	#DIV/0!
39.2	-2.82	16.594	5.747	-66.634	15.387	162.305	3.34	122.449	195.503	32.599	21.638	20.322												21.76316667	65.97516667	#DIV/0!
39.333	-7.538	-24.41	-11.58	-122.433	-19.063	88.621	-32.229	181.586	318.921	-11.983	-1.16	34.988												-16.06716667	81.68716667	#DIV/0!
39.467	-13.656	-9.548	4.572	-92.654	7.426	140.937	27.816	181.629	235.233	-186.129	-21.336	97.883												6.1795	55.84933333	#DIV/0!
39.6	-14.913	-11.167	-9.703	-89.149	-11.098	173.056	-12.803	123.053	238.481	240.727	14.259	127.759												6.171	121.9126667	#DIV/0!
39.733	23.375	33.482	7.506	-121.643	-4.601	150.51	-156.087	49.89	185.572	9.163	9.868	56.12												14.7715	25.75433333	#DIV/0!
39.867	22.826	-31.51	13.185	-98.568	4.466	194.503	-259.356	93.58	181.552	-22.908	-27.982	45.17												17.48366667	1.676	#DIV/0!
40	-14.676	20.844	18.851	-124.003	22.737	171.791	-228.496	154.678	321.424	57.881	4.522	65.623												15.924	62.60533333	#DIV/0!
40.133	43.67	0.413	-3.844	-87.193	-5.641	22.81	-200.339	105.288	-37.874	52.827	30.044	31.178												-4.964166667	-3.146	#DIV/0!
40.267	12.861	-13.549	1.75	-75.313	36.151	196.686	-71.01	98.799	305.612	149.664	148.341	79.51												26.431	118.486	#DIV/0!
40.4	99.472	8.895	2.179	45.669	350.195	327.756	507.184	96.259	365.189	247.785	384.237	379.049												139.0276667	329.9505	#DIV/0!
40.533	160.734	69.657	-3.774	281.042	288.062	279.407	514.741	226.354	240.728	469.388	185.727	322.735												179.188	326.6121667	#DIV/0!
40.667	198.819	256.102	9.719	234.235	159.71	370.359	471.426	231.51	166.718	236.72	282.427	198.604												204.824	264.5675	#DIV/0!
40.8	169.966	214.335	12.34	165.513	143.173	431.921	404.393	140.247	238.947	273.186	362.776	277.284												189.5413333	282.8055	#DIV/0!
40.933	153.568	200.78	74.073	181.349	213.028	236.902	503.919	123.347	252.082	-150.646	261.908	249.698												176.6166667	206.718	#DIV/0!
41.067	181.24	149.454	73.034	281.15	292.776	299.181	502.132	192.78	313.001	-515.875	261.422	396.702												212.8058333	191.6936667	#DIV/0!
41.2	72.752	182.646	70.589	194.046	498.992	271.165	447.063	221.573	211.793	-563.71	359.016	279.056												215.0316667	159.1318333	#DIV/0!
41.333	85.73	177.908	30.165	194.58	483.669	210.247	405.992	366.895	201.381	-317.832	152.058	279.211												197.0498333	181.2841667	#DIV/0!
41.467	26.615	118.891	-3.264	88.81	465.449	199.336	261.485	205.607	27.61	-139.516	65.98	205.597												149.3061667	104.4605	#DIV/0!
41.6	44.545	123.417	13.075	36	265.784	191.2	231.74	158.239	111.991	-88.153	207.109	209.147												112.3368333	138.3455	#DIV/0!
41.733	30.983	103.037	14.815	26.489	-15.249	156.912	197.571	10.535	-53.271	-60.936	64.435	108.612												52.83116667	44.491	#DIV/0!
41.867	10.498	120.599	10.313	60.566	188.318	180.989	168.185	267.704	136.378	-51.458	-84.737	138.352												95.21383333	95.73733333	#DIV/0!
42	14.611	89.047	-11.229	30.179	102.28	176.693	138.71	152.093	38.166	-73.058	29.523	108.489												66.93016667	65.65383333	#DIV/0!
42.133	3.842	145.786	-6.88	26.865	-71.21	157.034	151.941	190.666	-141.971	-39.809	25.288	81.274												42.57283333	44.56483333	#DIV/0!
42.267	-7.684	132.764	-9.97	60.454	-1.253	-22.465	213.739	178.177	183.132	-36.81	-12.216	56.476												25.30766667	97.083	#DIV/0!
42.4	-13.014	124.53	12.77	-16.407	13.461	191.941	164.586	163.472	6.14	-199.752	42.4	155.137												52.2135	55.3305	#DIV/0!
42.533	11.033	148.085	4.617	-7.587	14.303	93.588	151.289	208.239	-2.085	-237.198	108.286	150.846												44.0065	63.2295	#DIV/0!
42.667	-8.583	204.14	2.719	3.916	-3.143	132.77	163.265	173.708	30.784	-193.887	55.005	140.763												55.30316667	61.60633333	#DIV/0!
42.8	33.651	135.089	-0.549	35.92	45.796	259.128	224.256	131.242	94.442	-252.22	105.599	130.823												84.83916667	72.357	#DIV/0!
42.933	-3.835	150.55	-4.283	-4.239	32.398	39.221	167.091	149.393	-110.234	-197.169	150.627	31.028												34.96866667	31.78933333	#DIV/0!
43.067	-7.603	100.744	-6.101	-20.798	15.012	161.092	195.948	165.017	40.283	-177.04	36.279	166.256												40.391	71.12383333	#DIV/0!
43.2	31.156	165.005	10.26	19.8	19.014	181.071	163.684	96.847	-65.709	-194.527	-8.216	187.638												71.051	29.95283333	#DIV/0!
43.333	8.029	150.483	-4.68	-4.152	13.268	156.6	197.97	145.129	172.767	-317.136	39.069	183.701												53.258	70.25	#DIV/0!
43.467	-5.869	165.826	4.431	33.435	-3.491	144.372	171.762	180.237	146.098	-249.687	13.991	248.831												56.45066667	85.20533333	#DIV/0!
43.6	28.028	137.247	-16.042	8.19	21.921	218.598	222.473	230.771	216.711	-306.984	18.333	115.722												66.32366667	82.83766667	#DIV/0!
43.733	4.243	100.232	-3.629	11.582	-13.521	192.94	190.473	161.884	78.468	-371.244	4.724	38.994												48.64116667	17.2165	#DIV/0!
43.867	-21.877	69.521	5.605	-5.489	4.689	177.212	203.246	155.618	239.903	-261.889	23.622	-51.451												38.27683333	51.50816667	#DIV/0!
44	-20.476	89.887	3.567	3.882	3.764	168.632	195.807	182.484	105.453	-153.261	20.594	-8.628												41.54266667	57.07483333	#DIV/0!
44.133	42.775	80.33	12.057	-11.022	14.61	76.257	167.138	176.363	177.497	133.059	-32.625	45.185												35.8345	111.1028333	#DIV/0!
44.267	-19.6	140.562	-7.703	-3.991	-3.566	168.448	173.845	160.467	217.638	53.749	9.268	84.507												45.69166667	116.579	#DIV/0!
44.4	9.506	76.333	10.799	-21.655	-6.408	149.735	226.279	96.83	154.745	47.796	15.967	95.946												36.385	106.2605	#DIV/0!
44.533	-5.732	104.072	15	-9.212	8.469	104.739	163.44	118.562	231.077	47.209	55.217	103.78												36.22266667	119.8808333	#DIV/0!
44.667	33.292	91.713	-19.555	-10.257	12.814	190.46	226.089	-27.848	-7.606	112.741	-4.38	227.886												49.7445	87.81366667	#DIV/0!
44.8	12.117	75.437	-0.875	-17.316	-12.068	178.109	176.527	164.369	121.124	32.647	-18.743	161.372												39.234	106.216	#DIV/0!
44.933	57.532	71.979	-8.273	-26.352	22.179	122.386	124.11	99.857	456.816	45.314	-8.234	177.745												39.9085	149.268	#DIV/0!
45.067	99.414	109.388	-33.32	8.688	8.587	168.798	75.511	70.778	-191.574	-59.714	-2.927	89.621												60.25916667	-3.050833333	#DIV/0!
45.2	125.659	169.077	-42.317	-5.709	15.185	99.938	50.533	148.021	76.388	138.632	6.198	153.609												60.3055	95.5635	#DIV/0!
45.333	38.669	73.657	43.539	-12.228	2.896	81.611	24.576	161.931	-42.347	132.47	-153.248	265.167												38.024	64.75816667	#DIV/0!
45.467	71.526	142.915	45.934	-13.365	8.181	155.277	2.869	143.143	171.306	73.716	172.353	125.186												68.41133333	114.7621667	#DIV/0!
45.6	61.259	54.887	21.85	-18.911	19.318	171.734	32.997	144.689	176.884	212.234	21.568	52.251												51.6895	106.7705	#DIV/0!
45.733	34.093	90.133	-18.387	9.878	12.612	150.416	-18.835	107.496	47.788	87.543	26.246	-12.909												46.4575	39.55483333	#DIV/0!
45.867	13.39	91.19	31.167	-1.266	18.486	165.48	13.12	144.373	82.813	61.988	7.121	-40.704												53.0745	44.78516667	#DIV/0!
46	68.82	95.018	-30.186	88.679	34.571	144.789	27.042	161.516	61.044	126.217	-18.933	-29.02												66.9485	54.64433333	#DIV/0!
46.133	-18.783	92.92	19.649	5.104	1.542	160.56	-1.781	102.826	197.142	112.006	-19.483	75.049												43.49866667	77.6265	#DIV/0!
46.267	15.606	83.961	-17.597	1.897	16.187	174.542	39.745	163.378	35.079	167.012	-4.263	83.521												45.766	80.74533333	#DIV/0!
46.4	19.513	64.251	2.949	-17.917	12.914	182.748	67.37	154.159	23.767	118.269	-6.852	51.884												44.07633333	68.0995	#DIV/0!
46.533	7.202	96.52	-0.962	18.701	-20.337	144.147	60.242	137.114	41.974	164.28	10.936	60.954												40.8785	79.25	#DIV/0!
46.667	-1.929	30.896	15.242	-20.355	22.765	174.026	43.742	91.878	-39.986	9.972	18.16	70.863												36.77416667	32.43816667	#DIV/0!
46.8	-9.372	126.731	13.985	-12.582	6.02	160.608	-9.73	131.826	236.63	279.134	41.158	182.374												47.565	143.5653333	#DIV/0!
46.933	-5.94	118.749	-10.957	1.355	4.669	160.231	25.39	107.621	-138.686	343.577	-24.113	210.364												44.6845	87.35883333	#DIV/0!
47.067	-0.719	89.8	13.469	-100.821	-35.074	32.837	-211.837	148.285	276.473	81.825	-4.956	91.702												-0.084666667	63.582	#DIV/0!
47.2	-1.48	20.479	-3.859	-13.061	4.634	291.028	-273.372	174.713	-41.286	123.223	-19.515	97.186												49.6235	10.15816667	#DIV/0!
47.333	0.615	46.462	-3.952	123.738	17.694	125.468	-319.24	207.039	109.313	132.791	-9.346	19.978												51.67083333	23.4225	#DIV/0!
47.467	3.52	84.29	2.619	13.64	4.064	57.069	-275.719	151.075	338.34	117.673	-7.233	25.681												27.53366667	58.30283333	#DIV/0!
47.6	-7.668	37.284	11.873	-11.466	83.566	258.821	-239.721	144.493	203.7	168.617	-10.166	24.147												62.06833333	48.51166667	#DIV/0!
47.733	-1.21	33.22	-10.013	7.122	58.074	192.844	-218.937	183.063	258.33	172.092	-3.901	22.923												46.67283333	68.92833333	#DIV/0!
47.867	-3.736	3.16	-9.43	-14.019	49.135	61.786	-235.817	134.582	-6.494	162.259	-90.133	28.633												14.48266667	-1.161666667	#DIV/0!
48	-3.435	17.579	-13.014	-3.621	12.185	159.092	-171.285	81.526	30.015	117.954	-130.919	54.661												28.131	-3.008	#DIV/0!
48.133	2.922	64.262	-9.577	18.416	8.035	192.474	-8.418	96.715	-45.983	119.153	-198.298	79.542												46.08866667	7.1185	#DIV/0!
48.267	1.749	-11.5	2.865	7.538	16.54	149.462	47.181	206.101	-27.549	85.744	-197.169	95.796												27.77566667	35.01733333	#DIV/0!
48.4	-1.737	25.002	3.792	9.42	12.831	146.586	24.475	239.902	-250.652	87.278	-199.096	33.74												32.649	-10.7255	#DIV/0!
48.533	8.682	27.916	10.214	-116.237	-22.194	190.575	209.58	55.555	-214.668	147.439	-26.352	58.907												16.49266667	38.41016667	#DIV/0!
48.667	-3.99	-6.777	-2.413	21.722	16.623	142.569	248.512	178.215	-128.03	8.867	-128.775	65.12												27.95566667	40.6515	#DIV/0!
48.8	-18.478	16.535	-2.576	108.724	100.967	172.346	87.304	167.58	-380.89	146.919	-80.965	36.922												62.91966667	-3.855	#DIV/0!
48.933	6.948	66.104	2.779	5.752	142.851	140.821	117.593	191.905	-523.059	195.672	-30.876	79.033												60.87583333	5.044666667	#DIV/0!
49.067	-4.001	-50.291	1.227	-15.922	-172.195	159.759	39.923	296.201	-481.069	175.867	-46.514	23.269												-13.5705	1.2795	#DIV/0!
49.2	-17.038	20.253	-9.612	9.59	-445.298	190.839	35.537	162.32	-254.922	94.43	13.626	83.748												-41.87766667	22.4565	#DIV/0!
49.333	5.481	14.345	-7.27	6.672	-206.616	162.114	37.239	40.952	-365.542	121.977	-154.734	76.999												-4.212333333	-40.51816667	#DIV/0!
49.467	-34.256	35.128	11.352	-112.164	-37.332	332.572	44.829	297.457	-77.449	75.608	133.283	52.122												32.55	87.64166667	#DIV/0!
49.6	-14.524	-12.908	-14.439	116.832	100.938	90.975	40.454	33.124	63.679	187.914	-20.479	97.124												44.479	66.96933333	#DIV/0!
49.733	-37.059	34.056	5.947	2.396	110.225	193.317	81.501	-46.082	-249.181	146.34	9.555	94.863												51.48033333	6.166	#DIV/0!
49.867	10.297	-10.457	-7.49	-116.822	31.545	197.623	36.661	33.068	-245.221	136.924	-81.328	70.408												17.44933333	-8.248	#DIV/0!
50	-6.557	8.653	-8.875	-2.007	71.928	235.621	28.111	106.382	-319.265	149.795	198.214	45.862												49.79383333	34.84983333	#DIV/0!
50.133	-26.446	53.211	-3.498	118.48	87.375	238.81	54.333	88.603	-182.456	112.458	59.357	46.887												77.98866667	29.86366667	#DIV/0!
50.267	-20.709	-0.726	-8.086	25.986	23.047	195.948	39.203	228.53	-552.162	99.968	40.754	130.353												35.91	-2.225666667	#DIV/0!
50.4	11.931	47.597	3.929	-86.362	78.54	291.501	67.963	143.37	-217.385	143.45	31.884	67.777												57.856	39.50983333	#DIV/0!
50.533	12.32	84.907	12.679	8.53	111.908	113.935	83.36	135.857	-283.884	154.162	4.466	67.067												57.37983333	26.838	#DIV/0!
50.667	5.004	73.902	-18.742	-10.74	166.476	165.062	95.895	134.719	-143.6	244.803	80.984	72.395												63.49366667	80.866	#DIV/0!
50.8	-11.296	25.513	6.26	-2.384	123.186	138.991	115.347	111.018	-400.487	77.945	30.001	41.662												46.71166667	-4.085666667	#DIV/0!
50.933	-5.068	76.978	-8.543	6.967	79.647	199.27	70.347	32.159	-164.178	36.044	-20.257	-0.596												58.2085	-7.746833333	#DIV/0!
51.067	-5.272	9.91	12.108	5.757	58.183	151.385	12.201	166.183	-225.51	130.315	-139.437	44.494												38.6785	-1.959	#DIV/0!
51.2	15.337	87.649	20.772	-2.328	28.083	165.612	50.069	105.53	-267.369	105.187	124.631	150.956												52.52083333	44.834	#DIV/0!
51.333	1.167	-6.501	7.404	120.165	26.839	179.677	30.165	119.694	-76.811	142.008	2.85	100.615												54.79183333	53.08683333	#DIV/0!
51.467	2.508	-7.915	13.285	-108.742	9.337	143.001	77.587	127.922	8.06	117.118	-47.493	49.008												8.579	55.367	#DIV/0!
51.6	-39.273	17.744	2.121	3.375	68.072	131.512	29.712	115.036	54.788	107.506	59.685	58.05												30.59183333	70.79616667	#DIV/0!
51.733	-13.091	14.424	2.386	115.737	1.311	180.525	88.255	155.633	69.248	86.213	77.138	31.622												50.21533333	84.68483333	#DIV/0!
51.867	-27.018	-12.893	3.328	-132.567	22.284	142.138	103.664	151.572	401.37	22.477	122.279	18.405												-0.788	136.6278333	#DIV/0!
52	-20.522	23.72	-16.328	39.116	47.646	211.751	65.518	143.275	182.793	10.549	130.978	66.008												47.56383333	99.8535	#DIV/0!
52.133	4.234	-6.083	-16.357	-13.524	26.175	170.4	99.457	138.205	77.035	66.747	140.679	91.762												27.47416667	102.3141667	#DIV/0!
52.267	-33.139	7.065	27.548	34.413	43.222	184	83.605	128.675	186.533	42.81	39.155	82.145												43.8515	93.8205	#DIV/0!
52.4	-13.197	-3.818	18.075	-24.058	63.71	177.603	30.792	93.126	-11.241	26.395	-87.679	16.577												36.38583333	11.32833333	#DIV/0!
52.533	-27.239	1.253	18.771	-16.743	64.213	88.996	59.125	251.826	118.899	-9.253	12.942	27.435												21.54183333	76.829	#DIV/0!
52.667	-49.383	-11.485	27.628	-2.046	24.297	196.476	28.762	99.393	91.254	-14.65	24.328	33.61												30.9145	43.78283333	#DIV/0!
52.8	-32.797	-24.417	21.564	119.148	71.557	179.828	28.701	187.062	181.673	17.226	-17.055	9.108												55.81383333	67.78583333	#DIV/0!
52.933	-10.2	-25.792	12.713	-94.597	71.763	241.267	62.491	172.694	138.357	6.742	26.54	38.537												32.52566667	74.22683333	#DIV/0!
53.067	11.384	23.833	16.218	20.094	68.265	180.297	79.933	92.417	68.165	-51.875	-6.792	34.52												53.3485	36.06133333	#DIV/0!
53.2	34.601	-4.162	-4.055	-16.439	42.616	183.528	-25.473	145.548	67.562	-68.194	16.885	54.081												39.34816667	31.73483333	#DIV/0!
53.333	11.431	-18.964	-7.007	31.345	9.232	186.833	81.12	132.67	163.638	-20.945	18.419	73.334												35.47833333	74.706	#DIV/0!
53.467	-24.213	7.762	-7.844	-24.663	18.786	215.261	5.35	176.464	162.603	-162.296	45.099	26.343												30.84816667	42.2605	#DIV/0!
53.6	-93.984	51.562	-7.51	111.698	65.147	235.308	-7.69	-11.868	-49.689	-233.855	-14.443	56.102												60.37016667	-43.57383333	#DIV/0!
53.733	-53.645	-5.366	12.335	-106.357	10.328	222.543	13.977	227.102	164.359	-264.918	2.375	35.696												13.30633333	29.76516667	#DIV/0!
53.867	-28.849	-3.008	32.078	118.443	7.188	220.864	48.441	164.589	170.681	-329.699	-1.6	196.922												57.786	41.55566667	#DIV/0!
54	-14.183	31.034	2.684	-1.152	23.921	206.981	1.914	121.959	-129.427	-99.456	1.593	139.27												41.5475	5.9755	#DIV/0!
54.133	-15.952	-34.197	-12.716	-4.063	-21.518	181.701	4.235	149.805	27.275	-86.9	4.902	211.652												15.5425	51.82816667	#DIV/0!
54.267	15.077	-0.873	6.403	-108.86	18.944	173.217	-6.869	-3.232	92.873	-116.143	-19.298	136.489												17.318	13.97	#DIV/0!
54.4	-40.867	12.353	2.481	11.383	16.39	197.576	-5.033	129.513	32.023	-214.232	-6.59	138.313												33.21933333	12.33233333	#DIV/0!
54.533	-0.287	17.255	6.481	-13.772	-6.5	189.217	3.692	102.385	69.149	-299.493	-0.912	71.691												32.06566667	-8.914666667	#DIV/0!
54.667	18.927	35.223	-7.205	18.177	38.51	153.601	-79.29	275.018	160.367	-159.426	20.174	81.383												42.87216667	49.70433333	#DIV/0!
54.8	22.928	71.214	-12.187	5.841	65.402	173.297	-184.636	40.698	211.609	-340.853	28.087	90.009												54.41583333	-25.84766667	#DIV/0!
54.933	6.483	33.959	33.383	-6.413	90.88	148.745	-210.108	147.955	66.975	-66.221	8.909	110.555												51.17283333	9.6775	#DIV/0!
55.067	10.798	120.768	-3.555	-11.236	104.034	164.364	-184.001	83.514	420.006	69.776	-3.049	132.563												64.1955	86.46816667	#DIV/0!
55.2	-15.091	70.465	-12.207	-5.674	107.333	183.62	-223.689	168.848	33.153	294.408	-21.713	134.376												54.741	64.2305	#DIV/0!
55.333	18.597	78.62	11.08	13.136	72.723	148.789	-149.692	174.541	101.659	233.799	-5.464	167.804												57.1575	87.10783333	#DIV/0!
55.467	-79.661	86.494	47.963	113.279	42.601	221.519	-216.765	159.332	156.416	248.252	2.75	128.062												72.0325	79.6745	#DIV/0!
55.6	43.682	68.763	-3.319	-4.819	39.465	183.573	-285.562	208.978	95.608	234.054	-14.407	54.801												54.5575	48.912	#DIV/0!
55.733	37.923	84.196	-7.561	-3.394	103.835	155.429	-295.107	278.647	8.469	154.472	-14.383	29.757												61.738	26.97583333	#DIV/0!
55.867	17.229	79.548	-4.629	-112.82	56.32	134.003	-259.332	-20.311	162.092	197.365	1.246	84.931												28.27516667	27.66516667	#DIV/0!
56	5.392	62.621	10.707	-6.643	27.276	144.083	-347.86	115.712	-125.039	197.738	24.726	74.637												40.57266667	-10.01433333	#DIV/0!
56.133	130.798	81.979	-13.427	13.114	6.795	137.226	-299.026	255.061	111.599	467.822	31.663	84.904												59.41416667	108.6705	#DIV/0!
56.267	23.105	66.126	9.485	13.236	-30.713	142.098	-249.162	11.031	26.638	156.848	-17.973	149.428												37.22283333	12.80166667	#DIV/0!
56.4	17.55	28.054	-9.013	-10.06	52.241	144.177	-232.293	161.083	-83.56	155.869	-2.299	107.022												37.15816667	17.637	#DIV/0!
56.533	27.756	67.63	-1.922	1.968	36.152	160.223	-207.479	121.84	35.161	156.252	-3.402	116.284												48.6345	36.44266667	#DIV/0!
56.667	57.444	71.223	-14.703	-8.155	-2.928	188.512	-187.924	148.583	-88.068	-2.041	-7.13	129.068												48.5655	-1.252	#DIV/0!
56.8	34.27	68.031	-25.996	5.256	42.162	125.343	-377.229	104.472	-98.552	154.271	-30.471	137.558												41.511	-18.32516667	#DIV/0!
56.933	52.512	23.728	-15.357	-8.524	18.76	163.77	-222.105	123.56	105.666	306.895	16.097	129.063												39.14816667	76.52933333	#DIV/0!
57.067	24.717	24.245	8.558	-16.332	15.996	162.394	-243.307	110.777	-289.18	304.445	10.964	214.314												36.59633333	18.00216667	#DIV/0!
57.2	19.013	28.331	-29.348	21.301	59.835	179.726	-240.328	131.392	-172.18	153.56	8.219	73.806												46.47633333	-7.5885	#DIV/0!
57.333	-115.624	-15.457	-13.247	27.64	80.68	178.573	-233.941	160.338	-337.364	-3.191	29.445	-94.455												23.76083333	-79.86133333	#DIV/0!
57.467	51.183	79.719	-30.192	-3.045	46.797	234.433	-237.968	84.876	-417.705	153.921	-32.814	48.559												63.14916667	-66.85516667	#DIV/0!
57.6	61.695	37.545	5.115	36.008	-19.604	222.858	32.014	118.856	-347.273	154.387	-21.263	118.064												57.2695	9.130833333	#DIV/0!
57.733	-7.949	66.381	-27.453	-3.685	11.846	173.863	-10.271	166.958	-129.981	155.049	-42.008	284.364												35.5005	70.68516667	#DIV/0!
57.867	43.91	76.961	-19.625	-1.07	7.871	184.746	61.498	112.046	-149.618	-609.792	-10.66	87.143												48.79883333	-84.89716667	#DIV/0!
58	25.276	-20.63	-26.894	-26.765	-16.845	220.488	136.385	-12.651	-212.53	-9.279	2.721	115.989												25.77166667	3.439166667	#DIV/0!
58.133	44.544	64.717	-30.863	-4.034	-34.997	188.813	112.153	209.672	-46.157	-3.663	-6.638	168.078												38.03	72.24083333	#DIV/0!
58.267	18.284	32.219	-42.544	18.113	40.306	156.395	143.761	133.062	-289.821	-308.909	17.225	124.455												37.12883333	-30.03783333	#DIV/0!
58.4	47.857	68.242	-24.766	20.139	-7.123	245.593	164.051	114.385	-193.014	-155.549	11.199	87.618												58.32366667	4.781666667	#DIV/0!
58.533	28.863	44.089	-44.963	-8.529	10.176	217.711	149.92	119.659	-436.101	-7.79	-1.144	162.532												41.2245	-2.154	#DIV/0!
58.667	107.512	48.963	-4.63	9.883	-2.348	208.584	177.15	140.071	-251.033	-1720.744	36.814	-55.998												61.32733333	-278.9566667	#DIV/0!
58.8	2.509	41.256	-16.422	-28.088	16.785	206.991	139.586	117.626	-431.207	-236.779	-35.328	83.329												37.17183333	-60.46216667	#DIV/0!
58.933	-101.461	13.76	-11.055	-5.911	39.992	174.37	84.338	143.508	-240.429	-249.214	-52.716	109.916												18.2825	-34.0995	#DIV/0!
59.067	151.932	-6.227	-18.21	-13.327	58.279	148.426	145.576	129.852	-235.709	-307.389	-224.206	97.802												53.47883333	-65.679	#DIV/0!
59.2	21.355	21.249	7.654	-5.412	96.203	197.303	164.258	79.171	-273.098	-233.001	-229.405	82.782												56.392	-68.2155	#DIV/0!
59.333	1.478	10.431	-2.2	117.277	10.733	156.809	160.479	118.157	170.742	-254.311	-123.123	57.177												49.088	21.52016667	#DIV/0!
59.467	-5.293	30.201	-12.97	39.921	67.981	200.929	149.359	158.804	-60.858	-285.266	-210.038	15.555												53.4615	-38.74066667	#DIV/0!
59.6	39.054	-9.82	6.544	8.724	174.928	186.676	224.39	123.501	15.202	-285.707	-151.163	8.748												67.68433333	-10.83816667	#DIV/0!
59.733	6.614	23.132	-6.945	-134.188	-50.042	138.876	169.431	159.037	117.177	-303.28	-148.113	47.07												-3.758833333	6.887	#DIV/0!
59.867	-82.701	138.409	-13.808	0.014	17.635	122.559	142.424	144.353	187.225	-211.953	-258.593	21.79												30.35133333	4.207666667	#DIV/0!
60	60.19	93.231	26.001	31.76	169.407	206.935	167.218	37.152	326.854	-321.013	-152.168	-6.317												97.92066667	8.621	#DIV/0!
