# Supplementary material for: Precise optical control of gene expression in C elegans using improved genetic code expansion and Cre recombinase
Source: eLife. 2021 Aug 5;10:e67075. doi: 10.7554/eLife.67075 (PMC8448529; doi:10.7554/eLife.67075)
Supplement: Figure 5—source data 2. — The light pulse is delivered at the 10 s mark, which corresponds to the ‘0’ mark in the graphs in Figure 5C–E and Figure 5—figure supplement 2. [file elife-67075-fig5-data2.zip › Velocities of animals in Figure 5D,E,F and figure supplement 2/2PLM_14mW_raw_byExpt.csv]

Time(s)	T1	T2	T3	T4	T1	T2	T3	T4	T1	T2	T3	T4	T5	T6	T7	T8		Expt1	Expt2	Expt3
0																		#DIV/0!	#DIV/0!	#DIV/0!
0.133	-5.912	64.346	-13.864	73.525	9.965	-3.214	133.836	138.619	10.545	110.756	10.953	9.178	1.339	-24.956	-6.329	32.676		29.52375	69.8015	18.02025
0.267	-7.389	7.256	23.683	12.405	-15.751	-8.789	72.072	204.345	41.722	68.168	-12.529	57.298	23.618	-64.57	-20.216	11.393		8.98875	62.96925	13.1105
0.4	14.349	67.205	58.319	94.391	28.866	-28.118	41.523	188.834	34.319	65.3	28.763	26.679	72.952	-189.841	6.802	-19.022		58.566	57.77625	3.244
0.533	-2.506	9.744	88.368	82.588	18.118	-24.857	28.04	255.63	-105.994	74.348	136.438	-19.15	-93.224	-94.13	7.074	-4.583		44.5485	69.23275	-12.402625
0.667	-20.783	40.053	124.854	38.733	25.84	-36.027	26.609	151.389	30.841	21.331	158.971	29.715	-237.355	-261.988	-63.577	-8.379		45.71425	41.95275	-41.305125
0.8	45.334	9.537	25.217	132.066	33.756	-19.246	3.7	152.429	72.519	30.615	140.18	-26.25	-130.573	-269.296	-182.362	28.995		53.0385	42.65975	-42.0215
0.933	8.348	21.434	106.86	53.505	-28.38	-47.345	-5.219	154.923	-118.705	14.013	93.376	-23.404	-156.281	-288.04	-222.451	92.066		47.53675	18.49475	-76.17825
1.067	12.287	15.713	-3.429	59.613	18.589	-50.033	-17.608	128.068	143.077	23.249	95.874	7.257	-72.357	-249.97	-182.058	21.62		21.046	19.754	-26.6635
1.2	13.765	41.235	20.712	27.105	-28.098	-1.65	39.329	231.097	30.354	49.936	92.927	-10.569	-119.044	-80.584	-232.709	-35.072		25.70425	60.1695	-38.095125
1.333	-9.354	12.919	15.462	29.308	-10.161	25.954	18.406	124.769	68.458	51.648	131.592	18.025	-95.813	-121.62	-253.82	24.018		12.08375	39.742	-22.189
1.467	48.691	13.289	-57.057	37.713	8.778	24.59	85.49	155.028	95.202	-11.068	91.018	91.851	-147.025	76.99	-181.458	0.818		10.659	68.4715	2.041
1.6	-8.014	19.228	-14.528	18.446	12.928	0.684	-19.999	234.74	54.889	-22.415	140.887	75.193	-117.349	26.903	-87.77	0.847		3.783	57.08825	8.898125
1.733	51.683	23.916	-68.229	39.997	-14.69	27.247	-22.7	103.3	17.969	-36.276	92.836	76.294	-328.843	38.823	-66.315	-12.106		11.84175	23.28925	-27.20225
1.867	-14.047	-11.915	-10.886	-6.84	-13.726	-10.984	-33.281	150.45	-5.546	7.824	115.68	93.489	-249.576	119.943	-83.706	25.25		-10.922	23.11475	2.91975
2	19.784	17.13	-18.701	-38.007	22.29	-72.083	-55.874	118.214	-2.567	-4.775	105.938	62.937	-157.072	134.792	-136.173	-141.09		-4.9485	3.13675	-17.25125
2.133	10.206	-130.764	5.835	2.603	31.024	-9.546	45.216	128.678	29.137	44.596	102.201	52.795	-267.33	149.152	-135.342	-51.875		-28.03	48.843	-9.58325
2.267	3.314	66.075	16.662	-7.64	28.974	-4.51	134.173	112.144	-32.078	98.98	92.455	77.757	-162.256	96.116	-3.976	-49.119		19.60275	67.69525	14.734875
2.4	9.139	31.165	37.58	-1.59	22.205	-34.656	82.494	75.049	-93.047	162.332	19.738	10.566	-236.216	89.074	-134.841	-84.139		19.0735	36.273	-33.316625
2.533	15.187	164.012	109.234	-13.012	-1.286	-20.447	8.9	65.328	-13.969	65.689	13.653	4.429	-195.508	123.359	-135.887	-68.116		68.85525	13.12375	-25.79375
2.667	7.062	52.642	161.005	18.574	28.582	24.805	11.046	121.954	92.763	64.969	39.042	42.667	-236.557	125.004	-134.674	-94.173		59.82075	46.59675	-12.619875
2.8	36.306	27.51	59.554	-1.213	24.034	4.894	74.667	45.61	3.154	83.55	-15.902	0.489	17.986	-74.585	0.664	-66.695		30.53925	37.30125	-6.417375
2.933	-3.585	5.329	-2.325	1.735	72.569	-10.913	96.185	176.778	-33.226	51.474	-22.185	-5.852	-26.002	120.717	135.245	-93.512		0.2885	83.65475	15.832375
3.067	11.567	148.334	51.045	-5.681	52.24	3.126	28.797	56.799	51.484	6.361	-38.644	28.838	-71.186	60.715	-269.104	-109.329		51.31625	35.2405	-42.608125
3.2	40.522	49.584	8.486	36.681	23.063	52.868	31.478	124.019	-103.122	64.511	-31.328	-5.881	-12.197	23.358	134.972	-122.211		33.81825	57.857	-6.48725
3.333	29.152	-23.454	21.377	14.012	89.57	-17.563	40.122	141.751	101.589	28.286	15.669	-0.148	-62.995	142.128	0.421	-120.246		10.27175	63.47	13.088
3.467	97.057	23.455	15.168	54.304	-54.002	22.247	16.307	163.503	5.892	44.338	-11.045	1.51	-144.279	-12.636	-1.328	-184.008		47.496	37.01375	-37.6945
3.6	54.139	74.623	-6.337	19.518	128.875	18.094	1.73	137.349	-60.703	4.489	-26.661	11.493	-181.605	-22.993	-8.07	-136.774		35.48575	71.512	-52.603
3.733	223.901	166.358	-8.729	108.888	87.218	6.977	26.328	158.501	93.982	-28.437	-17.819	5.078	-152.378	-2.459	-135.984	-38.234		122.6045	69.756	-34.531375
3.867	-88.509	52.911	26.28	59.63	19.98	2.534	40.38	173.032	-96.225	-87.278	18.635	-14.52	-138.56	3.779	-136.35	-161.198		12.578	58.9815	-76.464625
4	13.471	6.597	-32.937	74.72	-29.785	-138.022	57.654	128.591	14.07	-140.393	44.414	-44.5	-156.645	-130.608	270.09	-167.888		15.46275	4.6095	-38.9325
4.133	43.561	53.625	-93.164	69.986	48.17	123.966	98.569	147.678	-2.889	-274.212	95.792	-10.685	-256.482	-51.784	-135.806	-138.444		18.502	104.59575	-96.81375
4.267	-5.315	114.062	-197.361	80.199	-13.643	25.971	87.77	200.818	-12.686	-321.166	67.338	-10.872	-175.689	-201.616	-134.738	-186.52		-2.10375	75.229	-121.993625
4.4	22.843	8.172	-148.285	70.877	-7.398	-4.193	36.282	182.833	25.147	-242.428	70.326	33.914	-219.559	-258.358	269.147	-123.437		-11.59825	51.881	-55.656
4.533	-5.888	34.298	-155.581	87.467	-14.584	19.017	74.141	190.108	-4.973	-201.896	56.521	-9.501	-172.037	-214.74	3.244	-105.092		-9.926	67.1705	-81.05925
4.667	-0.962	66.964	-212.733	24.476	88.603	-2.453	45.984	106.548	17.63	-236.911	77.854	19.444	-219.685	-284.597	-134.181	-77.581		-30.56375	59.6705	-104.753375
4.8	15.791	153.508	-213.602	17.564	-60.993	0.933	51.876	226.247	20.369	-257.099	91.263	-23.886	-172.827	-264.28	269.095	8.465		-6.68475	54.51575	-41.1125
4.933	6.206	66.846	-201.75	40.247	24.484	-4.067	35.26	117.307	16.802	-295.316	91.277	2.069	-219.873	-340.186	-117.708	161.226		-22.11275	43.246	-87.713625
5.067	7.04	40.188	-188.44	12.054	9.667	-1.05	57.299	173.448	-14.059	-271.789	51.098	16.75	-275.75	-227.368	65.349	7.843		-32.2895	59.841	-80.99075
5.2	-6.436	49.666	-136.338	70.201	9.333	-25.558	73.165	100.961	63.922	-53.323	59.644	-36.016	-286.934	-74.203	33.3	-23.31		-5.72675	39.47525	-39.615
5.333	-3.967	25.292	-70.514	-16.767	-13.176	-7.841	88.531	123.696	-9.101	-27.788	137.059	6.529	-267.234	-43.695	148.871	-34.479		-16.489	47.8025	-11.22975
5.467	3.553	50.294	-50.57	61.252	20.174	13.937	26.689	157.799	4.236	37.753	-73.996	17.241	-255.531	129.203	180.749	140.063		16.13225	54.64975	22.46475
5.6	9.356	9.76	-13.335	1.543	-1.888	9.884	-9.881	75.192	6.037	29.157	31.774	154.715	-115.327	164.118	242.991	78.976		1.831	18.32675	74.055125
5.733	-19.015	26.67	12.171	13.793	-14.606	24.012	75.864	131.251	27.345	43.765	56.984	137.288	-53.412	239.094	121.681	94.85		8.40475	54.13025	83.449375
5.867	7.459	1.973	-8.063	36.715	20.035	22.761	35.386	149.452	-7.04	27.143	13.935	-7.283	-43.966	287.675	138.573	73.798		9.521	56.9085	60.354375
6	-13.549	28.17	-10.413	4.795	-3.62	20.143	73.581	102.955	164.958	31.09	40.607	214.909	-22.31	265.407	218.916	-41.32		2.25075	48.26475	109.032125
6.133	5.235	22.149	50	-17.495	-5.333	25.837	26.752	126.14	148.563	24.421	37.121	80.323	20.274	332.96	130.513	-3.275		14.97225	43.349	96.3625
6.267	1.186	83.873	83.649	13.793	-23.399	22.869	61.476	87.31	7.213	33.194	66.855	86.354	153.824	242.857	-108.598	18.282		45.62525	37.064	62.497625
6.4	-12.7	-39.591	67.572	2.41	11.361	73.98	68.265	78.986	172.943	17.795	111.331	93.886	173.929	215.065	17.295	-58.163		4.42275	58.148	93.010125
6.533	-6.424	93.47	51.439	51.711	-3.004	7.696	142.752	85.043	-8.416	46.418	30.845	63.374	24.841	240.111	36.815	46.03		47.549	58.12175	60.00225
6.667	20.839	21.578	21.895	9.465	-18.843	138.959	73.051	121.936	281.709	67.078	67.175	-5.632	100.972	153.92	138.707	87.841		18.44425	78.77575	111.47125
6.8	4.402	17.832	54.688	1.613	18.156	-88.156	98.346	103.504	67.902	19.259	32.059	-4.634	94.229	258.68	22.42	110.62		19.63375	32.9625	75.066875
6.933	-3.586	14.548	60.227	19.729	26.196	17.899	73.038	124.251	46.461	-16.544	19.243	-10.737	81.638	100.03	16.195	153.421		22.7295	60.346	48.713375
7.067	-2.342	19.729	73.397	-16.737	48.943	15.13	26.272	156.112	15.702	11.736	-50.336	18.229	35.936	84.17	32.514	246.795		18.51175	61.61425	49.34325
7.2	-12.53	21.146	11.772	-8.34	-8.998	24.87	34.601	124.413	28.037	25.491	-167.795	0.706	46.958	147.386	50.994	78.184		3.012	43.7215	26.245125
7.333	6.781	4.983	9.956	8.083	-33.873	-21.356	73.399	153.699	-6.204	11.973	-108.99	-4.466	95.785	94.986	110.795	64.63		7.45075	42.96725	32.313625
7.467	-1.661	12.25	89.563	23.175	-34.205	20.708	72.235	105.25	-5.693	9.262	-111.064	-13.864	114.98	318.139	259.582	74.576		30.83175	40.997	80.73975
7.6	12.498	-2.613	154.624	10.917	-90.41	-17.968	86.129	76.887	11.175	4.318	-64.974	-11.072	77.929	200.202	206.466	-30.059		43.8565	13.6595	49.248125
7.733	-0.503	6.726	56.946	10.818	-62.005	27.189	55.856	190.924	5.096	9.175	-130.497	-0.387	156.853	179.648	75.424	-26.982		18.49675	52.991	33.54125
7.867	-3.516	-6.486	86.172	-12.037	-13.121	-20.176	67.448	151.887	18.61	5.956	-91.558	0.635	184.348	102.371	102.428	27.777		16.03325	46.5095	43.820875
8	2.314	12.457	104.503	20.807	-210.484	-0.071	33.491	245.792	29.459	-14.34	-93.665	-20.81	112.767	124.174	68.895	86.273		35.02025	17.182	36.594125
8.133	-6.282	17.001	101.935	-1.447	87.589	18.206	30.065	114.291	8.875	15.734	-162.583	-25.695	260.755	37.963	5.089	42.054		27.80175	62.53775	22.774
8.267	-3.544	-14.748	34.139	10.426	-14.869	8.133	82.828	216.814	17.667	3.018	-147.378	-12.351	86.351	168.793	39.557	-6.549		6.56825	73.2265	18.6385
8.4	6.011	-12.007	44.651	0.856	-16.706	9.317	65.377	171.205	-5.212	-15.755	-168.026	-26.115	84.279	221.673	-22.796	-8.55		9.87775	57.29825	7.43725
8.533	6.807	14.359	9.641	12.457	21.539	-7.874	63.822	161.647	157.06	-15.127	-118.731	14.881	55.258	337.919	-30.484	21.455		10.816	59.7835	52.778875
8.667	-25.328	-19.368	21.618	-11.766	24.958	6.333	27.074	156.487	6.914	-217.839	-49.848	-48.548	126.785	196.513	-26	56.667		-8.711	53.713	5.5805
8.8	1.142	17.118	25.592	12.607	-6.982	4.038	79.354	104	4.914	-195.609	-62.132	-23.449	151.223	258.389	-42.474	58.672		14.11475	45.1025	18.69175
8.933	5.956	48.691	107.211	4.629	4.062	-1.099	94.305	130.373	-10.705	-179.114	19.529	-72.955	122.328	110.963	-18.154	-6.675		41.62175	56.91025	-4.347875
9.067	-16.325	3.702	61.93	11.709	-1.094	20.37	35.448	138.994	-13.604	-177.707	-12.074	-113.166	111.149	106.537	130.175	-19.331		15.254	48.4295	1.497375
9.2	-1.387	1.139	40.52	-1.677	-7.525	-2.603	-9.469	64.082	-48.043	-151.934	31.535	-141.832	39.049	164.166	102.587	-152.328		9.64875	11.12125	-19.6
9.333	23.779	-8.867	43.141	-3.33	103.088	2.808	23.054	123.796	-136.234	-134.082	-8.356	-282.325	-17.036	182.311	82.736	-165.152		13.68075	63.1865	-59.76725
9.467	-11.787	-21.685	-10.555	0.46	-100.496	6.201	50.789	-23.218	-142.637	-219.809	-110.267	-28.241	178.559	232.122	68.088	-295.302		-10.89175	-16.681	-39.685875
9.6	6.436	-2.993	18.322	-6.834	23.94	27.394	79.087	159.987	-134.86	-94.587	-228.099	-103.676	71.458	212.687	78.881	-252.389		3.73275	72.602	-56.323125
9.733	-8.577	20.212	13.231	44.465	-2.487	-9.197	93.244	61.351	-197.945	-96.028	-229.505	-98.693	57.47	244.995	12.153	-187.213		17.33275	35.72775	-61.84575
9.867	-21.928	28.41	24.453	-2.142	14.476	12.794	79.675	51.399	28.839	-72.375	-229.93	-155.464	27.393	251.986	26.839	-124.966		7.19825	39.586	-30.95975
10	-2.287	15.087	69.443	-10.513	46.387	-12.889	15.371	158.622	-169.966	-37.266	-102.375	-145.235	-22	142.827	18.438	-150.049		17.9325	51.87275	-58.20325
10.133	-4.214	85.376	42.351	-0.206	43.355	12.82	12.605	97.8	-52.26	-24.616	-28.402	-151.072	-73.404	90.462	75.33	-167.636		30.82675	41.645	-41.44975
10.267	-31.836	100.578	96.122	120.196	155.424	180.493	86.156	200.396	-236.491	12.525	244.789	-126.653	-63.987	185.6	-5.446	-57.747		71.265	155.61725	-5.92625
10.4	178.179	265.389	218.453	219.266	359.379	387.432	418.38	181.466	53.921	158.091	475.308	83.189	139.365	185.844	27.436	67.641		220.32175	336.66425	148.849375
10.533	155.658	176.649	204.988	166.788	377.116	334.2	329.63	129.681	-96.274	207.156	278.917	465.927	180.684	198.488	54.066	-46.739		176.02075	292.65675	155.278125
10.667	120.707	100.608	137.601	87.484	401.668	135.194	243.698	123.358	2.632	-9.926	257.225	408.198	115.033	250.214	14.917	385.906		111.6	225.9795	178.024875
10.8	41.876	74.862	13.92	105.351	435.524	149.426	228.296	207.044	5.869	148.616	124.252	80.529	253.811	218.829	-93.444	283.3		59.00225	255.0725	127.72025
10.933	-7.507	21.098	-8.241	65.968	375.007	96.235	150.152	145.006	0.285	52.123	224.031	103.655	75.852	203.763	-219.824	215.935		17.8295	191.6	81.9775
11.067	39.709	36.146	39.319	32.337	320.304	63.096	129.984	130.807	18.786	37.936	165.44	134.395	73.145	111.586	-140.865	147.256		36.87775	161.04775	68.459875
11.2	44.888	6.308	14.555	108.225	298.886	22.208	85.123	101.645	-21.766	64.19	162.131	48.913	81.458	186.299	-141.767	-20.138		43.494	126.9655	44.915
11.333	18.467	15.1	-6.015	84.458	228.915	66.56	87.343	144.842	5.987	17.662	78.131	67.041	76.295	187.363	-192.225	126.466		28.0025	131.915	45.84
11.467	39.217	7.786	-14.371	71.074	420.187	61.099	99.445	110.717	-6.797	20.253	132.333	64.935	37.759	204.275	-129.963	196.188		25.9265	172.862	64.872875
11.6	35.019	2.999	-26.454	36.554	164.615	37.25	102.017	152.374	2.541	78.624	89.896	182.493	64.884	217.381	-119.656	154.924		12.0295	114.064	83.885875
11.733	29.547	-23.242	22.03	52.544	246.299	21.656	68.241	81.743	8.169	60.376	149.285	85.963	180.931	186.592	-50.844	145.828		20.21975	104.48475	95.7875
11.867	54.542	38.643	69.57	12.413	266.969	35.366	103.605	127.563	22.398	14.2	130.1	37.508	132.446	248.84	-15.103	173.134		43.792	133.37575	92.940375
12	48.625	10.299	-48.331	15.961	213.372	136.574	70.393	121.63	-33.011	-3.308	102.816	52.437	0.409	238.119	107.747	67.353		6.6385	135.49225	66.57025
12.133	57.44	-1.99	-14.13	207.375	315.839	-57.41	110.653	136.884	-26.541	42.497	119.717	15.44	343.233	219.293	223.698	62.837		62.17375	126.4915	125.02175
12.267	158.085	-10.308	162.417	302.921	210.384	-9.876	102.352	166.468	-41.112	46.521	94.274	1.316	207.207	79.89	184.711	62.574		153.27875	117.332	79.422625
12.4	-113.296	-5.773	44.094	226.131	315.721	7.484	162.953	171.168	-32.325	10.012	105.041	68.62	190.405	86.12	144.322	46.021		37.789	164.3315	77.277
12.533	15.768	-25.945	17.232	207.455	105.584	15.853	173.998	91.13	-20.038	-9.723	128.525	39.522	147.939	155.837	138.784	113.002		53.6275	96.64125	86.731
12.667	82.306	11.729	43.208	241.259	316.131	22.038	96.605	164.599	23.353	12.384	95.296	89.753	222.909	210.624	150.551	103.324		94.6255	149.84325	113.52425
12.8	113.63	-13.705	-19.452	289.394	314.07	7.177	87.543	72.867	-18.978	-9.445	50.834	67.184	238.551	271.393	142.642	115.388		92.46675	120.41425	107.196125
12.933	98.672	2.261	-14.464	201.828	208.889	44.903	67.372	129.66	102.715	-9.392	81.262	229.327	137.67	234.88	120.436	179.967		72.07425	112.706	134.608125
13.067	54.123	17.786	9.803	171.778	209.636	6.954	32.003	94.141	-92.755	56.725	125.31	96.286	156.033	287.161	151.769	179.739		63.3725	85.6835	120.0335
13.2	123.221	-1.433	-10.265	188.261	312.963	-7.041	81.677	107.789	4.323	96.113	77.234	35.605	118.619	297.205	214.291	131.22		74.946	123.847	121.82625
13.333	33.607	-10.548	14.934	54.329	207.803	-1.875	50.785	119.728	-39.123	137.728	134.35	21.114	180.004	296.612	272.595	177.541		23.0805	94.11025	147.602625
13.467	101.038	4.045	1.661	153.564	96.953	44.375	64.17	126.573	-27.702	89.654	52.358	27.191	133.834	394.355	25.989	150.952		65.077	83.01775	105.828875
13.6	47.232	1.674	8.752	200.164	105.615	3.336	126.34	89.284	105.453	28.832	100.884	21.646	192.048	182.663	133.022	97.801		64.4555	81.14375	107.793625
13.733	19.456	2.207	17.312	155.599	714.186	-1.72	125.452	75.151	8.289	-17.339	77.613	92.682	196.47	140.852	142.203	111.288		48.6435	228.26725	94.00725
13.867	-33.084	-9.998	102.585	92.403	-429.603	5.302	64	83.773	-118.585	5.417	84.352	151.616	168.946	72.734	114.588	125.712		37.9765	-69.132	75.5975
14	38.297	-40.821	109.752	153.292	160.458	-3.67	43.317	66.433	-6.699	-20.165	77.577	94.875	132.529	21.533	87.179	163.827		65.13	66.6345	68.832
14.133	71.433	-156.171	17.443	141.716	522.177	40.358	14.921	83.865	9.618	-33.131	102.119	94.465	206.372	185.088	113.008	164.299		18.60525	165.33025	105.22975
14.267	125.547	-200.773	20.196	143.676	121.67	8.136	9.768	71.069	6.552	-11.637	159.219	75.265	172.163	247.846	105.435	179.963		22.1615	52.66075	116.85075
14.4	52.801	-140.229	-27.568	187.83	85.702	-4.678	-7.991	70.88	-21.429	9.605	101.536	114.739	291.168	263.979	82.721	126.063		18.2085	35.97825	121.04775
14.533	50.637	-68.272	-270.991	184.259	118.935	45.42	75.89	115.433	25.776	-19.251	176.012	67.367	63.573	338.382	69.618	111.496		-26.09175	88.9195	104.121625
14.667	88.649	-111.699	-136.259	133.913	141.687	-13.229	37.834	-12.305	-22.997	-23.532	136.442	131.365	76.399	178.943	2.005	128.275		-6.349	38.49675	75.8625
14.8	104.171	-171.265	-112.869	143.522	368.393	40.489	93.777	74.533	5.658	42.758	263.647	133.369	80.978	147.825	174.568	111.887		-9.11025	144.298	120.08625
14.933	117.736	-150.252	-151.259	185.641	269.025	6.095	177.95	-22.92	112.82	105.854	-131.047	16.588	77.875	143.184	82.119	122.847		0.4665	107.5375	66.28
15.067	77.553	-110.28	-152.706	158.387	223.343	35.771	158.731	53.724	70.803	160.266	-4.095	-6.655	170.505	64.712	17.807	86.223		-6.7615	117.89225	69.94575
15.2	49.617	-26.374	-244.699	159.128	260.912	20.594	91.183	179.724	100.321	127.836	136.188	136.083	158.939	136.174	59.376	13.374		-15.582	138.10325	108.536375
15.333	54.251	-64.89	-227.318	145.615	179.155	-2.219	48.421	74.617	-55.962	120.033	3.576	-15.26	161.044	177.39	52.931	189.24		-23.0855	74.9935	79.124
15.467	104.452	-82.216	-169.154	166.967	205.199	23.549	90.149	141.16	118.305	84.362	131.486	270.723	143.738	171.192	115.605	71.52		5.01225	115.01425	138.366375
15.6	87.598	-71.771	-105.093	116.121	194.927	25.431	12.948	239.902	161.669	90.83	130.667	-138.296	132.46	156.91	181.727	-79.378		6.71375	118.302	79.573625
15.733	38.351	-73.486	-139.084	134.071	179.51	11.402	-34.773	110.032	33.746	96.214	-132.269	402.011	148.226	187.336	111.549	216.057		-10.037	66.54275	132.85875
15.867	70.967	-107.645	-144.266	123.614	150.06	-32.76	-22.182	174.265	-86.07	115.412	-5.937	-135.913	206.914	182.401	108.325	3.273		-14.3325	67.34575	48.550625
16	71.379	-92.343	-119.452	92.146	29	-10.162	33.051	244.709	259.843	132.057	-129.865	134.545	107.213	86.278	-1.874	89.64		-12.0675	74.1495	84.729625
16.133	123.341	-96.425	-119.296	62.732	224.9	-17.866	295.927	143.862	-64.62	124.59	18.721	136.6	260.957	63.222	166.806	152.78		-7.412	161.70575	107.382
16.267	122.362	-105.512	-65.446	68.142	233.651	1.818	45.704	125.303	63.341	108.181	-128.437	137.128	59.63	89.345	85.617	110.632		4.8865	101.619	65.679625
16.4	78.99	-25.066	1.976	93.095	159.49	-19.951	219.543	86.039	94.159	95.417	-130.048	-12.011	171.078	161.281	93.962	73.495		37.24875	111.28025	68.416625
16.533	139.403	-18.939	-2.69	89.007	127.815	2.291	-65.543	68.378	67.931	155.145	-130.36	135.872	117.655	124.166	158.237	140.914		51.69525	33.23525	96.195
16.667	115.718	14.224	-7.155	68.574	152.144	1.464	7.944	111.882	124.118	107.748	-130.472	406.828	150.399	-18.879	91.62	209.323		47.84025	68.3585	117.585625
16.8	71.986	27.344	-29.203	56.495	138.052	28.081	-2.148	109.188	63.622	97.225	-130.638	9.787	234.235	106.935	110.988	141.221		31.6555	68.29325	79.171875
16.933	45.777	118.186	32.43	55.288	119.001	59.703	44.503	70.022	24.78	68.814	-131.083	271.396	224.221	160.82	73.712	83.856		62.92025	73.30725	97.0645
17.067	20.409	41.695	72.979	53.9	149.321	104.393	213.763	3.013	-96.088	130.303	-8.96	9.248	213.286	189.957	30.76	140.965		47.24575	117.6225	76.183875
17.2	11.682	-91.625	46.813	39.845	139.377	8.475	39.804	53.331	28.758	91.524	-131.025	135.99	233.598	99.147	38.39	75.929		1.67875	60.24675	71.538875
17.333	14.155	-87.239	113.092	45.69	-13.09	-9.752	227.2	60.705	-5.431	87.82	0.361	4.533	191.631	87.679	136.762	103.759		21.4245	66.26575	75.88925
17.467	57.195	-31.6	124.312	-0.47	207.222	27.313	157.186	14.077	33.937	60.876	133.718	-8.423	245.237	55.96	132.639	49.991		37.35925	101.4495	87.991875
17.6	25.188	11.891	122.136	33.365	89.67	-5.894	-24.972	13.119	-39.076	99.324	129.962	270.107	239.703	113.878	75.794	66.418		48.145	17.98075	119.51375
17.733	-23.57	-27.856	70.247	-5.123	91.81	2.89	-13.222	139.522	-13.9	148.26	132.663	138.211	201.03	70.851	145.536	107.816		3.4245	55.25	116.308375
17.867	5.842	-7.123	106.16	9.125	93.054	19.095	-6.437	100.049	-4.836	133.109	261.022	138.396	72.885	61.02	78.793	198.033		28.501	51.44025	117.30275
18	62.598	6.33	57.749	-9.668	112.595	0.681	33.129	105.448	87.993	87.837			2.229	189.577	76.255	178.79		29.25225	62.96325	103.7801667
18.133	85.709	-46.432	61.409	3.575	92.122	-3.923	-39.553	134.359	-110.878	79.034			57.402	84.463	98.319	124.274		26.06525	45.75125	55.43566667
18.267	25.047	-110.91	48.524	3.747	85.013	37.606	-59.507	197.821	84.234	61.931			-29.382	126.726	102.743	172.156		-8.398	65.23325	86.40133333
18.4	78.03	-114.198	10.282	17.708	79.725	10.354	-33.083	86.58	-76.549	104.74			19.598	191.285	83.402	157.414		-2.0445	35.894	79.98166667
18.533	72.283	-78.018	68.289	-9.727	106.779	69.297	-1.884	100.383	133.501	117.669			12.034	121.258	72.485	145.757		13.20675	68.64375	100.4506667
18.667	69.965	-14.33	37.387	6.595	106.484	-22.709	23.761	120.318	-39.324	47.787			19.667	134.769	173.01	139.173		24.90425	56.9635	79.18033333
18.8	8.333	-166.516	14.487	14.081	8.033	96.755	-19.856	19.511	63.825	21.72			24.432	125.108	55.953	97.088		-32.40375	26.11075	64.68766667
18.933	35.951	110.88	8.26	-11.228	17.916	21.16	124.484	178.392	207.747	69.092			14.461	61.159	71.324	116.13		35.96575	85.488	89.9855
19.067	10.421	-27.086	-19.398	-3.358	21.49	10.278	114.732	62.284	26.058	126.999			93.728	144.821	43.441	107.258		-9.85525	52.196	90.38416667
19.2	10.645	4.668	-9.858	21.502	99.181	-12.848	201.899	162.687	-123.141	91.006			19.023	90.006	28.092	74.457		6.73925	112.72975	29.90716667
19.333	-25.74	-76.447	57.219	-15.862	170.554	18.713	59.846	103.529	20.945	100.332			68.094	168.317	20.327	94.7		-15.2075	88.1605	78.78583333
19.467	-125.707	41.073	-9.226	-1.143	-58.348	12.215	-8.739	158.513	-14.33	59.637			60.469	154.027	3.65	43.399		-23.75075	25.91025	51.142
19.6	-116.169	110.396	112.288	9.437	30.726	7.707	110.594	98.781	21.057	67.687			37.537	162.715	31.028	122.879		28.988	61.952	73.81716667
19.733	-191.212	37.36	39.728	6.93	56.762	-13.302	-24.985	145.959	-5.01	19.386			13.224	91.635	86.17	135.971		-26.7985	41.1085	56.896
19.867	-91.265	18.07	2.438	8.735	20.077	10.514	-40.725	35.582	3.602	24.741			25.958	243.288	82.622	155.64		-15.5055	6.362	89.3085
20	-40.801	8.18	34.313	4.856	105.3	-9.265	-28.255	-2.774	98.397	139.137			-14.105	148.666	200.152	214.738		1.637	16.2515	131.1641667
20.133	-61.253	37.024	6.35	3.959	-57.77	6.323	122.097	252.507	-85.026	-22.734			-14.916	152.052	31.371	246.178		-3.48	80.78925	51.15416667
20.267	-84.767	98.525	-19.408	-10.802	11.531	-4.441	37.635	79.293	6.523	67.781			-74.455	203.953	19.739	276.303		-4.113	31.0045	83.30733333
20.4	-77.851	-77.266	85.588	12.367	4.805	63.325	-27.474	22.667	2.083	51.329			-169.306	162.382	-23.654	252.745		-14.2905	15.83075	45.92983333
20.533	-34.137	84.366	103.93	11.478	138.995	87.186	50.408	-16.214	-26.933	52.922			-60.828	101.791	8.73	176.347		41.40925	65.09375	42.00483333
20.667	1.476	108.895	81.944	-19.15	58.121	66.516	118.03	-39.434	-6.712	127.16			9.915	86.89	17.993	158.942		43.29125	50.80825	65.698
20.8	88.06	56.047	62.236	-2.201	94.815	66.297	31.613	-206.025	-19.333	73.621			-2.562	126.113	16.793	121.966		51.0355	-3.325	52.76633333
20.933	155.759	161.821	43.247	8.294	101.77	22.655	93.58	-244.406	-3.987	34.772			-12.504	137.554	64.204	121.811		92.28025	-6.60025	56.975
21.067	95.623	23.069	33.453	2.767	94.796	23.428	226.558	-210.056	90.255	99.283			7.587	349.552	60.593	78.118		38.728	33.6815	114.2313333
21.2	90.555	50.233	6.94	-9.725	71.002	21.688	99.931	-305.729	12.159	110.701			50.547	38.668	82.373	28.834		34.50075	-28.277	53.88033333
21.333	81.557	-22.595	59.24	19.429	85.054	-18.152	177.102	-243.438	114.84	78.216			112.184	124.744	254.157	110.065		34.40775	0.1415	132.3676667
21.467	74.968	83.259	92.688	-7.443	136.476	61.525	-45.217	-299.223	-115.778	59.036			82.606	200.295	55.961	86.932		60.868	-36.60975	61.50866667
21.6	50.156	51.911	71.241	13.673	43.604	-9.909	131.758	-339.698	19.965	66.999			162.916	86.262	11.291	-81.444		46.74525	-43.56125	44.3315
21.733	92.248	103.176	69.145	-20.595	-47.202	-336.746	-21.264	-157.945	-12.873	101.62			101.124	101.971	33.278	186.448		60.9935	-140.78925	85.26133333
21.867	117.713	51.327	77.814	-6.937	-5.356	-397.161	142.236	-107.188	118.681	164.735			196.307	251.92	37.57	24.74		59.97925	-91.86725	132.3255
22	65.879	58.298	86.438	-1.608	19.065	-201.789	105.605	-122.501	17.788	140.848			181.422	97.73	30.98	191.9		52.25175	-49.905	110.1113333
22.133	33.287	-23.014	107.957	4.342	-8.544	-100.987	-36.353	-112.794	-100.584	141.173			162.235	88.498	38.025	247		30.643	-64.6695	96.05783333
22.267	40.604	8.603	37.058	-5.073	15.79	-6.818	28.95	-56.491	121.632	144.359			149.89	188.235	42.868	145.765		20.298	-4.64225	132.1248333
22.4	49.932	108.251	85.163	9.604	5.03	-27.436	3.266	-201.201	-5.6	140.604			110.545	52.763	40.089	145.409		63.2375	-55.08525	80.635
22.533	40.201	36.703	16.885	-26.902	-11.888	-19.513	14.155	37.839	19.754	-6.655			112.536	141.072	16.738	236.244		16.72175	5.14825	86.61483333
22.667	25.388	-12.722	8.888	-30.462	13.255	-137.214	16.196	-116.225	-100.394	-141.457			100.386	77.973	72.836	143.813		-2.227	-55.997	25.52616667
22.8	38.509	40.527	36.877	-74.263	-22.295	136.998	-16.393	146.683	-26.893	281.609			156.522	169.315	34.452	74.096		10.4125	61.24825	114.8501667
22.933	6.073	4.049	32.768	-101.758	13.85	6	10.547	54.102	-4.245	141.4			-71.831	92.479	23.478	61.912		-14.717	21.12475	40.53216667
23.067	38.702	159.902	5.685	-97.784	-21.102	4.592	-10.971	98.745	-17.977	-21.76			83.454	40.505	99.672	62.219		26.62625	17.816	41.01883333
23.2	4.238	42.111	17.6	-132.909	-2.717	-3.082	1.452	114.202	104.881	281.364			15.501	90.878	140.876	27.317		-17.24	27.46375	110.1361667
23.333	-19.219	58.115	3.439	-111.482	-1.181	-0.746	15.796	167.783	-190.12	140.687			47.022	26.234	24.359	19.806		-17.28675	45.413	11.33133333
23.467	42.018	17.559	21.484	-100.736	-2.643	10.092	17.547	13.659	-102.312	140.6			13.958	-7.685	29.437	24.306		-4.91875	9.66375	16.384
23.6	41.711	17.22	-5.789	-89.61	-13.819	3.705	-9.525	234.712	-161.598	5.926			49.209	-51.286	13.489	5.785		-9.117	53.76825	-23.07916667
23.733	3.788	-24.559	67.031	-127.81	7.102	33.837	29.78	187.94	-42.349	140.957			16.527	-275.694	-8.112	-14.136		-20.3875	64.66475	-30.46783333
23.867	14.19	127.555	51.958	-208.034	8.013	55.113	-5.124	177.042	-154.646	0.759			205.886	-336.365	15.075	-31.905		-3.58275	58.761	-50.19933333
24	-2.867	45.09	74.011	-219.895	-15.021	139.518	36.786	127.357	-279.839	15.35			104.608	-336.892	-29.398	-13.224		-25.91525	72.16	-89.89916667
24.133	31.618	-174.356	27.748	-165.513	-2.69	-39.312	8.205	223.211	-101.343	142.694			72.544	-302.705	-8.849	-46.189		-70.12575	47.3535	-40.64133333
24.267	-2.588	-28.658	37.911	-138.667	-5.738	50.278	21.645	155.308	-101.649	282.904			65.228	-246.226	-24.941	-123.626		-33.0005	55.37325	-24.71833333
24.4	10.03	37.633	51.609	-176.836	1.804	19.964	37.02	102.889	21.235	-6.894			242.507	-303.803	-54.796	-245.443		-19.391	40.41925	-57.86566667
24.533	-8.106	-9.825	112.337	-123.278	-28.783	81.434	28.548	43.429	-192.736	9.416			-38.526	-224.511	17.755	-203.437		-7.218	31.157	-105.3398333
24.667	-16.194	-33.26	46.457	-159.589	8.241	2.536	37.571	50.017	-119.503	141.26			61.251	-354.412	13.033	-76.654		-40.6465	24.59125	-55.8375
24.8	-40.969	-17.554	61.548	-112.046	5.271	88.024	9.179	80.382	-163.017	141.462			2.768	-253.247	59.955	-126.235		-27.25525	45.714	-56.38566667
24.933	-143.95	32.365	27.343	-123.801	-11.935	55.904	15.158	109.939	27.076	-7.889			121.195	-335.843	-7.192	-138.537		-52.01075	42.2665	-56.865
25.067	-173.061	104.88	-24.589	-68.367	-3.862	33.252	0.872	112.14	-113.271	-4.558			-24.77	-225.002	18.911	10.901		-40.28425	35.6005	-56.29816667
25.2	-249.716	44.225	23.808	-67.663	7.794	7.366	5.98	67.571	-234.795	140.588			69.576	-272.809	20.107	-46.212		-62.3365	22.17775	-53.92416667
25.333	-268.592	60.908	-13.633	-99.654	-5.182	-1.505	29.643	120.212	-104.014	-0.056			236.232	-139.61	23.286	39.798		-80.24275	35.792	9.272666667
25.467	-278.503	18.733	-39.87	-56.372	-12.637	32.611	-6.638	121.908	-83.174	23.058			91.597	31.731	85.438	83.131		-89.003	33.811	38.63016667
25.6	-255.537	15.24	33.419	-40.111	-16.813	19.715	-13.975	142.269	10.247	11.562			211.735	-6.131	88.687	224.361		-61.74725	32.799	90.07683333
25.733	-210.523	27.661	26.205	17.286	36.749	10.066	8.909	92.528	-188.439	-1.479			120.685	-5.593	23.041	243.53		-34.84275	37.063	31.9575
25.867	-195.521	26.4	24.841	35.681	31.31	23.087	-6.127	49.176	-34.365	281.148			117.816	59.192	10.304	149.471		-27.14975	24.3615	97.261
26	-123.446	20.443	13.904	31.564	5.453	24.835	-9.62	74.098	-111.916	-142.271			18.253	6.224	-8.568	144.945		-14.38375	23.6915	-15.5555
26.133	-139.983	-12.374	82.389	75.733	9.652	54.539	13.226	38.746	-96.479	2.256			40.517	12.093	-41.078	102.447		1.44125	29.04075	3.292666667
26.267	-58.75	9.728	11.763	158.834	37.849	55.545	8.374	-10.025	45.142	141.169			122.92	126.204	-16.532	83.966		30.39375	22.93575	83.8115
26.4	-103.124	-25.95	19.929	146.293	12.572	38.051	-14.624	-10.153	22.484	3.584			100.361	124.022	-28.531	33.39		9.287	6.4615	42.55166667
26.533	-60.698	143.067	41.262	69.936	6.956	29.771	32.57	13.528	33.324	-140.156			147.56	193.278	-83.198	20.833		48.39175	20.70625	28.60683333
26.667	-115.13	-9.06	40.825	123.216	50.059	-2.43	47.085	-31.715	2.509	280.929			77.14	191.33	-84.939	93.85		9.96275	15.74975	93.46983333
26.8	-30.682	5.066	56.041	94.887	76.652	73.533	82.994	48.331	9.435	-12.121			19.584	228.703	-104.91	50.943		31.328	70.3775	31.939
26.933	-47.521	16.857	30.292	49.115	64.183	22.453	125.807	41.762	-36.29	-16.525			50.185	118.872	-111.189	-16.691		12.18575	63.55125	-1.939666667
27.067	-91.69	-12.948	42.957	52.114	14.801	-9.133	39.151	33.491	-12.76	-142.117			53.306	86.667	-163.929	-34.444		-2.39175	19.5775	-35.54616667
27.2	-76.641	-136.265	83.223	56.974	28.372	28.432	99.652	-24.155	41.983	-7.196			44.654	210.815	-136.227	57.097		-18.17725	33.07525	35.18766667
27.333	-73.94	-7.692	52.018	57.841	-16.606	3.996	18.057	-162.135	36.21	140.629			46.578	122.574	-134.316	43.182		7.05675	-39.172	42.47616667
27.467	-46.936	3.806	135.839	76.669	24.871	5.877	69.726	-243.286	10.157	139.967			121.463	116.279	-108.517	-115.051		42.3445	-35.703	27.383
27.6	111.322	9.511	91.079	22.248	102.927	-1.94	67.788	-286.272	5.185	-143.209			81.934	22.608	-65.963	162.221		58.54	-29.37425	10.46266667
27.733	5.528	1.931	29.978	5.209	-53.734	7.492	51.138	-203.616	27.894	-1.406			-5.263	-33.525	-61.069	-22.576		10.6615	-49.68	-15.99083333
27.867	-8.58	135.409	39.589	14.223	17.371	7.304	68.524	-289.876	15.691	-142.366			30.523	-34.515	-43.499	-54.263		45.16025	-49.16925	-38.0715
28	-23.465	11.262	10.87	32.853	16.643	-4.623	66.427	-246.433	-57.269	281.711			126.657	-194.117	-63.54	-16.094		7.88	-41.9965	12.89133333
28.133	4.392	-1.767	26.6	54.065	-2.4	6.636	83.905	-294.106	-8.261	-140.866			156.027	-323.728	-152.305	-19.314		20.8225	-51.49125	-81.40783333
28.267	8.037	8.29	55.365	-13.162	12.018	8.308	46.461	-334.677	86.235	-1.639			166.392	-268.629	-179.044	-63.895		14.6325	-66.9725	-43.43
28.4	-1.888	-17.784	52.977	15.614	-11.732	-7.682	98.336	-290.222	84.222	140.581			179.154	-285.405	-179.405	-30.48		12.22975	-52.825	-15.22216667
28.533	-17.488	10.126	26.36	50.161	80.923	-13.429	35.301	-176.816	34.913	10.267			207.503	-249.414	-156.108	-26.591		17.28975	-18.50525	-29.905
28.667	3.005	7.734	-11.001	157.02	64.946	1.877	78.23	-34.116	208.232	140.613			78.776	-203.329	-151.175	54.686		39.1895	27.73425	21.3005
28.8	7.105	2.983	-5.658	85.622	93.007	6.967	7.19	-123.165	-38.389	140.693			98.876	-114.101	-147.211	49.851		22.513	-4.00025	-1.7135
28.933	-148.205	6.799	10.255	106.527	12.57	8.245	24.727	-154.011	142.786	-7.917			157.564	-129.51	-134.724	121.161		-6.156	-27.11725	24.89333333
29.067	-7.173	-3.705	11.2	107.466	189.644	-2.017	4.338	-174.327	55.66	-15.322			69.911	-126.346	-89.951	99.342		26.947	4.4095	-1.117666667
29.2	-10.728	-10.391	76.837	25.412	50.212	6.058	10.544	-226.965	63.298	281.904			96.847	-111.648	-17.243	58.822		20.2825	-40.03775	61.99666667
29.333	-8.031	6.301	78.016	42.161	50.678	-13.053	5.848	-366.674	-47.798	-24.082			177.42	-127.703	-20.433	18.83		29.61175	-80.80025	-3.961
29.467	16.34	12.804	134.335	12.268	24.279	12.722	18.354	-170.854	117.275	140.85			118.781	-25.011	-56.621	11.987		43.93675	-28.87475	51.21016667
29.6	45.133	1.068	70.603	18.601	53.288	-6.253	-4.075	-235.492	81.819	18.462			128.731	-42.689	-97.714	-4.315		33.85125	-48.133	14.049
29.733	76.103	-7.59	75.36	13.8	21.134	7.314	18.397	-211.916	-36.971	-140.8			51.886	76.616	-90.813	7.897		39.41825	-41.26775	-22.03083333
29.867	75.081	-1.943	69.874	-12.588	108.509	-1.46	-14.66	-166.287	86.137	141.156			125.062	195.616	-45.564	-229.092		32.606	-18.4745	45.5525
