# Supplementary material for: Precise optical control of gene expression in C elegans using improved genetic code expansion and Cre recombinase
Source: eLife. 2021 Aug 5;10:e67075. doi: 10.7554/eLife.67075 (PMC8448529; doi:10.7554/eLife.67075)
Supplement: Figure 5—source data 2. — The light pulse is delivered at the 10 s mark, which corresponds to the ‘0’ mark in the graphs in Figure 5C–E and Figure 5—figure supplement 2. [file elife-67075-fig5-data2.zip › Velocities of animals in Figure 5D,E,F and figure supplement 2/PLML_44mW_raw_byExpt.csv]

Time(s)	T1	T2	T3	T4	T1	T2	T1	T2	T3	T4	T5	T6	T7	T1	T2	T3	T4	T5	T1	T2	T3	T4	T5	T6		Expt1	Expt2	Expt3
0																										#DIV/0!	#DIV/0!	#DIV/0!
0.133	-24.787	-109.428	15.43	47.335	-2.01	11.138	24.067	22.798	-18.827	50.517	25.392	81.562	101.227	80.685	150.341	110.334	17.975	8.684	41.014	-13.593	22.91	5.428				-10.387	40.96228571	47.08644444
0.267	-26.259	-112.246	-22.962	32.873	-4.12	-126.628	46.71	43.718	-17.017	75.183	4.811	58.138	179.753	49.705	145.856	74.239	-7.771	130.889	18.37	-12.868	74.009	-16.456				-43.22366667	55.89942857	50.66366667
0.4	33.291	-85.406	20.467	60.559	-34.024	-159.658	55.067	58.668	-39.393	210.553	-22.284	64.558	147.455	43.535	147.709	75.551	-16.356	14.539	33.439	-32.188	32.053	8.021				-27.46183333	67.80342857	34.03366667
0.533	143.937	-70.084	-16.986	51.533	6.96	-183.838	15.092	23.258	-58.138	154.316	-7.176	61.506	174.885	-2.774	141.708	172.848	0.118	-7.449	-16.396	-50.415	56.972	-3.273				-11.413	51.96328571	32.371
0.667	159.374	-11.492	-10.778	1.758	-52.015	-155.023	75.292	56.327	-38.827	20.844	15.448	67.761	132.776	3.423	101.837	5.739	-14.927	11.138	44.956	-28.989	95.92	34.58				-11.36266667	47.08871429	28.18633333
0.8	94.086	-6.075	-24.769	1.963	-71.937	-178.869	47.638	161.925	-90.978	46.682	-7.076	103.662	138.303	7.794	137.744	274.852	146.806	-4.197	4.317	-36.23	3.273	39.951				-30.9335	57.16514286	63.81222222
0.933	102.827	11.591	-10.335	39.172	-45.68	-109.043	-18.753	63.572	-109.208	92.176	-32.82	100.058	140.929	59.378	97.856	109.543	-11.565	9.162	46.658	-39.582	62.868	14.475				-1.911333333	33.70771429	38.75477778
1.067	148.126	-9.061	32.292	12.987	-93.033	22.423	21.724	-37.341	-113.449	79.121	64.025	75.185	138.559	35.171	57.194	30.579	80.119	7.922	-62.962	-48.699	159.453	7.642				18.95566667	32.54628571	29.60211111
1.2	55.813	30.684	16.877	15.143	-101.379	147.154	36.465	38.997	-68.176	36.724	7.423	71.651	146.573	20.428	35.021	101.447	65.947	-3.299	144.502	-14.075	-32.309	-4.913				27.382	38.52242857	34.74988889
1.333	53.357	16.787	-3.647	15.409	-291.672	295.565	6.369	45.902	5.216	156.055	19.219	93.173	121.679	25.844	61.931	121.828	37.726	-34.726	61.439	-20.047	56.892	5.009				14.29983333	63.94471429	35.09955556
1.467	27.067	46.64	22.081	5.481	78.5	184.788	1.679	-5.069	-245.148	-85.252	58.513	72.391	104.157	60.525	63.143	108.593	90.644	38.361	23.642	-30.462	79.327	23.424				60.7595	-14.10414286	50.79966667
1.6	15.651	47.444	6.579	-29.593	153.602	137.364	33.598	138.956	-184.442	23.762	25.591	66.005	181.18	11.676	16.769	98.623	61.927	7.28	30.447	-8.758	118.214	19.27				55.1745	40.66428571	39.49422222
1.733	57.23	70.425	-1.534	19.363	-147.016	274.181	-105.506	-9.29	-133.081	57.395	26.98	104.051	155.336	30.132	60.308	228.675	32.523	-4.623	-17.058	14.329	-104.048	-27.414				45.4415	13.69785714	23.64711111
1.867	4.057	82.111	1.037	10.724	15.181	138.239	24.754	5.638	-135.398	15.155	-4.911	66.436	91.105	62.702	23.87	150.061	90.303	10.271	15.57	-18.53	132.833	22.101				41.8915	8.968428571	54.35344444
2	26.697	86.121	-5.66	39.549	4.756	137.268	3.086	-8.345	-97.694	45.524	10.039	122.53	153.172	23.486	43.528	128.236	71.385	0.762	45.969	-48.018	16.235	-14.199				48.12183333	32.616	29.70933333
2.133	1.996	73.586	12.408	2.681	-5.593	-271.289	103.716	6.558	-138.233	23.177	20.018	156.709	129.224	30.68	-4.865	97.353	48.488	-31.499	70.363	-6.307	13.761	12.181				-31.03516667	43.02414286	25.57277778
2.267	-41.407	35.176	24.917	13.584	-8.062	-292.781	25.802	-166.793	-58.263	2.247	-9.616	65.348	66.62	34.254	-8.196	95.342	21.769	-25.741	77.897	-2.613	57.46	-10.963				-44.76216667	-10.665	26.57877778
2.4	-13.879	2.807	58.948	-43.132	-375.863	-8.896	-10.746	-21.457	-83.872	9.925	-7.312	100.805	113.722	10.572	34.712	153.881	19.805	-9.814	36.76	-18.236	49.083	1.224				-63.33583333	14.43785714	30.88744444
2.533	-30.104	69.794	12.987	14.919	-425.92	11.612	-22.572	-44.442	-30.208	37.888	2.358	88.209	190.232	9.929	35.463	159.037	28.699	14.07	36.73	-6.666	69.364	6.732				-57.78533333	31.63785714	39.262
2.667	-22.111	58.645	-4.654	22.712	-29.844	135.961	20.337	13.403	-144.572	162.105	-6.357	102.686	180.069	22.634	36.697	119.102	-18.184	13.156	48.421	-18.184	29.341	14.812				26.78483333	46.81014286	27.53277778
2.8	-15.362	95.514	-0.943	13.123	394.017	396.112	-6.893	6.375	-32.012	-61.759	-4.308	103.022	121.601	-12.531	230.243	122.103	79.861	-2.954	33.644	-27.652	31.638	2.454				147.0768333	18.00371429	50.75622222
2.933	-31.138	132.511	-9.688	-24.835	3.603	132.467	5.249	-15.383	-160.734	18.72	-11.682	59.294	161.141	1.639	120.027	126.124	103.337	-5.566	40.713	-14.575	43.095	-19.167				33.82	8.086428571	43.95855556
3.067	-25.706	70.283	22.602	0.119	-9.869	-1.673	-15.302	-15.736	-141.821	42.823	11.079	82.415	131.542	13.086	154.743	29.717	46.476	-15.743	34.136	-24.056	-17.063	136.977				9.292666667	13.57142857	39.80811111
3.2	-8.823	48.841	-28.979	-23.545	-1.14	131.284	5.202	-1.642	-149.281	100.332	-1.505	72.451	156.309	1.247	74.012	118.006	44.157	-11.322	31.146	-17.877	12.359	3.68				19.60633333	25.98085714	28.37866667
3.333	8.278	101.386	27.303	13.088	-27.132	-262.633	39.332	32.848	-146.218	81.463	8.966	99.245	180.147	-6.305	62.895	110.587	20.426	58.77	26.819	-18.701	69.247	-129.216				-23.285	42.25471429	21.61355556
3.467	-10.512	85.745	14.675	3.987	-25.07	12.958	-117.923	31.075	-84.04	22.847	-13.489	60.814	148.754	21.84	87.404	72.782	40.813	-3.696	-5.299	-9.354	68.813	17.579				13.6305	6.862571429	32.32022222
3.6	-4.887	100.7	-26.822	19.04	-25.008	-643.077	17.73	39.756	-94.305	96.909	-12.258	95.427	133.288	28.713	59.399	110.165	-26.388	27.568	40.317	-1.394	100.328	22.916				-96.67566667	39.50671429	40.18044444
3.733	6.557	85.911	15.324	-25.227	24.088	69.009	9.373	46.717	-58.363	40.719	-55.251	94.964	154.242	30.463	122.32	121.374	26.829	-104.22	24.619	5.839	96.128	-37.629				29.277	33.20014286	31.747
3.867	-5.893	168.29	7.257	21.815	10.32	-46.015	13.566	94.412	-122.709	22.049	-45.524	31.726	170.663	34.187	81.088	112.243	30.939	-13.318	-0.827	8.202	61.401	-28.071				25.96233333	23.45471429	31.76044444
4	-65.685	5.22	34.668	20.187	-17.139	-101.861	6.504	48.528	-141.261	155.442	-92.012	98.938	221.753	31.347	134.516	-36.861	-1.661	78.705	36.293	-33.329	-10.597	-26.809				-20.76833333	42.556	19.06711111
4.133	8.798	45.407	-25.573	-4.802	-21.494	-37.517	2.574	142.417	43.578	-50.652	-102.877	67.923	165.645	-7.724	-42.689	177.663	23.748	79.347	18.243	38.866	170.194	-6.364				-5.8635	38.37257143	50.14266667
4.267	-16.846	54.352	-2.44	-7.992	24.693	11.037	13.794	113.441	26.54	67.494	-84.18	63.358	171.094	11.809	15.72	62.36	48.592	58.478	48.908	6.196	76.535	-9.297				10.46733333	53.07728571	35.47788889
4.4	-6.344	109.588	1.497	8.248	-30.613	177.517	5.661	122.792	-25.743	23.69	-100.31	83.433	173.119	53.541	82.972	-78.169	21.452	53.209	32.452	1.159	-51.475	23.121				43.3155	40.37742857	15.36244444
4.533	-3.643	76.829	-14.687	-1.474	21.004	132.731	6.615	103.933	-13.836	84.256	-99.804	50.54	171.569	42.584	8.802	124.424	38.86	36.729	36.458	-35.559	67.485	25.065				35.12666667	43.32471429	38.31644444
4.667	-141.811	36.809	-1.146	17.132	28.057	270.257	-1.714	80.695	53.736	36.133	-83.313	31.01	229.299	57.629	40.018	-96.748	63.397	87.469	44.145	28.326	56.515	-9.668	249.356			34.883	49.40657143	52.0439
4.8	-237.467	19.582	1.547	-11.05	-14.403	401.052	1.744	62.113	49.865	32.105	-89.694	41.69	159.387	84.517	-4.836	102.375	26.145	20.63	12.071	51.269	59.815	-3.641	125.029			26.5435	36.74428571	47.3374
4.933	-227.908	30.405	-3.471	-7.445	44.971	132.78	-1.882	51.381	39.05	80.341	-130.306	97.559	146.876	46.78	45.361	78.384	34.27	62.773	3.194	13.314	64.456	3.163	-7.015			-5.111333333	40.43128571	34.468
5.067	-203.646	64.637	-5.496	6.082	80.761	-133.096	7.507	25.749	76.406	48.501	-23.31	37.003	103.44	43.536	-3.05	132.455	29.178	49.936	9.077	-10.982	75.849	-17.336	-125.557			-31.793	39.328	18.3106
5.2	-239.242	79.437	6.765	-14.339	27.041	0.524	3.054	68.615	55.071	48.467	-52.778	90.546	128.659	22.193	11.011	130.26	-5.394	163.261	37.68	32.825	67.286	44.262	123.777			-23.30233333	48.80485714	62.7161
5.333	-220.909	81.718	16.626	3.963	-22.611	3.204	109.493	12.04	120.957	14.185	-69.717	78.083	128.841	119.547	25.941	128.466	-136.121	81.375	7.368	-6.867	81.301	-13.172	-0.851	8.654		-23.0015	56.26885714	26.87645455
5.467	-178.766	105.279	-10.199	-7.414	95.253	-4.498	-118.515	76.587	36.485	162.298	-89.75	30.005	146.053	75.627	-26.787	104.228	161	67.155	-5.853	26.103	41.295	-4.931	9.852	-0.54		-0.0575	34.73757143	40.64990909
5.6	-238.024	70.116	40.737	12.035	143.554	-132.835	142.665	105.855	97.043	4.058	-96.302	69.614	161.626	44.185	-2.112	96.762	9.951	49.047	40.432	19.427	83.906	-21.012	-8.51	123.597		-17.40283333	69.22271429	39.60663636
5.733	-207.113	73.276	16.573	4.353	7.325	-132.875	1.538	52.464	76.232	27.108	-54.573	74.029	148.936	2.971	11.672	117.065	-23.556	-41.77	45.311	28.146	24.962	-9.567	-7.173	-123.451		-39.7435	46.53342857	2.237272727
5.867	-115.938	46.603	32.38	-2.479	142.728	-132.913	-131.479	29.715	28.324	46.37	-42.721	41.291	146.636	14.375	-35.92	114.58	14.939	148.1	9.398	-7.281	43.459	32.518	-0.165	3.705		-4.9365	16.87657143	30.70072727
6	-146.049	38.289	35.065	-17.921	-178.183	-395.968	-2.691	63.828	74.898	104.829	-34.382	81.003	102.078	20.539	18.067	102.035	18.341	35.789	12.963	1.787	49.707	36.962	7.106	8.305		-110.7945	55.65185714	28.32736364
6.133	-149.459	67.064	21.291	-8.031	36.017	84.798	7.168	113.773	33.091	34.598	-55.942	48.282	184.453	20.71	-24.545	97.773	20.617	-71.134	-3.178	13.784	1.667	6.231	250.618	123.696		8.613333333	52.20328571	39.65809091
6.267	-185.286	12.652	6.603	4.179	34.676	-107.524	1.569	256.122	75.865	25.976	-13.334	55.81	169.98	37.204	-33.565	85.332	-34.97	12.164	38.686	21.705	167.807	-6.164	0.332	-123.696		-39.11666667	81.71257143	14.985
6.4	-167.374	-12.437	20.165	39.955	49.049	-127.541	123.023	89.59	97.561	70.769	-44.56	81.188	173.803	31.405	41.186	89.964	19.223	-22.123	46.746	-18.141	32.259	-1.241	124.751	123.421		-33.0305	84.482	42.49545455
6.533	-152.725	37.864	18.422	72.719	11.523	-55.105	0.339	48.151	81.159	38.249	-39.764	52.123	83.374	48.966	15.254	33.094	33.285	15.841	14.829	8.263	26.105	4.408	1.082	-125.169		-11.217	37.66157143	6.905272727
6.667	-142.471	12.104	-105.443	28.415	7.712	16.856	1.106	-155.871	69.424	-23.208	-2.45	112.63	126.156	46.533	30.455	130.537	-10.121	46.384	27.057	-14.787	16.665	23.014	-2.385	123.79		-30.47116667	18.25528571	37.922
6.8	-136.086	-6.126	95.899	-16.222	-14.455	258.452	-105.817	205.92	101.907	67.946	-17.707	90.305	88.495	29.737	38.189	154.88	12.263	1.985	16.783	8.463	4.388	6.48	2.808	123.553		30.24366667	61.57842857	36.32081818
6.933	-58.963	42.655	-16.083	21.28	-5.737	42.059	3.319	2.348	69.737	72.699	-18.77	51.186	16.547	28.385	75.529	71.563	13.15	12.576	-5.081	-4.909	-86.328	22.803	0.499	-0.314		4.201833333	28.15228571	11.62481818
7.067	-18.97	-6.496	-14.437	42.897	18.052	154.548	1.974	-107.195	56.685	26.291	-1.715	78.655	135.304	29.784	100.379	84.815	51.609	15.542	9.009	41.747	124.037	6.971	126.156	124.453		29.26566667	27.14271429	64.95472727
7.2	-12.249	20.981	-31.223	32.988	12.955	129.523	1.078	3.199	77.951	32.347	3.217	32.888	158.496	30.484	42.736	86.087	7.259	7.812	23.273	-29.849	3.635	-20.446	124.74	-10.019		25.49583333	44.168	24.15563636
7.333	88.33	41.929	-23.54	13.851	89.788	38.281	123.331	9.854	126.749	48.588	-12.769	16.045	166.287	18.069	3.003	92.1	38.711	121.657	10.139	38.059	19.875	9.328	21.651	-1.383		41.43983333	68.29785714	33.74627273
7.467	168.292	83.25	-6.222	70.633	126.237	184.226	-131.656	24.655	50.542	8.71	-35.255	75.717	152.761	28.193	71.05	91.074	13.905	16.861	2.714	28.273	50.629	-16.922	249.429	5.698		104.4026667	20.782	49.17309091
7.6	60.757	115.356	-45.676	142.498	62.217	98.527	114.963	-10.607	45.305	38.418	-51.19	20.218	152.49	3.149	34.085	112.172	23.187	-4.56	9.898	-6.7	48.024	18.329	82.23	84.657		72.27983333	44.22814286	36.77009091
7.733	38.569	88.816	10.919	61.096	7.89	170.124	-112.358	-81.45	108.936	48.769	-23.116	115.13	173.507	19.324	-0.677	-11.371	41.471	9.688	29.656	-15.914	19.582	6.112	34.269	37.73		62.90233333	32.774	15.44272727
7.867	-38.407	19.521	-23.391	27.724	39.618	236.127	135.8	-151.443	87.226	72.122	-7.638	80.504	144.495	13.191	118.25	-27.872	27.538	0.593	35.553	9.677	5.642	-8.289	47.037	113.577		43.532	51.58085714	30.44518182
8	-73.48	52.795	17.459	49.126	24.34	146.244	149.65	-309.087	107.608	155.987	-44.89	89.402	149.124	22.467	134.495	12.099	-131.745	-4.431	-11.672	47.358	37.298	10.956	-12.852	82.528		36.08066667	42.542	16.95463636
8.133	-75.978	59.884	-31.559	3.484	40.452	150.687	-276.209	-86.087	75.393	-20.203	-48.743	113.892	113.131	-3.173	3.825	78.042	227.985	-97.777	-18.933	32.89	-12.754	40.922	18.339	137.169		24.495	-18.40371429	36.95772727
8.267	-93.519	9.782	-5.051	24.457	59.484	163.513	4.467	-171.181	81.83	26.644	-73.424	57.305	202.538	-7.638	13.127	73.338	32.65	11.683	-13.212	26.48	-131.206	7.131	-71.79	88.779		26.44433333	18.31128571	2.667454545
8.4	-85.702	35.464	-4.963	5.026	228.102	22.296	-9.044	-150.582	92.982	90.62	-65.707	84.091	146.016	3.238	21.101	70.198	31.523	-2.782	6.451	18.798	22.246	38.417	10.904	73.728		33.3705	26.91085714	26.71109091
8.533	-57.683	-12.536	11.764	-11.755	71.03	150.552	132.715	-162.704	50.524	59.339	-33.232	64.35	150.218	13.043	-21.405	83.54	9.228	17.943	-4.067	21.442	13.686	25.151	95.49	88.418		25.22866667	37.31571429	31.13354545
8.667	-18.016	6.571	-16.586	8.92	51.221	263.233	-9.004	-106.939	29.227	91.819	35.996	74.427	129.774	56.296	-16.959	85.062	-11.621	13.835	-1.495	25.035	89.029	41.229	4.739	37.106		49.22383333	35.04285714	29.296
8.8	27.006	0.113	-21.028	-6.053	-23.276	98.357	1.951	-59.82	36.752	51.343	-13.75	75.469	189.064	73.005	22.26	73.266	19.109	-31.471	19.092	17.017	-3.004	48.804	-50.617	52.416		12.51983333	40.14414286	21.807
8.933	-8.814	15.66	-7.091	-25.2	18.925	86.656	1.445	24.575	37.561	50.505	-10.008	88.39	189.429	21.004	-17.637	120.059	-2.639	-5.422	57.873	14.129	64.335	45.625	26.767	56.951		13.356	54.55671429	34.64045455
9.067	39.848	5.997	-39.967	-23.688	12.302	116.924	-3.939	-246.768	61.875	72.602	-5.086	93.302	165.102	188.858	-17.8	147.764	5.345	18.472	-25.48	28.646	36.635	70.742	9.956	36.523		18.56933333	19.584	45.42372727
9.2	56.229	19.324	-3.582	14.019	9.746	147.765	8.005	-119.503	147.399	-2.194	-6.092	72.189	161.677	-19.671	52.909	152.315	0.219	-1.58	23.564	-10.426	53.19	77.838	57.487	37.08		40.5835	37.35442857	38.44772727
9.333	64.965	-29.337	-19.885	9.053	150.925	104.384	18.243	-156.606	120.169	10.494	-13.742	67.903	165.356	135.183	76.759	131.951	7.24	-5.343	52.365	46.837	53.37	9.727	18.286	8.964		46.68416667	30.25957143	48.66718182
9.467	100.993	6.649	-22.452	-9	-140.897	115.116	-121.942	-137.298	147.629	47.541	14.92	65.721	127.998	3.618	102.459	72.191	-3.425	0.757	46.427	19.355	2.538	92.078	39.613	101.557		8.4015	20.65271429	43.37890909
9.6	93.254	19.846	-40.119	-13.579	-20.661	103.169	5.173	-77.839	92.36	77.102	19.919	63.33	158.308	126.238	36.317	115.672	-11.71	7.446	37.484	43.407	-7.438	73.045	27.287	17.255		23.65166667	48.33614286	42.273
9.733	109.333	13.147	-41.274	-19.844	-51.386	162.251	4.634	-9.516	24.249	68.172	29.709	55.279	169.007	79.909	90.42	128.517	0.477	-2.652	3.79	42.715	7.536	66.004	45.342	26.728		28.7045	48.79057143	44.43509091
9.867	131.3	-14.066	-11.314	-9.222	-26.991	113.87	113.621	-15.249	83.089	13.659	-3.088	68.903	132.838	45.774	68.174	134.149	7.9	-9.976	9.772	44.614	36.459	61.764	39.658	68.439		30.59616667	56.25328571	46.06609091
10	187.269	-6.486	-17.531	-36.523	-31.997	94.517	10.483	-25.914	91.219	21.485	-8.526	53.314	146.239	51.75	90.624	72.09	2.743	-3.068	-10.543	21.957	11.2	43.111	18.046	28.2		31.5415	41.18571429	29.64636364
10.133	116.826	-3.026	-103.728	-9.674	45.197	100.397	1.3	-5.808	94.599	63.233	11.02	52.554	165.399	36.756	42.759	132.821	-38.003	1.927	-5.332	37.327	-11.91	11.956	17.282	54.906		24.332	54.61385714	25.499
10.267	219.253	-22.741	99.994	-36.865	153.277	130.388	-24.24	46.989	53.431	46.074	41.713	82.8	120.954	36.743	40.357	108.77	5.501	9.088	-8.527	-7.455	-81.888	3.479	15.296	15.994		90.551	52.53157143	12.48709091
10.4	192.466	-17.337	143.951	6.656	91.611	217.326	-16.844	347.635	102.134	83.443	161.706	100.522	134.312	74.999	194.16	122.354	-8.477	278.124	-26.048	-13.695	-30.773	12.124	19.889	-36.888		105.7788333	130.4154286	53.25172727
10.533	133.15	15.403	225.558	-8.549	79.071	189.881	-97.491	361.943	50.168	141.855	472.452	78.939	117.745	188.271	139.829	120.426	-13.53	274.515	-11.147	-8.007	-26.75	-3.74	-17.48	-6.895		105.7523333	160.8015714	57.772
10.667	113.204	50.791	95.828	18.986	27.479	108.91	63.946	261.72	52.185	157.321	268.813	76.722	184.842	112.979	95.064	195.411	-23.787	182.823	14.851	8.652	22.633	-17.339	-2.685	28.89		69.19966667	152.2212857	56.13563636
10.8	113.76	8.511	64.248	1.18	11.992	102.542	30.133	173.68	95.969	-25.075	168.893	96.134	160.177	63.881	60.635	133.315	-2.88	90.215	13.34	-7.312	34.422	-24.389	32.413	39.644		50.37216667	99.98728571	39.38945455
10.933	-48.707	-5.164	43.58	-11.255	17.131	83.873	-10.988	169.637	114.094	36.446	119.07	70.036	104.353	30.452	58.371	37.434	-14.987	65.673	61.31	-4.306	113.976	13.277	-2.394	6.544		13.243	86.09257143	33.21363636
11.067	92.408	35.02	24.71	-18.977	15.09	110.189	29.182	248.364	39.482	72.424	70.635	74.559	133.163	5.096	53.425	9.417	-14.871	48.633	17.613	-26.886	-21.83	14.045	-7.057	102.781		43.07333333	95.40128571	16.39690909
11.2	109.089	-16.566	40.642	-22.126	-12.446	173.898	-12.102	143.284	71.51	80.185	106.091	61.607	153.474	14.055	16.983	-11.275	8.404	69.961	-2.055	-21.381	12.338	49.675	-6.275	165.377		45.41516667	86.29271429	26.89154545
11.333	99.903	12.917	4.051	-26.106	9.073	87.723	128.966	75.458	76.127	67.85	49.634	76.107	138.396	-1.114	9.532	9.423	-11.897	35.538	17.862	-27.668	30.359	29.418	13.964	80.016		31.26016667	87.50542857	16.85754545
11.467	49.271	6.272	7.871	-7.476	-4.508	156.551	7.507	45.107	40.92	75.714	62.255	67.244	77.424	-1.099	-33.592	-3.43	-9.838	28.93	-5.109	-21.336	86.113	38.379	26.066	104.781		34.6635	53.73871429	19.07863636
11.6	21.274	-10.06	23.856	-13.099	32.616	127.266	-132.206	52.488	47.463	105.937	92.415	66.238	63.231	-0.917	-14.2	9.637	-3.494	39.954	17.418	-2.429	151.789	1.457	18.136	78.021		30.30883333	42.22371429	26.852
11.733	45.986	1.667	23.633	5.403	36.517	110.008	7.229	66.853	58.778	81.749	47.542	45.682	133.897	5.194	-43.246	-104.671	-17.663	77.724	4.854	93.073	91.188	52.064	36.689	65.468		37.20233333	63.10428571	23.69763636
11.867	129.421	3.085	5.64	-27.885	45.635	106.178	9.521	49.049	68.436	49.52	7.375	34.452	132.877	-28.578	-48.468	-197.441	-45.878	26.84	29.35	10.08	94.53	45.509	68.983	52.132		43.679	50.17571429	0.641727273
12	95.651	0.621	-8.699	36.132	15.84	105.997	-7.22	37.221	60.127	95.122	14.219	53.731	119.605	-46.115	-49.778	-71.432	-5.237	26.498	-11.312	-27.672	71.869	74.945	-9.291	128.948		40.92366667	53.25785714	7.402090909
12.133	89.642	-10.021	23.068	-26.418	501.7	118.608	-5.173	47.212	53.719	75.763	-8.779	13.706	141.621	-33.994	-84.7	-28.909	-25.956	11.675	-8.411	40.606	70.607	101.725	16.865	-73.902		116.0965	45.43842857	-1.308545455
12.267	42.415	2.992	-9.85	8.534	29.21	160.864	2.391	24.27	39.004	40.752	102.607	5.727	213.227	-33.957	-185.616	-15.004	-5.857	17.913	-2.232	-26.103	83.07	115.342	124.632	53.864		39.0275	61.13971429	11.45927273
12.4	59.392	1.769	-5.28	-0.453	-1.782	131.248	11.926	44.72	103.24	39.56	65.76	77.807	206.368	-4.208	-196.992	14.748	-27.953	-16.795	2.289	17.611	-1.095	40.145	-87.404	37.929		30.81566667	78.483	-20.15681818
12.533	74.732	-14.066	-13.499	-17.169	87.474		-13.122	55.145	134.151	5.566	-74.243	9.299	152.354	-0.521	-173.045	-11.914	-12.118	33.029	-5.302	31.448	37.29	37.995	-12.556	9.702		23.4944	38.45	-5.999272727
12.667	87.705	20.864	-31.315	25.462	52.398		-31.291	63.715	33.472	61.822	93.039	119.227	204.357	-2.207	-117.011	-19.366	-38.76	59.069	-6.739	15.462	85.432	2.754	50.467	37.738		31.0228	77.763	6.076272727
12.8	104.05	2.709	-2.898	-33.832	23.999		-70.85	40.316	34.301	52.205	20.376	99.516	125.502	-37.664	-77.507	7.255	-7.133	21	11.369	-9.438	13.155	3.689	34.578	10.748		18.8056	43.05228571	-2.722545455
12.933	76.736	-8.446	16.664	-51.245	56.32		-96.232	22.722	12.243	59.233	14.505	90.988	51.988	-21.075	-83.468	17.504	-54.108	25.195	-1.313	-3.214	148.134	36.76	9.428	27.954		18.0058	22.20671429	9.254272727
13.067	91.005	5.916	-7.758	9.198	40.412		-130.763	-9.683	22.535	51.973	7.468	71.258	56.816	24.111	-94.228	6.739	-64.529	35.28	-15.472	8.837	-69.695	19.336	14.916	24.476		27.7546	9.943428571	-10.02081818
13.2	47.822	-12.381	-8.386	-39.168	63.345		-164.149	6.965	79.153	68.198	28.682	103.95	4	-39.966	-83.959	59.97	-12.373	-9.464	7.539	19.66	165.695	63.937	11.664	25.657		10.2464	18.11414286	18.94181818
13.333	105.353	-10.79	28.254	-95.373	-17.933		5.254	-3.841	81.069	159.424	22.481	67.061	89.693	-70.304	-174.041	116.198	-35.073	16.5	17.042	-41.505	10.684	188.515	5.96	-16.276		1.9022	60.163	1.609090909
13.467	25.871	9.307	-19.946	-116.956	70.467		-293.827	33.359	66.745	-100.06	12.969	53.687	218.811	50.957	-191.858	96.682	-19.674	19.565	-5.95	21.553	9.555	-73.987	97.605	49.768		-6.2514	-1.188	4.928727273
13.6	67.184	-3.753	-11.931	-62.134	43.196		-135.252	36.032	110.585	-3.753	37.025	102.45	207.527	12.136	-225.437	140.805	-55.77	23.125	-7.696	-21.782	42.584	34.738	62.421	55.233		6.5124	50.65914286	5.487
13.733	117.146	8.771	-15.134	-142.938	28.677		-118.803	120.769	89.239	1.971	23.719	67.094	208.435	-37.201	-246.479	187.42	-24.255	7.45	25.669	-5.817	7.381	62.384	68.378	77.157		-0.6956	56.06057143	11.09881818
13.867	53.684	1.338	7.014	-115.403	46.468		-12.112	-16.749	160.349	8.935	14.341	45.165	141.8	-1.829	-212.474	178	-50.358	39.087	35.531	16.94	-102.075	15.423	53.869	102.059		-1.3798	48.81842857	6.743
14	67.428	20.516	5.383	-66.558	17.473		-72.852	14.485	25.223	28.227	46.034	26.603	247.425	16.067	-145.901	98.919	-4.246	-14.969	30.222	-25.829	-1.149	113.552	24.487	100.729		8.8484	45.02071429	17.44381818
14.133	115.05	-19.446	-9.349	-38.704	4.917		-139.047	70.87	81.453	62.632	89.405	25.695	213.055	-14.841	-121.557	-12.017	27.105	21.116	25.379	27.43	-13.836	66.504	18.469	88.211		10.4936	57.72328571	10.17845455
14.267	84.672	-21.88	6.01	-42.747	130.319		47.884	27.102	81.456	145.892	62.23	81.706	152.354	-11.534	-136.973	244.912	6.55	64.581	24.444	7.211	22.142	79.107	-1.058	98.448		31.2748	85.51771429	36.16636364
14.4	103.398	11.788	5.661	47.464	282.876		-72.224	60.007	109.487	68.497	63.51	67.554	154.907	-110.489	-93.192	75.121	39.093	56.294	13.589	10.279	30.277	53.789	26.913	65.302		90.2374	64.534	15.17963636
14.533	56.594	-9.095	8.748	31.155	299.856		-47.532	144.086	91.635	13.625	87.726	50.846	-71.041	96.935	-11.641	-31.07	20.111	73.845	-56.418	4.345	12.052	70.564	-5.815	59.902		77.4516	38.47785714	21.16454545
14.667	63.626	11.615	7.206	71.878	214.407		-155.177	20.243	125.544	27.741	16.449	61.224	60.406	-27.463	-36.926	102.128	15.13	44.484	85.446	-7.779	130.222	6.895	12.262	122.503		73.7464	22.34714286	40.62745455
14.8	94.546	-7.905	11.874	51.297	93.1		-67.499	-9.736	141.613	26.242	41.618	68.771	146.512	-26.519	-5.068	106.056	-35.412	34.815	-80.55	-14.878	43.848	49.961	20.897	18.836		48.5824	49.64585714	10.18054545
14.933	143.22	0.858	-6.184	3.477	85.973		-86.999	10.842	75.431	86.415	11.914	67.735	62.812	-11.947	81.068	70.337	-11.299	50.47	95.087	44.169	24.64	174.599	-29.052	44.148		45.4688	32.59285714	48.38363636
15.067	-13.299	15.228	14.609	-29.288	68.227		45.785	-16.52	55.077	66.007	44.045	74.166	171.273	-20.46	44.367	65.9	8.823	39.114	19.752	-10.862	28.718	49.915	5.505	68.884		11.0954	62.83328571	27.24145455
15.2	93.275	15.793	3.196	-24.238	78.201		-48.529	28.212	24.979	59.717	23.321	69.047	292.302	6.585	-3.561	59.277	-7.81	87.458	14.587	7.994	23.819	-79.808	28.167	3.408		33.2454	64.14985714	12.73781818
15.333	-38.062	12.632	9.063	-8.587	42.72		-64.572	3.446	52.048	8.194	44.16	45.003	166.852	11.002	155.915	43.939	-142.628	83.127	27.826	-31.758	19.087	57.991	17.34	49.002		3.5532	36.44728571	26.44027273
15.467	100.415	-7.015	-10.994	23.831	66.088		8.657	7.805	141.368	36.628	29.944	26.703	135.492	2.04	101.396	44.186	100.639	75.785	27.27	8.851	-7.789	21.307	-2.729	51.507		34.465	55.22814286	38.40572727
15.6	-209.736	-4.796	3.358	28.105	22.966		-145.869	-13.255	122.245	-9.328	19.903	84.198	76.699	-1.227	51.066	74.464	-17.778	48.742	51.877	-8.941	-5.019	-4.456	-11.952	20.1		-32.0206	19.22757143	17.89781818
15.733	-33.492	-34.17	-11.611	5.216	50.784		-24.705	-5.572	120.749	-15.52	72.538	104.402	136.161	0.162	81.66	73.406	-23.53	84.259	33.865	-7.613	16.666	2.181	-9.397	-19.734		-4.6546	55.43614286	21.08409091
15.867	22.701	7.46	-19.567	24.994	8.346		-18.453	-26.469	66.269	-28.936	112.472	99.454	92.618	-13.923	113.877	118.703	-19.743	50.146	60.509	3.324	39.835	1.695	5.274	15.929		8.7868	42.42214286	34.14781818
16	15.058	25.089	22.909	-10.537	41.653		-23.677	-21.425	129.357	12.591	89.695	73.51	169.55	11.619	47.903	135.132	-142.548	39.866	76.788	8.033	-10.943	31.704	1.934	125.4		18.8344	61.37157143	29.53527273
16.133	-10.302	-18.901	-3.803	7.599	-28.337		14.969	-30.09	52.012	-13.913	72.12	77.612	207.546	2.858	38.667	145.85	125.359	66.159	48.001	-21.064	3.473	-9.718	18.971	-68.369		-10.7488	54.32228571	31.83518182
16.267	19.276	12.353	17.639	31.557	50.174		103.739	-38.407	60.404	63.912	35.29	55.904	146.886	-8.607	74.821	79.134	5.516	77.143	65.293	25.27	-25.076	-1.144	-3.523	17.524		26.1998	61.104	27.85009091
16.4	12.486	6.089	16.104	46.341	-16.353		-24.938	-50.871	25.556	119.451	36.205	108.367	157.565	-13.084	118.386	109.016	-17.565	65.628	38.065	5.528	-12.446	2.156	-13.03	113.547		12.9334	53.04785714	36.01827273
16.533	-0.729	-7.738	-15.902	-19.73	18.507		-16.535	41.457	79.52	75.076	57.569	62.186	86.829	-12.136	106.886	121.185	-9.421	100.085	47.484	22.86	19.481	20.955	15.296	108.678		-5.1184	55.15742857	49.21390909
16.667	31.471	4.408	22.526	18.242	19.501		5.472	125.053	22.634	33.534	32.481	66.945	140.643	31.21	124.266	119.095	22.29	52.989	69.233	9.35	-3.438	-8.003	-7.123	72.142		19.2296	60.966	43.81918182
16.8	-10.588	-1.118	25.736	19.716	36.809		-10.408	29.011	58.518	17.756	73.731	69.096	132.973	-8.604	133.82	63.196	78.92	60.805	47.267	-5.678	2.493	4.88	-21.083	88.612		14.111	52.95385714	40.42072727
16.933	14.038	-11.19	-8.628	35.869	6.182		3.517	12.416	42.714	22.307	74.914	47.646	176.38	-149.915	79.254	114.12	20.54	45.049	40.179	-15.792	-116.275	87.072	-5.836	69.497		7.2542	54.27057143	15.263
17.067	153.623	26.336	-10.261	-0.743	2.743		-119.165	18.535	7.967	5.143	58.775	67.966	179.544	-56.607	59.827	97.426	134.99	69.565	67.754	8.162	83.621	-21.088	23.551	68.333		34.3396	31.25214286	48.68490909
17.2	72.862	-15.188	5.375	43.976	6.746		-13.543	-7.203	25.078	96.769	45.427	58.399	185.279	-42.969	165.797	79.317	45.835	105.444	42.584	4.639	-80.852	38.507	0.602	40.419		22.7542	55.74371429	36.30209091
17.333	-36.355	34.379	-12.827	31.108	-17.02		6.202	12.111	33.546	85.045	34.876	80.535	327.835	-49.335	132.445	120.835	-11.05	127.882	33.998	-59.078	92.565	22.77	12.94	88.149		-0.143	82.87857143	46.55645455
17.467	103.758	-0.887	3.24	15.86	-12.201		5.816	3.492	12.574	103.15	71.245	115.243	142.519	15.375	73.807	57.649	27.495	100.565	56.615	62.7	-61.614	8.894	-1.801	66.391		21.954	64.86271429	36.916
17.6	40.391	-14.393	11.988	11.141	-7.605		157.147	1.643	59.816	38.924	51.206	112.623	14.353	17.517	142.235	97.734	4.537	55.103	37.756	11.637	26.975	31.833	3.39	26.969		8.3044	62.24457143	41.426
17.733	-23.028	6.307	-8.751	-8.391	-21.737		40.942	0.312	65.288	16.133	83.714	113.035	279.811	47.355	20.391	119.61	15.417	65.92	41.847	-13.686	98.079	-61.368	-17.294	17.034		-11.12	85.605	30.30045455
17.867	8.322	-39.892	7.945	5.313	-55.652		97.161	-19.873	93.75	22.656	55.216	50.94	-8.285	-23.172	148.753	98.03	-19.781	70.185	47.077	4.806	38.517	26.698	12.947	79.096		-14.7928	41.65214286	43.92327273
18	3.254	19.172	-21.806	5.598	-15.36		74.017	-0.347	80.115	57.436	66.091	56.292	143.314	22.894	84.126	55.899	6.709	67.463	29.074	-13.635	38.512	-23.141	43.82	92.676		-1.8284	68.13114286	36.76336364
18.133	138.981	2.948	21.989	7.51	-24.016		119.652	11.512	33.119	42.221	67.483	32.38	181.732	103.1	135.399	118.778	9.635	118.51	37.511	9.832	74.419	8.085	-16.531	65.326		29.4824	69.72842857	60.36945455
18.267	13.31	22.291	2.77	-33.384	1.512		44.441	-5.091	86.762	124.505	77.096	27.945	161.197	65.395	103.571	215.593	-39.004	-11.472	57.447	-3.809	55.029	-12.536	9.671	143.565		1.2998	73.83642857	53.04090909
18.4	6.2	23.716	13.989	1.439	-20.729		109.126	-1.605	18.687	45.641	80.306	154.164	83.749	-29.116	68.348	102.965	-4.07	90.337	11.656	9.131	51.577	50.179	20.222	130.843		4.923	70.00971429	45.64290909
18.533	7.443	23.635	-9.172	48.509	-11.826		-41.974	-4.723	2.547	55.464	65.224	118.135	359.365	78.365	138.227	101.623	5.094	108.703	36.349	6.207	59.326	11.634	20.253	60.615		11.7178	79.14828571	56.94509091
18.667	-17.762	18.349	8.568	27.135	-8.768		159.131	-160.97	47.409	21.447	106.076	136.296	110.482	162.085	18.857	-22.637	23.931	73.656	22.129	-2.55	24.346	-7.313	74.305	67.289		5.5044	59.98157143	39.46345455
18.8	13.121	4.552	-7.58	45.141	-33.616		59.035	99.038	32.952	36.891	43.361	49.41	118.828	159.849	206.655	224.688	-61.452	120.845	58.945	2.951	11.071	25.315	-11.592	69.381		4.3236	62.78785714	73.33236364
18.933	-10.048	12.05	12.832	18.562	10.412		99.597	7.171	112.756	51.385	-10.386	56.721	133.208	115.144	103.689	119.078	58.405	98.9	46.766	-2.909	-17.191	64.782	-9.903	90.234		8.7616	64.35028571	60.63590909
19.067	9.282	-11.233	-3.566	10.175	-16.327		70.171	-42.353	76.894	86.217	27.043	42.165	105.554	38.494	42.239	109.574	79.977	88.664	30.776	6.079	7.105	165.645	1.609	47.754		-2.3338	52.24157143	56.17418182
19.2	-126.858	10.703	2.094	12.222	-12.022		37.28	20.603	74.054	173.72	52.59	13.615	111.297	98.471	79.211	87.235	110.461	63.371	69.997	20	18.152	107.493	-107.21	63.535		-22.7722	69.02271429	55.51963636
19.333	0.83	-4.663	-14.962	-6.873	-6.642		106.664	77.38	-116.797	21.64	57.219	30.28	125.502	54.377	38.823	85.881	146.366	136.48	27.657	-18.516	-15.21	63.748	28.401	44.215		-6.462	43.12685714	53.83836364
19.467	138.508	-2.858	-18.35	8.513	10.984		66.708	-1.78	196.235	7.15	82.65	-9.589	117.873	50.515	19.701	101.304	56.726	89.415	13.256	14.88	3.292	110.677	17.787	12.454		27.3594	65.60671429	44.54609091
19.6	6.07	13.077	31.218	-2.551	8.587	9.609	39.798	10.257	-51.411	67.501	85.872	60.981	90.66	115.076	43.427	110.132	6.781	54.345	34.322	-41.178	8.408	53.034	12.497	-6.211		11.00166667	43.37971429	35.51209091
19.733	-6.897	5.56	2.764	57.095	29.828	274.249	92.096	-45.202	123.93	52.91	4.787	5.685	84.495	33.786	18.796	101.81	27.152	38.819	9.946	19.722	4.535	86.949	30.408	68.367		60.43316667	45.52871429	40.02636364
19.867	12.688	-3.085	-17.616	51.335	34.287	140.492	76.018	-29.861	92.928	48.452	28.074	13.304	89.528	39.982	-1.793	157.38	6.143	50.521	28.338	22.818	9.737	70.77	-17.993	67.866		36.35016667	45.49185714	39.43354545
20	-13.885	5.021	24.767	57.29	42.82	225.503	83.491	-163.764	110.399	149.795	48.431	17.117	91.073	69.763	11.124	-8.651	13.349	108.776	39.086	29.357	11.363	55.533	12.403	245.94		56.91933333	48.07742857	53.45845455
20.133	-121.253	1.722	-16.164	40.32	10.973	234.804	87.782	95.818	96.428	-25.714	-6.383	27.202	93.304	23.555	2.1	167.911	94.178	81.701	55.269	-29.65	11.193	36	-117.469	-230.209		25.067	52.63385714	8.598090909
20.267	125.73	-7.664	18.221	7.086	-11.464	221.768	20.7	-29.444	153.866	-39.42	96.328	-12.597	141.147	53.427	0.369	132.322	5.925	50.181	3.396	-8.785	-12.6	72.7	-312.965	176.58		58.94616667	47.22571429	14.59545455
20.4	11.26	-2.298	-3.109	-2.56	3.723	260.052	17.835	17.28	113.3	35.635	49.86	95.397	164.671	74.429	3.332	135.473	7.645	53.661	44.726	9.447	3.748	2.049	-165.528	-61.964		44.51133333	70.56828571	9.728909091
20.533	-147.993	7.842	27.157	10.893	8.899	342.686	60.955	10.283	94.958	-19.817	88.036	37.805	76.691	45.438	29.812	154.331	-110.368	111.343	-8.857	8.528	-5.255	34.21	-81.699	182.715		41.58066667	49.84442857	32.74527273
20.667	4.907	-5.054	-16.769	14.887	9.894	164.384	104.744	36.935	-22.786	-55.087	48.247	45.048	120.282	50.249	42.395	159.564	-35.912	167.5	42.708	1.118	27.872	26.696	-36.6	-72.931		28.70816667	39.62614286	33.87809091
20.8	-28.008	3.937	-18.301	-15.628	13.816	317.882	57.635	56.137	85	-77.31	81.767	29.224	206.251	19.973	83.397	104.851	-38.146	203.332	-5.259	-0.972	-93.332	-3.081	-14.902	57.941		45.61633333	62.672	28.52745455
20.933	5.866	11.106	25.871	-16.317	47.948	228.153	-63.336	13.781	110.977	-48.038	90.671	30.768	230.438	75.944	71.922	141.71	-17.727	118.541	22.593	-1.517	83.739	21.788	-4.882	42.048		50.43783333	52.18014286	50.37809091
21.067	-106.634	-13.059	-15.741	-15.692	22.793	207.755	109.111	52.11	47.139	-34.612	75.812	-11.563	103.654	61.923	40.791	109.277	6.362	102.988	14.494	-4.475	-5.98	22.104	-24.625	1.846		13.237	48.80728571	29.51863636
21.2	-151.264	4.523	-6.066	21.117	41.543	169.186	33.188	86.897	20.593	-68.111	85.419	116.299	125.71	72.051	54.303	116.585	135.254	104.657	18.077	12.466	18.682	-4.275	11.643	15.348		13.17316667	57.14214286	50.43554545
21.333	-317.694	4.541	-8.173	-35.936	83.173	205.806	26.895	-13.938	-25.307	2.04	93.337	31.087	56.929	81.913	66.776	102.97	30.959	74.043	15.552	3.874	-19.866	13.149	9.161	126.506		-11.3805	24.43471429	45.91245455
21.467	-99.876	10.521	9.778	15.379	-10.862	151.603	5.769	184.42	59.345	-93.703	32.983	45.964	90.993	57.836	31.984	68.498	-77.452	54.951	-19.325	2.23	-10.072	32.32	-22.766	13.257		12.75716667	46.53871429	11.951
21.6	-125.005	27.227	5.097	39.165	31.964	177.57	40.569	21.684	101.852	-70.677	64.634	45.128	142.394	67.411	59.854	72.769	97.892	5.818	-11.765	-22.859	11.186	37.159	23.286	65.398		26.003	49.36914286	36.92263636
21.733	-126.554	10.504	9.518	19.292	17.796	221.695	4.763	46.704	123.032	-53.047	66.604	68.374	150.329	92.548	91.003	94.081	-88.587	-9.376	3.11	-13.606	21.753	10.514	-5.439	85.969		25.37516667	58.10842857	25.63363636
21.867	-94.489	29.008	10.763	46.005	26.847	173.016	37.915	12.396	93.722	-64.325	68.067	16.72	128.413	71.316	159.33	99.331	47.605	-20.083	37.234	-10.579	-10.931	15.327	3.264	83.796		31.85833333	41.844	43.23727273
22	-142.943	-7.815	17.326	75.948	-17.722	160.454	64.198	-13.554	98.424	-106.908	46.914	37.589	102.421	81.861	82.128	57.983	58.697	-10.006	36.686	-27.409	2.41	26.245	65.233	96.417		14.208	32.72628571	42.74954545
22.133	-94.694	33.928	3.835	29.525	14.9	165.265	43.985	-52.453	145.398	-118.743	84.252	12.819	102.448	89.83	41.094	77.764	105.159	-8.644	72.463	25.765	-7.464	-33.766	6.896	45.425		25.45983333	31.10085714	37.68381818
22.267	-74.352	-25.496	4.758	-16.613	5.177	171.091	-13.388	-11.375	199.151	-69.826	64.686	59.54	67.962	69.553	46.89	150.008	133.549	-14.724	44.305	21.085	7.543	26.877	12.94	59.33		10.76083333	42.39285714	50.66872727
22.4	-88.281	26.867	-10.339	-5.821	15.775	179.149	32.375	-32.714	-77.407	-100.054	101.32	19.11	67.315	70.814	59.773	87.88	17.743	-42.884	34.005	-3.444	-100.301	-31.031	-12.739	93.462		19.55833333	1.420714286	15.75254545
22.533	-91.368	4.877	-3.493	-2.399	-3.402	157.941	10.498	-24.905	203.408	-130.081	71.739	39.136	159.113	30.432	52.328	94.962	15.942	19.389	28.491	-7.419	-200.061	-32.766	-66.922	54.338		10.35933333	46.98685714	-1.026
22.667	-77.559	27.172	8.944	-116.974	-3.661	227.143	49.08	-39.185	-9.332	-158.677	106.336	31.333	161.519	80.088	130.821	125.257	27.841	-11.286	31.468	29.324	-312.16	-11.007	24.205	124.587		10.84416667	20.15342857	21.73981818
22.8	-21.128	-33.154	18.847	158.159	14.381	287.9	6.118	-21.233	157.983	-124.846	55.704	49.46	-17.591	27.322	28.64	96.934	-1.448	-16.656	12.82	32.004	-130.023	-33.409	26.326	-37.541		70.83416667	15.085	0.451727273
22.933	-21.424	20.57	8.037	29.515	-3.176		2.166	28.842	27.569	-37.546	76.181	121.759	124.949	84.637	59.893	49.908	30.147	1.612	31.881	3.237	-118.991	-68.709	-0.15	45.395		6.7044	49.13142857	10.80545455
23.067	27.946	-5.853	6.991	48.906	-15.112		1.926	38.019	36.663	-48.441	79.195	46.777	127.355	86.919	82.834	111.917	-10.884	-16.475	29.736	-20.248	-105.105	20.955	8.236	66.143		12.5756	40.21342857	23.09345455
23.2	52.568	45.529	5.553	39.745	-19.89		-3.374	23.763	74.735	-9.664	62.878	37.428	128.276	61.963	79.462	53.575	5.163	-21.741	47.285	18.484	-139.126	-7.861	8.165	-73.738		24.701	44.86314286	2.875545455
23.333	118.288	12.298	-4.633	21.74	11.55		3.351	53.739	78.544	9.451	72.372	42.684	251	87.922	18.239	52.504	-19.01	43.203	23.355	8.082	-116.493	142.114	-3.202	43.6		31.8486	73.02014286	25.48309091
23.467	143.691	34.666	1.343	9.187	-10.804		17.812	135.51	66.833	-26.088	82.591	46.396	140.499	67.787	107.899	46.608	-4.909	-27.059	53.15	17.318	14.753	57.773	-10.667	5.538		35.6166	66.22185714	29.83554545
23.6	127.841	22	-4.471	-25.936	39.681		21.34	-25.349	57.65	-48.23	144.947	77.796	148.592	55.517	32.259	68.346	-23.833	-18.468	14.197	9.146	-68.075	111.848	-1.042	96.404		31.823	53.82085714	25.11809091
23.733	126.219	-4.267	18.68	-22.766	26.08		-15.974	29.838	-66.636	16.043	96.357	52.816	106.778	79.095	-49.105	117.028	-23.19	2.186	29.661	4.877	-69.438	28.5	16.707	-29.272		28.7892	31.31742857	9.731727273
23.867	94.818	33.025	-5.591	-15.238	-2.533		-6.322	17.113	66.749	-19.478	106.587	57.904	75.474	21.132	-1.331	85.73	-62.911	-34.205	50.877	-9.884	15.368	112.102	-2.525	-49.33		20.8962	42.57528571	11.36572727
24	115.786	21.963	-18.031	34.779	-145.409		28.071	-37.679	33.135	23.566	45.091	77.855	141.649	8.132	34.338	125.846	-180.811	3.551	13.805	18.637	-81.049	73.477	9.256	10.914		1.8176	44.52685714	3.281454545
24.133	80.17	3.819	25.131	31.012	125.914		11.352	-31.08	108.193	-105.24	55.374	129.812	125.358	45.963	39.735	220.057	-200.453	-16.096	34.323	28.207	87.625	51.86	17.673	16.913		53.2092	41.967	29.61881818
24.267	103.164	30.266	-10.63	-54.616	4.458		-27.524	-27.022	253.117	59.245	65.069	101.686	123.374	30.609	76.704	40.101	-138.451	-107.985	-5.256	4.47	-2.757	23.85	-23.217	-54.959		14.5284	78.27785714	-14.26281818
24.4	138.704	-15.637	6.156	55.009	24.037		-10.64	-9.39	-38.388	-56.616	53.046	84.301	142.208	105.128	42.223	234.651	-193.069	-184.357	2.572	-5.754	-60.494	138.859	25.342	36.263		41.6538	23.503	12.85127273
24.533	294.891	-8.516	-11.296	-17.241	-12.989		78.91	-8.53	105.24	-60.708	63.115	57.581	177.211	94.316	79.956	101.712	-157.485	-199.918	11.577	3.92	-108.276	122.81	-6.226	71.97		48.9698	58.97414286	1.305090909
24.667	89.322	42.376	12.053	-6.004	14.361		3.935	-6.677	145.025	-106.136	100.886	83.854	189.141	114.052	53.705	106.308	-134.21	-195.076	7.344	19.687	-164.237	18.647	5.94	69.121		30.4216	58.57542857	-8.974454545
24.8	67.894	30.265	7.738	10.577	-27.491		20.08	-2.525	70.609	-149.905	140.761	67.067	171.143	105.209	48.992	42.504	-126.166	-143.472	25.813	-20.086	-211.841	20.585	-2.159	201.084		17.7966	45.31857143	-5.412454545
24.933	73.926	52.207	-0.316	14.07	-18.934		12.726	11.998	95.582	-110.832	77.857	79.848	126.845	111.702	128.14	154.856	-72.886	-32.739	54.922	-4.988	22.002	3.234	5.058	-25.721		24.1906	42.00342857	31.23454545
25.067	83.901	36.21	-3.81	4.423	23.456		39.974	-16.469	168.581	-73.272	44.866	50.598	154.089	90.751	179.595	137.861	-263.116	-7.081	34.377	-3.847	-152.833	14.681	-8.93	66.688		28.836	52.62385714	8.013272727
25.2	38.084	46.778	3.676	0.129	-48.292		19.948	-27.037	77.074	-22.349	92.388	3.141	203.298	141.191	-24.066	154.716	-146.353	-4.578	42.715	-11.823	-32.682	46.762	1.987	216.14		8.075	49.49471429	34.90990909
25.333	39.241	45.929	-11.314	9.91	-144.196		29.229	-160.633	52.023	-9.442	82.304	28.702	160.489	84.134	-11.197	186.427	-181.494	-133.076	49.949	4.604	-40.743	92.766	127.773	-33.206		-12.086	26.096	13.267
25.467	40.742	32.891	1.606	5.503	106.635		11.577	87.31	70.461	39.161	75.816	25.04	131.125	41.441	-23.304	142.865	-172.924	20.547	-3.47	-9.384	12.569	128.811	-156.285	96.017		37.4754	62.92714286	6.989363636
25.6	20.368	19.901	-0.498	8.988	-23.155		11.974	-2.681	4.922	14.128	116.529	61.293	-18.64	54.075	-21.92	107.334	-188.058	78.989	28.991	17.522	-35.011	69.879	13.244	55.383		5.1208	26.78928571	16.40254545
25.733	-15.54	-2.722	13.548	30.93	42.258		-4.502	12.926	-12.103	8.757	102.15	19.966	176.588	66.877	85.6	154	-153.8	93.989	12.548	0.514	-10.747	74.805	3.319	21.699		13.6948	43.39742857	31.70945455
25.867	-9.353	-38.145	6.26	46.148	-9.907		-2.242	34.632	3.279	-2.483	112.195	20.968	110.741	53.176	-23.473	263.214	-140.94	59.776	43.816	8.311	136.561	73.276	5.152	4.402		-0.9994	39.58428571	43.93372727
26	-37.856	6.342	-18.102	10.973	2.047		27.639	66.264	16.112	6.231	106.157	42.52	154.319	94.248	51.437	145.196	-165.635	41.352	15.664	5.495	5.237	52.489	-1.294	3.449		-7.3192	59.89171429	22.51254545
26.133	-39.081	-50.024	6.92	10.59	87.336		3.556	47.775	46.783	24.324	116.228	51.513	159.481	187.64	34.72	119.071	-140.623	44.498	32.781	-4.792	-10.806	98.822	11.082	24.286		3.1482	64.23714286	36.06172727
26.267	-15.144	-45.714	-3.074	5.917	56.641		-19.952	8.659	72.072	48.578	61.928	22.218	158.881	78.921	1.912	117.365	-66.25	163.534	17.459	10.446	0.482	6.78	9.224	36.051		-0.2748	50.34057143	34.17490909
26.4	19.731	-11.478	13.824	-11.52	95.378		23.807	14.399	-6.297	40.656	91.006	41.497	165.977	74.249	27.221	29.585	-44.518	85.963	6.999	-4.393	2.097	32.427	2.327	215.23		21.187	53.00642857	38.83518182
26.533	30.665	-17.658	-15.722	29.486	53.459		-28.856	-1.733	41.734	16.337	91.424	18.042	139.339	-4.165	124.502	77.651	-25.386	78.264	50.536	-2.846	-22.727	17.764	1.438	-34.969		16.046	39.46957143	23.642
26.667	155.759	-19.306	1.257	-5.336	-19.091		4.336	-2.407	25.53	109.064	73.019	21.908	158.712	75.944	37.977	89.491	-26.046	94.311	31.199	10.279	-12.606	33.561	-129.884	89.7		22.6566	55.73742857	26.72054545
26.8	143.251	5.255	7.418	11.998	63.951		7.729	-16.449	126.913	66.613	72.218	37.095	111.587	55.068	-39.447	94.001	1.681	72.495	37.639	-18.211	-133.277	43.054	120.641	44.873		46.3746	57.958	25.31972727
26.933	40.815	-12.933	19.94	-16.183	25.033		31.391	-24.395	48.601	62.804	84.34	20.093	127.216	106.519	-134.592	145.339	-7.655	62.959	14.717	12.161	35.988	24.808	0.784	149.449		11.3344	50.00714286	37.31609091
27.067	38.435	3.612	-12.082	-16.819	3.59		-13.165	-15.232	428.548	19.533	45.325	16.37	133.67	113.887	-67.228	196.624	157.907	41.854	49.123	-5.016	16.116	10.94	13.595	-86.226		3.3472	87.86414286	40.14327273
27.2	52.006	11.869	6.331	19.633	26.034		4.49	-18.273	392.708	57.754	86.726	-14.302	134.856	141.172	-35.162	118.538	56.652	52.076	24.181	5.257	18.309	16.605	1.301	-2.46		23.1746	91.99414286	36.04263636
27.333	-6.647	-22.804	-13.578	-9.505	13.098		-125.853	-14.925	250.258	164.289	-12.033	39.146	147.95	-22.628	-179.137	141.476	35.616	110.734	1.649	-11.311	-13.537	23.235	0.25	-2.702		-7.8872	64.11885714	7.604090909
27.467	28.716	-10.967	18.313	27.647	-6.725		115.766	-34.487	225.679	76.618	66.877	-3.27	147.56	30.947	-178.178	129.394	10.343	87.911	38.558	-25.015	85.562	10.435	6.072	-30.212		11.3968	84.96328571	15.07427273
27.6	-12.245	-41.646	-9.197	-4.886	26.737		14.934	-4.917	223.733	27.537	2.112	28.743	125.986	49.479	-98.626	113.651	33.037	36.641	-1.603	8.405	-24.901	67.658	-4.088	35.314		-8.2474	59.73257143	19.54245455
27.733	5.343	-8.772	9.192	-20.681	25.99		-124.584	-25.772	74.875	65.751	9.435	27.335	241.719	30.813	-108.796	133.578	39.366	80.644	42.835	7.511	-16.932	53.97	-0.968	97.502		2.2144	38.39414286	32.68390909
27.867	34.782	-17.823	-20.048	-3.913	-16.732		5.687	-29.001	139.017	32.333	17.565	-39.62	204.085	5.979	-124.582	108.021	-3.295	95.239	3.363	10.05	-129.291	71.379	1.765	99.231		-4.7468	47.15228571	12.53263636
28	-27.772	-13.662	16.574	-7.284	-25.53		-8.657	-9.944	29.191	28.467	5.683	12.126	216.685	15.68	-74.94	86.625	29.205	17.039	24.971	23.623	-19.566	72.444	128.407	34.205		-11.5348	39.07871429	30.69936364
28.133	28.727	11.102	-10.73	-8.654	1.739		-2.194	53.889	138.336	10.614	23.345	-31.281	199.952	24.735	-45.161	115.44	33.592	21.524	17.6	18.32	98.967	30.41	-125.962	69.2		4.4368	56.09442857	23.515
28.267	-15.819	-22.88	7.879	-33.765	-0.585		141.245	13.685	212.657	14.913	26.282	-10.202	310.445	79.219	-76.453	51.837	-14.912	15.149	-5.334	-31.374	16.178	40.537	-9.92	-3.014		-13.034	101.2892857	5.628454545
28.4	22.533	-47.245	3.621	18.832	-12.065		-2.555	40.74	194.418	28.001	32.545	7.151	208.036	-7.3	-129.239	71.65	-16.394	59.672	25.252	3.436	29.202	32.547	-2.753	55.009		-2.8648	72.61942857	11.00745455
28.533	7.441	-38.518	-5.331	-34.558	7.65		3.368	73.792	119.98	36.992	32.138	-19.285	222.917	21.42	-87.107	33.781	7.841	23.162	-15.546	8.194	4.873	34.46	0.894	69.604		-12.6632	67.12885714	9.234181818
28.667	80.455	-5.627	9.968	21.627	31.404		5.798	70.625	102.25	66.015	42.968	3.495	192.634	3.001	-235.781	55.259	67.304	36.914	18.519	4.818	-5.724	49.012	-11.565	75.643		27.5654	69.11214286	5.218181818
28.8	-39.846	-37.42	-15.751	19.311	6.779		-1.356	77.683	127.471	70.587	35.785	11.635	181.628	5.464	-189.804	-25.542	21.877	-23.229	-6.062	5.453	11.232	64.923	3.716	71.894		-13.3854	71.919	-5.461636364
28.933	95.88	-11.259	12.9	15.793	-1.514		-4.711	68.97	320.157	102.199	60.454	-12.123	212.372	5.741	-158.954	33.033	-6.651	40.084	43.5	-6.708	25.213	61.488	7.881	50.958		22.36	106.7597143	8.689545455
29.067	30.569	-3.932	13.848	28.015	19.291		-7.583	49.11	173.187	113.318	48.387	31.558	198.288	-8.32	-84.405	53.081	67.397	5.167	15.741	15.07	44.027	39.383	-24.73	36.294		17.5582	86.60928571	14.42772727
29.2	3.858	-2.974	-1.267	7.979	57.792		8.571	14.132	220.838	24.561	89.574	1.442	114.454	42.121	-83.117	40.299	-4.029	4.592	47.448	-29.126	39.965	45.605	24.913	112.124		13.0776	67.65314286	21.89045455
29.333	7.665	-17.406	-17.752	11.187	88.896		-6.094	19.949	170.247	22.883	83.522	-10.767	177.549	11.897	-113.313	15.528	-43.469	-11.91	-22.523	141.724	43.71	24.604	-128.14	28.614		14.518	65.327	-4.843454545
29.467	34.219	-19.6	19.959	-36.656	35.598		3.742	-40.014	189.702	82.498	95.505	38.31	-31.572	53.791	15.024	46.341	42.118	12.893	13.418	-133.364	15.598	23.402	142.613	191.583		6.704	48.31014286	38.49245455
29.6	42.964	-26.175	3.991	18.059	51.66		-18.582	-29.544	186.406	58.942	69.853	59.32	53.546	84.931	15.269	18.03	-6.509	65.971	-15.35	-25.309	60.419	-4.465	-1.839	53.025		18.0998	54.27728571	22.19754545
29.733	42.281	-33.007	25.791	33.277	35.306		-117.281	-3.251	138.116	56.573	15.325	-6.295	72.579	56.144	-45.674	7.883	-9.42	49.852	-5.402	-43.929	55.349	27.544	-28.908	76.488		20.7296	22.25228571	12.72063636
29.867	16.826	-14.318	17.982	-18.384	61.42		-5.873	-20.612	46.565	78.387	-4.91	-9.975	76.22	48.588	-63.938	-5.23	30.324	58.432	20.573	-87.176	35.293	-13.139	-8.093	-8.291		12.7052	22.82885714	0.667545455
