# Supplementary material for: Precise optical control of gene expression in C elegans using improved genetic code expansion and Cre recombinase
Source: eLife. 2021 Aug 5;10:e67075. doi: 10.7554/eLife.67075 (PMC8448529; doi:10.7554/eLife.67075)
Supplement: Figure 5—source data 2. — The light pulse is delivered at the 10 s mark, which corresponds to the ‘0’ mark in the graphs in Figure 5C–E and Figure 5—figure supplement 2. [file elife-67075-fig5-data2.zip › Velocities of animals in Figure 5D,E,F and figure supplement 2/2PLM_44mW_raw_byExpt.csv]

Time(s)	T1	T2	T3	T4	T5	T6	T1	T2	T3	T4	T1	T2	T3	T4	T5	T6	T7	T8		Expt1	Expt2	Expt3
0																				#DIV/0!	#DIV/0!	#DIV/0!
0.133	112.911	73.699	26.041	156.253			36.713	-14.402			33.492	-24.121	-74.78	26.07	44.904	35.883				92.226	11.1555	6.908
0.267	210.856	33.458	-11.609	-89.455			22.999	5.906			10.8	124.93	189.751	-66.313	90.913	25.08				35.8125	14.4525	62.52683333
0.4	128.335	25.273	24.115	137.313			69.313	34.055			32.882	16.909	-44.621	80.859	30.669	70.813				78.759	51.684	31.25183333
0.533	164.489	24.54	0.412	29.315			128.636	64.011			74.323	40.219	154.537	26.432	11.976	31.192				54.689	96.3235	56.4465
0.667	155.605	54.924	-4.226	-4.082			-48.158	29.536			213.524	51.81	-24.368	46.166	5.716	52.362				50.55525	-9.311	57.535
0.8	151.311	10.895	-9.584	2.706			31.674	157.239			44.31	-37.707	49.542	72.54	-14.775	24.389				38.832	94.4565	23.04983333
0.933	94.363	52.758	8.602	34.599			19.773	98.897			134.721	127.377	15.587	29.775	-41.264	49.917				47.5805	59.335	52.6855
1.067	94.951	6.271	19.764	-122.45			6.029	66.476			-9.249	38.086	9.327	28.205	-33.159	58.341				-0.366	36.2525	15.2585
1.2	123.876	19.494	-3.641	-14.478			41.36	165.823			8.918	41.113	59.565	13.582	5.217	93.756				31.31275	103.5915	37.02516667
1.333	90.342	92.045	-1.77	132.116			25.91	122.206			-93.805	-33.063	77.68	36.248	-11.857	97.946				78.18325	74.058	12.1915
1.467	125.194	100.06	0.295	-2.562			14.704	106.196			127.88	43.586	83.932	12.965	123.806	67.453				55.74675	60.45	76.60366667
1.6	147.184	80.423	-14.682	0.598			9.715	128.612			-115.907	5.019	112.945	12.704	-203.066	18.014				53.38075	69.1635	-28.38183333
1.733	124.661	7.582	-6.06	-3.32			22.523	48.8			-1.751	19.44	51.661	-47.401	-189.953	13.334				30.71575	35.6615	-25.77833333
1.867	102.151	68.649	-15.202	7.31			28.087	79.335			18.094	40.068	85.354	33.259	-234.381	69.895				40.727	53.711	2.048166667
2	80.576	96.653	15.156	24.326			-20.415	127.814			10.276	116.178	91.421	-13.916	-29.389	38.678				54.17775	53.6995	35.54133333
2.133	68.952	74.457	-19.553	-129.286			-22.071	70.284			3.328	39.148	48.158	19.63	-187.981	5.039				-1.3575	24.1065	-12.113
2.267	101.174	55.774	-5.27	13.457			1.72	42.912			35.344	79.707	73.422	-19.795	-171.173	2.476				41.28375	22.316	-0.003166667
2.4	134.498	40.284	11.785	-15.743			27.521	-25.908			-1.049	83.212	54.721	-21.117	-313.64	5.684				42.706	0.8065	-32.0315
2.533	109.541	33.815	-22.461	118.062			-20.681	29.473			-7.479	165.581	72.195	-0.347	44.361	23.754				59.73925	4.396	49.6775
2.667	48.98	81.349	24.503	-93.114			8.371	54.263			3.383	117.168	43.052	10.501	-175.766	24.958				15.4295	31.317	3.882666667
2.8	43.121	40.073	8.747	-0.965			4.812	-5.244			114.438	53.281	78.923	-37.132	-39.148	30.283				22.744	-0.216	33.44083333
2.933	32.209	13.861	4.489	25.394			-125.738	63.992			-106.394	95.806	68.219	-87.679	-68.991	-37.254				18.98825	-30.873	-22.7155
3.067	29.604	65.048	18.959	-26.893			-165.908	75.028			99.704	131.742	77.464	23.876	-131.885	72.475				21.6795	-45.44	45.56266667
3.2	49.879	57.863	22.106	125.48			-157.538	73.626			19.488	53.659	66.451	-34.246	-134.118	4.8				63.832	-41.956	-3.994333333
3.333	69.617	7.296	57.734	36.342			-6.351	40.21			10.656	49.634	58.283	39.131	-55.929	39.723				42.74725	16.9295	23.583
3.467	91.132	17.015	39.568	-6.363			-147.571	25.586			-9.203	137.755	55.995	147.152	-32.19	38.202				35.338	-60.9925	56.28516667
3.6	99.492	111.291	21.99	-2.704			-183.127	99.637			-101.481	108.154	93.302	66.315	-9.608	77.632				57.51725	-41.745	39.05233333
3.733	116.552	151.181	40.27	1.243			-227.035	-164.584			-10.558	189.555	64.337	36.217	-43.379	92.679				77.3115	-195.8095	54.8085
3.867	109.434	-136.429	23.842	-110.53			-172.117	-23.345			4.425	95.963	59.281	12.409	-8.506	37.021				-28.42075	-97.731	33.43216667
4	52.304	72.795	14.97	97.761			-108.146	-74.934			-6.579	101.912	48.661	24.78	30.179	151.124				59.4575	-91.54	58.34616667
4.133	216.293	86.485	-3.907	-7.851			-48.37	172.183			-2.97	57.513	77.145	117.951	43.013	-82.025				72.755	61.9065	35.1045
4.267	149.916	11.756	-17.817	-2.524			-128.422	136.295			19.375	156.536	36.152	50.142	13.35	14.551				35.33275	3.9365	48.351
4.4	125.762	2.067	-3.516	-125.664			-83.604	166.186			-14.612	177.736	-2.375	42.274	1.916	5.192				-0.33775	41.291	35.02183333
4.533	142.342	2.486	7.957	129.731			-77.68	144.002			10.018	115.14	76.119	34.507	-58.023	10.456				70.629	33.161	31.3695
4.667	117.519	19.575	-4.636	-106.179			-85.051	159.912			1.796	86.899	19.552	52.283	-156.605	-2.459				6.56975	37.4305	0.244333333
4.8	84.817	11.953	62.186	13.117			-94.738	207.571			110.002	85.236	90.456	46.402	-162.908	27.729				43.01825	56.4165	32.8195
4.933	118.007	9.26	46.084	111.573			-70.264	145.69			-6.442	128.22	93.995	70.743	-90.437	17.834				71.231	37.713	35.65216667
5.067	44.807	-32.11	38.107	-108.641			-85.339	185.692			-121.056	216.016	44.923	55.829	-28.629	16.553				-14.45925	50.1765	30.606
5.2	145.154	135.01	50.351	40.876			-129.963	110.066			18.815	127.887	24.981	13.576	17.501	17.237				92.84775	-9.9485	36.66616667
5.333	149.005	-151.152	21.434	46.84			-85.195	235.427			104.628	130.106	79.244	16.274	4.203	138.882				16.53175	75.116	78.8895
5.467	17.745	156.141	24.249	16.189			-91.399	135.245			-121.266	180.317	42.036	-13.431	-7.315	-102.12				53.581	21.923	-3.629833333
5.6	78.852	-6.48	-10.289	21.979			-141.165	151.211			10.451	107.361	75.442	10.286	16.1	-5.343				21.0155	5.023	35.71616667
5.733	113.942	-120.74	21.678	-11.552			-83.508	141.531			5.1	55.853	68.472	16.169	-20.763	16.634				0.832	29.0115	23.5775
5.867	61.268	13.627	-6.967	108.534			-83.46	165.663			37.004	60.065	58.818	-15.553	13.91	-3.607				44.1155	41.1015	25.10616667
6	50.68	16.256	-4.806	16.956			-10.553	247.686			-1.668	70.106	81.64	26.884	11.086	14.939				19.7715	118.5665	33.83116667
6.133	65.53	-7.049	-6.793	-84.379			2.951	50.915			5.952	109.642	94.019	-14.041	29.071	-18.586				-8.17275	26.933	34.34283333
6.267	19.847	-13.237	17.707	121.484			-0.378	274.638			-15.169	80.369	133.844	35.597	11.06	9.9				36.45025	137.13	42.60016667
6.4	39.632	1.653	-2.071	-1.857			-7.693	55.283			-19.231	84.265	98.384	-5.491	13.84	20.496				9.33925	23.795	32.04383333
6.533	60.573	-9.874	-3.152	19.956			30.979	229.701			3.512	97.487	73.476	23.586	20.551	16.272				16.87575	130.34	39.14733333
6.667	-17.816	4.974	-7.841	-2.949			47.915	125.571			6.995	128.048	91.681	-32.609	10.877	145.776				-5.908	86.743	58.46133333
6.8	89.789	-29.305	7.392	23.93			35.712	114.774			-4.461	69.472	60.282	30.653	127.525	-167.353				22.9515	75.243	19.353
6.933	209.732	16.03	9.735	-121.889			-16.771	121.587			-20.405	43.679	23.7	-2.895	114.146	4.373				28.402	52.408	27.09966667
7.067	98.103	-7.475	15.583	27.348			14.991	95.829			-1.622	32.147	78.832	-20.851	80.48	-18.372				33.38975	55.41	25.10233333
7.2	98.207	1.78	-2.728	10.099			57.59	76.849			-7.552	36.937	61.512	-18.258	39.354	-8.589				26.8395	67.2195	17.234
7.333	104.216	-1.873	-6.283	128.772			60.083	60.34			-20.636	37.689	34.312	2.363	5.695	-4.874				56.208	60.2115	9.0915
7.467	193.989	4.66	-9.589	-43.664			23.667	73.491			14.611	62.443	47.354	8.733	-14.965	34.933				36.349	48.579	25.51816667
7.6	108.13	-8.434	-10.323	73.942			31.555	92.681			-4.485	67.779	46.338	-17.293	45.298	-7.986				40.82875	62.118	21.6085
7.733	55.572	1.067	-18.301	-49.491			31.128	90.837			9.229	95.263	20.859	16.41	109.816	-10.563				-2.78825	60.9825	40.169
7.867	111.723	-2.709	-13.5	133.977			11.943	104.433			8.664	127.49	31.784	-28.816	29.672	-29.171				57.37275	58.188	23.2705
8	119.539	-2.034	-9.315	34.26			71.151	132.624			-31.244	97.14	84.295	-38.932	33.804	158.13				35.6125	101.8875	50.53216667
8.133	78.793	-0.477	0.521	64.448			22.268	-28.74			6.751	102.062	74.32	47.363	92.925	-144.174				35.82125	-3.236	29.8745
8.267	69.397	0.452	21.13	-12.009			32.214	109.557			12.207	87.111	141.382	-12.066	139.727	2.548				19.7425	70.8855	61.81816667
8.4	79.379	-8.862	-21.579	43.842			-12.382	204.32			5.183	69.319	126.026	-18.057	95.037	12.961				23.195	95.969	48.4115
8.533	77.525	4.655	14.123	-47.522			31.567	88.098			-17.868	78.452	107.636	-25.781	32.973	8.609				12.19525	59.8325	30.67016667
8.667	107.823	8.519	9.384	109.744			12.912	154.909			-23.703	42.235	83.625	-43.345	26.909	3.805				58.8675	83.9105	14.921
8.8	156.25	3.764	9.149	-0.975			2.402	114.276			-35.071	45.943	62.346	-124.747	6.79	27.617				42.047	58.339	-2.853666667
8.933	140.025	-5.788	-24.306	-49.348			-27.95	114.497			-25.332	39.53	78.216	-166.681	-45.997	62.001				15.14575	43.2735	-9.7105
9.067	112.51	-2.444	24.825	120.838			-15.33	89.998			-58.829	59.793	61.936	-106.836	-32.432	46.267				63.93225	37.334	-5.016833333
9.2	142.773	2.664	6.411	-4.203			6.602	76.758			-15.716	78.827	72.83	-56.647	-172.669	49.58				36.91125	41.68	-7.299166667
9.333	144.659	2.705	7.707	21.183			31.432	59.869			-63.95	75.751	67.175	-84.259	-140.266	18.139				44.0635	45.6505	-21.235
9.467	231.988	-8.497	-18.76	-76.732			40.117	10.521			-56.794	62.037	105.617	-134.15	-312.856	26.856				31.99975	25.319	-51.54833333
9.6	269.048	-6.26	3.891	109.695			25.74	21.821			-19.664	-13.113	95.564	-61.432	-138.644	17.63				94.0935	23.7805	-19.94316667
9.733	150.127	-11.949	17.931	22.197	-137.614		80.889	-3.594			-65.442	-13.602	79.064	-63.687	-46.544	-2.365				8.1384	38.6475	-18.76266667
9.867	101.159	-3.856	15.464	27.112	138.479		8.987	-10.473			-51.232	12.63	85.088	-170.911	-104.049	65.281				55.6716	-0.743	-27.19883333
10	119.639	-7.59	3.08	43.02	-15.982		-2.857	39.388			-59.356	52.444	80.969	-88.223	-98.776	-12.488				28.4334	18.2655	-20.905
10.133	114.844	-9.673	-1.849	39.384	-8.491		-44.308	11.476			-30.383	89.213	74.554	-148.968	-60.687	63.007		125.312		26.843	-16.416	16.00685714
10.267	89.769	222.818	147.634	281.817	276.281		131.921	49.126			205.613	178.539	268.991	-96.735	88.586	245.659		497.089		203.6638	90.5235	198.2488571
10.4	112.857	362.189	67.668	131.353	141.03		181.619	489.881			503.573	86.992	234.109	304.474	344.643	316.084		248.832		163.0194	335.75	291.2438571
10.533	84.58	484.791	225.957	51.176	685.927		143.237	369.874			259.929	151.946	223.762	337.775	155.234	236.353		247.755		306.4862	256.5555	230.3934286
10.667	157.159	119.508	24.216	-1.826	141.028		165.515	298.264			71.219	161.737	137.856	145.923	141.332	267.731		124.086		88.017	231.8895	149.9834286
10.8	129.956	49.751	-124.488	30.777	141.121		182.244	373.87			66.683	140.133	148.19	323.781	127.937	80.198		246.997		45.4234	278.057	161.9884286
10.933	131.204	-7.067	6.622	31.971	-6.839		112.09	199.971			31.032	45.099	79.649	136.609	32.611	66.452		126.931		31.1782	156.0305	74.05471429
11.067	101.318	-21.028	24.452	7.95	138.059		96.009	365.187			63.795	81.658	60.44	84.44	18.977	70.953		248.176		50.1502	230.598	89.777
11.2	58.495	1.664	-21.905	28.305	12.817		83.9	50.896			73.154	110.297	-15.382	188.93	19.694	60.439		125.481		15.8752	67.398	80.37328571
11.333	80.154	-99.026	16.79	22.695	279.036		97.9	176.568			5.12	84.522	-125.161	117.383	59.97	70.327		126.669		59.9298	137.234	48.40428571
11.467	118.4	-5.757	-1.693	15.686	138.399		93.082	129.09			21.428	106.843	-0.563	77.365	60.055	97.474		250.148		53.007	111.086	87.53571429
11.6	56.623	-11.581	2.736	34.224	-24.125		84.186	59.978			-25.904	136.908	17.852	61.455	87.466	95.884		370.614		11.5754	72.082	106.325
11.733	-55.803	-1.435	110.652	-9.169	138.452		52.351	80.236			41.545	72.06	15.057	149.228	13.828	68.727		124.734		36.5394	66.2935	69.31128571
11.867	197.087	-2.938	-0.611	-18.205	139.974		63.489	82.556			-16.493	73.199	61.959	65.107	34.232	88.33	7.827	247.865		63.0614	73.0225	70.25325
12	-36.154	18.175	-123.149	-18.201	140.141		39.394	165.388			43.013	119.533	95.248	16.484	-141.101	139.654	32.705	127.103		-3.8376	102.391	54.079875
12.133	216.991	-13.166	-1.79	-6.236	-29.564		70.03	48.344			3.74	119.687	94.594	9.949	184.823	51.868	19.531	200.97		33.247	59.187	85.64525
12.267	133.485	7.372	4.995	27.771	137.603		-2.858	-46.287			32.523	128.835	110.943	21.758	33.969	118.431	-2.178	220.19		62.2452	-24.5725	83.058875
12.4	96.463	32.366	9.003	-18.548	138.033		-23.03	136.849			2.809	112.086	114.981	10.822	32.999	107.573	2.111	286.932		51.4634	56.9095	83.789125
12.533	116.589	45.674	-7.587	-20.743	257.853		-13.979	-54.541			40.672	82.141	57.006	-6.172	32.495	92.959	20.793	366.4		78.3572	-34.26	85.78675
12.667	81.478	15.761	3.729	-100.728	103.902		72.077	99.015			-6.61	87.5	96.428	-16.862	46.316	-24.599	-21.837	295.984		20.8284	85.546	57.04
12.8	58.495	25.645	8.078	-9.373	102.106		100.577	81.594			15.421	117.538	111.771	16.404	19.585	180.758	-0.215	285.052		36.9902	91.0855	93.28925
12.933	114.746	-26.549	1.821	-1.3	70.321		104.552	74.801			11.115	84.294	148.966	-18.774	37.691	101.889	9.341	297.146		31.8078	89.6765	83.9585
13.067	156.46	115.013	23.641	135.363	109.257		40.461	139.762			8.979	119.295	86.482	12.775	67.63	103.702	-8.389	307.281		107.9468	90.1115	87.219375
13.2	82.082	42.207	5.552	-34.934	143.55		61.24	138.991			113.217	124.304	101.068	-68.5	45.921	120.939	9.045	349.861		47.6914	100.1155	99.481875
13.333	112.522	-152.148	8.448	-150.029	10.001		78.82	136.236			24.79	152.433	145.376	79.262	145.439	141.605	12.526	238.786		-34.2412	107.528	117.527125
13.467	118.091	146.954	-6.049	104.484	9.842		8.336	164.709			31.656	135.784	160.74	-4.955	193.915	119.918	-4.332	292.383		74.6644	86.5225	115.638625
13.6	99.659	7.437	8.252	-30.448	177.032		-33.683	285.053			53.064	185.828	96.925	149.113	-22.515	85.593	-4.625	248.142		52.3864	125.685	98.940625
13.733	111.481	9.155	-1.9	118.584	80.08		12.699	93.696			77.358	140.7	151.341	85.337	55.848	102.817	21.373	308.645		63.48	53.1975	117.927375
13.867	134.817	2.042	133.53	-16.435	18.618		-19.118	64.979			21.022	79.774	146.267	7.408	58.233	102.272	13.794	277.321		54.5144	22.9305	88.261375
14	148.345	-11.073	7.009	-15.996	17.844		-15.255	220.831			57.65	154.972	152.89	13.791	60.524	79.787	9.791	349.562		29.2258	102.788	109.870875
14.133	129.039	-150.193	-5.456	30.195	139.941		31.032	152.096			62.722	82.175	124.993	-41.935	99.82	89.403	-4.293	366.433		28.7052	91.564	97.41475
14.267	125.554	21.763	-26.817	-41.619	139.932		-86.005	122.663			74.557	116.48	101.941	41.695	158.093	82.511	-7.651	215.504		43.7626	18.329	97.89125
14.4	93.469	-8.404	26.188	25.621	140.19		15.384	142.502			-29.086	160.752	131.786	-18.833	141.492	76.058	22.361	370.002		55.4128	78.943	106.8165
14.533	84.23	3.79	-12.044	20.582	-141.079		8.428	22.719			156.872	78.183	77.411	37.701	52.377	69.804	-12.877	230.723		-8.9042	15.5735	86.27425
14.667	128.511	-20.771	-8.743	-151.16	153.018		114.559	108.339			52.691	193.027	93.422	118.991	7.442	43.506	16.89	259.607		20.171	111.449	98.197
14.8	107.436	42.921	-8.643	154.498	140.805		-33.269	207.219			50.372	142.465	94.227	38.275	75.005	60.818	-5.726	211.219		87.4034	86.975	83.331875
14.933	120.172	-4.215	-18.428	-24.62	-5.205		28.25	156.122			56.921	111.575	82.381	-57.762	41.47	57.834	-14.28	253.894		13.5408	92.186	66.504125
15.067	129.319	-8.37	2.891	27.803	141.093		65.593	108.925			14.59	94.062	75.772	-92.384	8.72	48.635	-6.584	191.499		58.5472	87.259	41.78875
15.2	119.243	-16.753	-9.14	-135.736	-10.756		7.802	57.369			159.299	115.702	126.702	28.588	8.64	116.76	-3.667	144.066		-10.6284	32.5855	87.01125
15.333	90.234	45.192	3.617	5.071	139.912		20.339	246.119			-20.553	60.378	99.314	143.574	-4.081	118.769	-1.202	182.504		56.8052	133.229	72.337875
15.467	156.64	-6.698	5.495	106.474	140.032		95.792	95.111			67.228	57.31	150.164	30.83	4.036	98.727	9.434	188.851		80.3886	95.4515	75.8225
15.6	173.273	21.232	13.935	-59.379	140.383		97.024	-26.012			157.418	121.354	129.304	-78.039	11.168	69.258	13.438	203.998		57.8888	35.506	78.487375
15.733	130.575	-12.328	-3.932	-6.969	0.279		89.881	161.439			36.447	93.427	118.201	207.522	-3.128	54.931	-19.584	230.99		21.525	125.66	89.85075
15.867	163.079	-10.32	-5.166	101.927	140.136		72.465	135.324			35.038	109.874	137.536	61.089	-16.523	15.05	14.919	276.774		77.9312	103.8945	79.219625
16	153.086	-43.392	-124.634	-151.443	-8.21		84.134	91.796			0.63	52.017	196.657	17.094	-17.487	6.502	3.222	217.964		-34.9186	87.965	59.574875
16.133	110.574	44.289	-4.99	114.431	140.234		26.269	27.926			88.641	69.242	85.578	10.944	-15.503	97.277	6.911	276.119		80.9076	27.0975	77.401125
16.267	122.578	26.698	149.148	8.406	-19.229		39.923	-79.158			2.933	145.688	143.591	11.622	-22.722	0.44	15.325	201.903		57.5202	-19.6175	62.3475
16.4	162.848	16.386	-118.781	-8.15	140.021		48.91	256.07			-35.174	80.591	81.807	4.069	1.472	40.134	6.495	297.427		38.4648	152.49	59.602625
16.533	131.591	123.648	-13.953	-3.892	309.38		24.475	71.57			23.365	102.727	145.196	-1.694	34.72	9.555	-6.694	202.434		109.3548	48.0225	63.701125
16.667	136.972	-18.202	-16.122	1.891	155.033		118.273	16.566			-17.01	111.34	87.823	-3.498	-8.167	27.483	3.598	187.327		51.9144	67.4195	48.612
16.8	172.462	28.681	1.474	22.98	87.592		66.077	277.906			-4.547	140.369	103.087	-30.46	-3.448	11.334	-1.792	172.72		62.6378	171.9915	48.407875
16.933	115.178	-18.245	-5.637	-93.494	118.697		71.898	17.051			-8.734	136.549	29.463	-43.349	12.221	10.6	11.082	127.644		23.2998	44.4745	34.4345
17.067	152.846	5.424	-18.598	111.015	112.442		54.7	103.33			-26.087	138.203	-14.827	-23.226	-10.187	12.645	-7.602	137.185		72.6258	79.015	25.763
17.2	211.901	-139.593	104.442	-5.148	133.507		26.143	162.182			-27.755	174.225	58.859	-11.845	-33.491	15.43	1.702	163.57		61.0218	94.1625	42.586875
17.333	162.356	12.182	14.794	-21.287	135.552		6.056	124.102			17.174	150.492	46.177	-19.846	15.916	-11.374	5.387	133.631		60.7194	65.079	42.194625
17.467	104.19	-14.808	-92.661	-26.536	107.523		23.62	50.621			40.817	105.95	56.54	-1.991	-15.949	-8.448	3.849	132.44		15.5416	37.1205	39.151
17.6	139.449	0.863	67.488	-80.459	145.905		53.308	9.918			-38.949	120.846	164.214	29.996	70.419	15.152	-0.595	158.874		54.6492	31.613	64.994625
17.733	100.436	2.766	37.088	-154.688	123.686		14.122	-23.113			42.758	104.968	-34.083	16.024	-2.889	-13.891	8.848	116.145		21.8576	-4.4955	29.735
17.867	106.031	-11.382	40.025	-151.241	87.614		47.98	161.397			127.13	103.252	54.851	22.254	15.324	-11.565	-4.639	61.172		14.2094	104.6885	45.972375
18	14.923	-2.563	12.597	-132.36	103.831		14.39	31.719			-106.017	110.944	46.846	7.183	4.353	-22.825	1.8	260.174		-0.7144	23.0545	37.80725
18.133	272.587	2.746	7.254	-184.911	132.815		34.367	58.112			10.421	48.076	58.403	64.432	7.199	0.358	-1.128	148.947		46.0982	46.2395	42.0885
18.267	-55.162	-3.867	19.674	-115.261	107.203		8.174	-50.797			18.342	80.885	14.248	138.349	-19.011	-6.544	-15.432	127.437		-9.4826	-21.3115	42.28425
18.4	161.27	-3.419	18.655	-200.066	130.573		-11.831	211.989			50.011	104.294	51.598	71.07	7.063	-104.594	4.45	140.079		21.4026	100.079	40.496375
18.533	137.985	-5.918	-4.301	29.647	94.506		-10.405	56.315			42.523	130.372	96.719	184.912	-3.45	-566.852	-6.058	143.707		50.3838	22.955	2.734125
18.667	92.364	41.036	13.714	-184.956	118.382		-3.645	76.804			55.865	98.583	271.497	75.625	-26.632	-393.504	23.509	249.579		16.108	36.5795	44.31525
18.8	112.777	-17.205	15.048	123.743	99.252		7.347	72.822			23.703	77.646	-63.991	24.181	-38.276	-363.183	-3.38	91.949		66.723	40.0845	-31.418875
18.933	118.65	139.843	5.068	-36.046	93.539		4.299	180.523			17.3	95.129	115.755	39.31	-0.646	-202.086	-3.07	153.216		64.2108	92.411	26.8635
19.067	107.132	8.942	4.582	-31.937	63.87		-4.948	96.736			8.654	113.979	140.016	66.157	1.895	-185.742	-17.028	123.811		30.5178	45.894	31.46775
19.2	127.784	7.408	-18.455	-6.379	104.063		13.25	52.952			23.18	239.294	104.069	66.564	14.433	-144.566	21.055	97.425		42.8842	33.101	52.68175
19.333	113.381	10.658	1.076	-125.551	27.489		10.706	153.579			73.667	129.872	121.493	64.305	-9.09	-111.021	0.513	168.886		5.4106	82.1425	54.828125
19.467	106.282	-5.815	1.019	25.319	139.349		13.235	43.1			7.749	128.948	109.525	79.472	-1.725	-57.798	-3.875	143.163		53.2308	28.1675	50.682375
19.6	127.412	3.594	7.183	143.944	138.398		4.319	56.763			-12.48	121.578	117.325	31.213	0.756	-48.231	-3.871	76.659		84.1062	30.541	35.368625
19.733	109.248	-15.694	23.11	28.122	207.594		32.482	12.86			-5.36	63.942	150.432	34.51	-7.126	-50.966	6.045	58.657		70.476	22.671	31.26675
19.867	89.434	11.984	-7.495	12.327	46.661		-16.515	139.187			-18.942	89.852	113.275	20.851	-11.942	-26.618	-16.319	21.841		30.5822	61.336	21.49975
20	114.099	-3.739	7.674	12.215	61.744		-92.246	34.299		1.035	40.387	15.947	38.817	74.721	-17.544	-31.226	-6.031	81.671		38.3986	-18.97066667	24.59275
20.133	254.465	7.424	-2.331	-21.472	112.615		-4.368	117.08		-0.233	-111.311	51.386	23.916	79.788	-18.637	-23.541	20.748	83.863		70.1402	37.493	13.2765
20.267	99.171	1.781	0.697	15.201	129.414		15.366	243.037		3.588	82.291	22.487	41.725	46.835	-43.706	7.093	-10.085	141.115		49.2528	87.33033333	35.969375
20.4	96.941	17.443	-2.048	-27.646	145.202		-17.308	140.752		2.376	-129.278	65.507	14.166	77.289	-25.812	-20.489	8.001	134.609		45.9784	41.94	15.499125
20.533	127.248	-23.46	1.352	15.289	71.725		11.682	87.473		101.737	5.04	158.382	17.632	38.01	-35.724	-26.007	-6.221	110.934		38.4308	66.964	32.75575
20.667	131.537	-19.757	-7.65	-131.081	87.486		30.91	106.144		101.754	4.695	-56.177	35.088	27.563	5.037	-81.712	3.821	119.855		12.107	79.60266667	7.27125
20.8	75.959	-112.391	6.032	41.609	37.641		13.634	203.684		102.198	-6.48	50.802	103.402	46.91	-35.805	-2.338	-3.039	98.057		9.77	106.5053333	31.438625
20.933	82.604	104.885	-1.708	159.357	-15.395		12.626	-61.459		5.352	-18.417	90.244	38.235	43.375	-71.888	-9.388	-0.989	133.517		65.9486	-14.49366667	25.586125
21.067	120.347	116.898	5.48	29.072	243.916		56.658	32.713		-101.632	12.258	-6.234	58.22	-2.826	-45.832	-9.994	0.48	140.763		103.1426	-4.087	18.354375
21.2	123.215	90.957	-20.795	24.318	108.638		-17.23	153.244		102.022	-3.021	124.972	94.107	-3.723	-55.596	4.682	11.7	103.639		65.2666	79.34533333	34.595
21.333	135.936	60.743	3.377	55.824	126.199		17.079	38.065		6.292	11.18	-91.871	73.265	-6.838	-36.182	5.434	10.716	89.446		76.4158	20.47866667	6.89375
21.467	73.737	58.568	-12.297	58.042	126.718		129.766	34.19		0.498	45.76	14.434	49.43	0.865	-112.557	2.777	-12.152	61.054		60.9536	54.818	6.201375
21.6	112.384	42.293	0.782	-120.99	118.092		46.48	38.66		-4.573	-7.598	13.815	-14.12	24.977	-103.156	1.952	6.522	81.222		30.5122	26.85566667	0.45175
21.733	157.832	24.702	-19.737	15.738	97.256		45.225	85.389		101.693	37.08	149.851	16.164	-10.45	-42.25	-4.618	-1.35	108.403		55.1582	77.43566667	31.60375
21.867	105.521	11.103	-2.824	15.348	92.889		21.934	140.462		101.196	-16.022	11.617	-6.18	-24.015	-64.394	17.968	-1.257	42.067		44.4074	87.864	-5.027
22	130.596	46.599	-31.545	131.876	-14.143		25.035	246.245		-0.219	-10.244	112.259	-24.531	22.074	32.373	41.726	2.146	114.12		52.6766	90.35366667	36.240375
22.133	25.633	9.287	-3.675	-4.91	200.481		3.042	67.332		-6.304	-7.338	55.612	-39.302	-13.683	140.517	14.054	-0.373	36.058		45.3632	21.35666667	23.193125
22.267	147.684	9.611	-3.198	20.218	58.489		40.54	44.939		-1.685	-16.565	103.931	-156.552	109.602	116.331	43.107	7.685	-56.9		46.5608	27.93133333	18.829875
22.4	215.917	18.015	-17.066	63.771	58.518		49.589	143.897		202.466	-5.374	157.199	-174.554	46.428	69.968	-11.215	-12.751	2.518		67.831	131.984	9.027375
22.533	133.138	-4.532	-1.231	18.871	78.484		8.333	73.561		6.005	21.308	69.994	-233.149	71.332	47.786	19.87	14.14	123.829		44.946	29.29966667	16.88875
22.667	146.586	-14.777	2.935	-5.89	136.487		44.767	-26.263	-9.916	101.181	42.44	54.103	-190.612	26.392	42.847	139.073	-26.479	70.489		53.0682	27.44225	19.781625
22.8	116.612	10.473	-28.848	11.656	61.106		52.214	32.053	1.655	-6.193	-5.564	48.774	-152.385	32.189	26.32	-144.623	-11.184	48.376		34.1998	19.93225	-19.762125
22.933	113.505	34.932	-15.555	10.864	-15.98		30.568	101.821	2.667	101.644	60.755	55.46	-186.654	11.991	16.915	-6.539	7.655	213.558		25.5532	59.175	21.642625
23.067	107.5	10.372	-3.5	-18.756	59.278		43.794	-114.189	7.32	-5.183	-87.196	149.081	-114.765	13.011	-20.45	14.971	-2.076	133.718		30.9788	-17.0645	10.78675
23.2	143.923	8.718	-37.018	-8.885	142.153		-13.087	28.968	1.72	-8.306	39.045	136.912	-20.71	-5.917	-24.361	1.951	3.437	198.741		49.7782	2.32375	41.13725
23.333	93.963	28.204	-50.465	19.955	50.131		-11.741	75.333	7.29	101.811	134.712	131.35	-9.338	-4.376	4.345	-6.55	-6.179	106.176		28.3576	43.17325	43.7675
23.467	117.966	23.073	-71.912	-8.29	138.059	283.869	35.1	-22.877	132.954	-11.5	59.136	99.19	-7.606	48.188	-19.261	-9.97	15.989	37.926		80.46083333	33.41925	27.949
23.6	146.652	21.739	-111.818	-10.202	100.692	1.278	2.41	-58.285	22.015	102.282	-47.779	87.566	-120.675	-6.104	18.311	-1.971	-16.52	23.388		24.7235	17.1055	-7.973
23.733	94.976	18.851	-77.754	34.159	56.997	-3.053	10.38	90.762	133.423	303.89	67.978	54.568	-115.887	14.222	17.458	31.109	38.728	39.35		20.696	134.61375	18.44075
23.867	191.032	-16.525	86.159	-80.122	90.379	142.587	-3.122	-83.905	23.297	69.189	85.621	64.252	-221.031	-5.943	16.471	135.185	5.922	59.903		68.91833333	1.36475	17.5475
24	108.546	10.52	-65.158	-99.296	73.82	5.765	-14.21	-20.61	10.938	54.543	73.791	136.499	-200.602	-53.131	6.159	-29.668	-11.78	39.328		5.6995	7.66525	-4.9255
24.133	153.535	-6.616	-68.82	-284.355	70.016	-2.612	-18.757	-2.682	36.382	4.061	47.911	138.892	-167.398	90.041	25.262	94.523	-11.358	-69.559		-23.142	4.751	18.53925
24.267	122.583	4.355	-57.047	-197.519	93.006	7.71	-3.115	9.439	12.45	63.347	49.234	73.165	-119.359	3.898	34.164	78.324	-7.358	158.928		-4.485333333	20.53025	33.8745
24.4	80.458	20.078	-67.391	-154.703	114.069	143.105	-9.283	96.201	23.279	84.718	34.637	118.429	-77.166	-11.903	43.694	74.515	4.146	75.878		22.60266667	48.72875	32.77875
24.533	113.58	-3.74	-66.202	-133.212	168.63	1.756	17.709	-113.096	7.607	-23.805	56.776	135.102	-128.698	18.513	4.596	139.554	-15.692	160.177		13.46866667	-27.89625	46.291
24.667	145.247	55.91	-33.295	-121.043	126.782	-141.955	80.769	107.193	0.278	16.766	37.063	89.031	-253.673	-5.585	18.946	64.438	2.017	86.259		5.274333333	51.2515	4.812
24.8	126.048	115.126	-109.516	-43.996	81.476	143.773	43.477	-12.916	-2.5	2.442	37.382	71.565	-39.98	-16.137	43.292	53.512	-5.322	102.414		52.15183333	7.62575	30.84075
24.933	138.002	17.05	-68.075	-62.763	40.045	141.923	6.739	42.419	2.673	50.064	-10.618	68.609	-55.245	36.063	63.583	81.552	-6.942	103.843		34.36366667	25.47375	35.105625
25.067	9.862	-4.233	-68.631	-64.483	160.588	142.48	-7.184	21.457	-9.209	18.886	179.823	123.617	-22.104	43.902	96.337	28.455	-2.769	98.051		29.26383333	5.9875	68.164
25.2	90.439	10.055	-47.87	-52.081	91.966	142.159	32.12	47.266	3.606	-14.677	35.359	101.27	41.936	-39.606	15.468	22.759	13.982	81.056		39.11133333	17.07875	34.028
25.333	87.847	6.104	-32.499	-68.83	61.979	2.789	10.481	46.083	-134.366	14.588	12.064	134.534	-27.762	42.583	142.033	40.125	8.587	-77.619		9.565	-15.8035	34.318125
25.467	133.121	15.014	27.423	-90.806	107.832	-8.31	-6.183	-54.695	114.021	45.796	21.374	48.302	13.537	-20.261	101.367	38.273	-5.519	203.052		30.71233333	24.73475	50.015625
25.6	123.529	16.204	6.907	-62.698	102.201	144.126	10.028	19.61	-23.174	-45.398	17.718	46.311	27.059	26.649	168.472	197.741	17.265	180.079		55.04483333	-9.7335	85.16175
25.733	103.697	11.536	5.441	-74.05	94.804	-5.851	36.671	277.95	18.997	100.369	21.901	22.085	129.605	82.551	34.654	84.283	-18.339	109.61		22.59616667	108.49675	58.29375
25.867	145.037	-17.59	-11.393	-24.863	86.679	32.92	-16.88	65.749	15.875	-7.771	-27.786	84.53	109.982	27.129	17.338	100.739	28.496	94.888		35.13166667	14.24325	54.4145
26	159.349	-19.078	45.581	-10.997	98.706	149.041	-9.78	-15.747	7.761	4.275	17.243	73.076	112.884	63.736	-47.099	62.7	-8.502	124.928		70.43366667	-3.37275	49.87075
26.133	139.23	-21.008	18.14	-2.651	68.221	143.827	-66.67	9.614	-16.97	-7.801	-14.168	37.537	122.445	51.07	52.599	59.253	-9.125	93.137		57.6265	-20.45675	49.0935
26.267	152.784	-6.897	-4.455	-20.61	101.056	123.009	-52.848	71.555	-9.559	12.938	15.56	5.639	63.467	61.556	77.932	18.835	9.618	96.24		57.48116667	5.5215	43.605875
26.4	153.672	-37.432	-12.455	-47.804	118.553	142.099	-131.243	163.771	-47.751	-18.059	-7.495	37.424	118.663	52.996	35.982	51.199	14.433	58.295		52.77216667	-8.3205	45.187125
26.533	148.083	17.064	-14.847	-78.135	32.404	24.613	-269.758	102.44	23.454	27.576	-9.933	59.923	13.958	-70.305	39.212	75.507	15.367	38.477		21.53033333	-29.072	20.27575
26.667	161.125	43.91	-42.284	-38.578	-55.282	94.844	-163.988	-102.189	-32.619	16.46	-13.595	67.761	265.948	-16.119	58.831	-14.912	33.027	128.739		27.28916667	-70.584	63.71
26.8	177.118	-50.905	-8.78	-0.751	53.337	85.328	-81.84	75.914	31.307	-104.651	-27.254	51.407	-107.371	18.687	16.435	141.086	9.429	-130.771		42.55783333	-19.8175	-3.544
26.933	154.548	23.53	-11.048	-24.136	130.487	163.126	-129.495	-67.28	-14.099	106.136	-10.046	28.328	87.268	47.991	40.757	59.585	26.767	85.154		72.75116667	-26.1845	45.7255
27.067	184.812	96.982	6.639	-38.463	-17.595	126.169	-8.178	66.428	-6.487	-8.204	110.794	-11.159	154.462	-8.791	-8.688	51.28	23.712	60.02		59.75733333	10.88975	46.45375
27.2	105.587	-6.057	-10.252	-31.606	-17.678	52.379	-139.539	8.603	-12.123	-0.986	-84.295	-4.145	110.799	25.669	20.313	106.653	12.4	15.838		15.3955	-36.01125	25.404
27.333	149.037	37.7	14.045	-39.856	-18.523	103.041	-152.019	132.58	-26.298	21.486	-23.095	16.114	77.852	126.694	21.934	88.057	19.89	34.237		40.90733333	-6.06275	45.210375
27.467	159.872	-0.957	17.469	-36.079	-15.821	91.754	-105.385	45.357	-20.476	30.127	11.791	-68.704	82.792	-23.19	-11.921	59.783	12.661	11.578		36.03966667	-12.59425	9.34875
27.6	118.262	-15.834	30.352	-13.925	-34.544	62.052	-142.772	-106.574	-11.717	9.926	-7.512	-29.538	122.881	22.745	-7.811	26.932	5.66	13.412		24.39383333	-62.78425	18.346125
27.733	109.067	29.522	20.218	-20.454	-18.912	105.281	-114.422	65.807	-20.6	8.747	4.928	-3.632	112.884	10.017	-29.203	47.543	-22.216	67.094		37.45366667	-15.117	23.426875
27.867	101.467	-30.506	-11.723	9.183	-14.87	63.615	-151.028	-59.499	-24.578	28.54	1.831	-6.761	169.138	-21.046	-12.935	18.377	17.997	145.454		19.52766667	-51.64125	39.006875
28	89.132	14.551	-39.684	-18.577	-7.67	55.983	-160.395	4.416	-139.541	13.457	16.227	5.677	534.14	39.968	-49.241	29.66	14.166	-16.98		15.6225	-70.51575	71.702125
28.133	112.461	16.697	-5.695	5.726	-33.411	101.385	-150.111	28.404	104.314	5.431	14.055	-22.578	-180.404	17.2	43.888	56.018	-6.018	-12.897		32.8605	-2.9905	-11.342
28.267	80.466	23.559	58.907	0.17	9.04	94.413	-92.826	-14.642	2.153	66.601	14.469	-56.567	163.57	30.543	-20.661	30.48	0.224	219.668		44.42583333	-9.6785	47.71575
28.4	101.005	15.816	64.766	-5.547	-20.124	63.014	-74.675	140.745	-20.169	-9.534	11.52	-50.767	120.422	13.503	-143.472	64.03	0.246	-24.711		36.48833333	9.09175	-1.153625
28.533	208.596	-30.757	74.62	13.06	16.439	120.836	-41.689	13.248	4.201	6.302	11.875	-14.703	97.264	17.673	-210.498	46.43	-1.424	148.576		67.13233333	-4.4845	11.899125
28.667	57.296	-16.695	38.328	-8.583	-33.644	102.723	-139.199	-75.645	-31.945	8.903	15.453	-20.392	120.466	26.823	-276.773	65.966	-7.389	94.089		23.2375	-59.4715	2.280375
28.8	174.905	-14.139	35.066	27.287	25.165	95.91	32.855	-11.059	-7.684	-9.484	49.247	-44.977	102.924	-11.711	-208.882	75.839	9.463	-117.558		57.36566667	1.157	-18.206875
28.933	174.655	-13.024	5.443	8.049	-15.824	68.072	-68.318	112.516	-2.657	19.915	-43.919	-11.893	60.103	38.95	-26.499	74.511	-3.664	81.107		37.89516667	15.364	21.087
29.067	113.111	31.797	24.39	-2.033	-8.417	116.437	-128.205	-99.102	-12.989	-3.876	37.066	7.109	123.766	65.423	-194.334	83.931	13.019	92.521		45.88083333	-61.043	28.562625
29.2	98.227	40.702	10.131	14.034	-14.835	75.008	-37.798	18.387	-4.646	-26.47	40.203	-18.425	105.718	76.252	-96.368	72.97	0.185	145.322		37.21116667	-12.63175	40.732125
29.333	79.16	5.195	-48.676	-13.945	-15.143	154.872	-64.19	-50.809	-148.562	16.134	128.124	-6.292	126.725	59.968	-273.997	137.85	12.616	128.825		26.9105	-61.85675	39.227375
29.467	76.626	-56.123	34.415	4.608	-24.955	138.325	-157.937	100.617	141.365	11.172	25.593	4.92	75.759	95.348	6.745	16.461	1.542	-109.117		28.816	23.80425	14.656375
29.6	45.439	20.581	11.77	-4.208	-47.124	105.183	-101.992	85.238	-12.957	-23.156	42.438	-26.921	133.908	-11.826	-133.696	49.075	-12.697	-3.53		21.94016667	-13.21675	4.593875
29.733	132.286	38.411	5.474	34.632	-76.673	78.912	-100.503	-12.856	1.853	32.086	-73.178	-10.936	28.127	-8.808	-183.318	56.393	9.713	6.44		35.507	-19.855	-21.945875
							-131.666	-135.894	-18.982	-64.879	54.491	-9.224	41.464	-2.402	-175.72	64.999	-3.176	16.581
