# Supplementary material for: Precise optical control of gene expression in C elegans using improved genetic code expansion and Cre recombinase
Source: eLife. 2021 Aug 5;10:e67075. doi: 10.7554/eLife.67075 (PMC8448529; doi:10.7554/eLife.67075)
Supplement: Figure 5—source data 2. — The light pulse is delivered at the 10 s mark, which corresponds to the ‘0’ mark in the graphs in Figure 5C–E and Figure 5—figure supplement 2. [file elife-67075-fig5-data2.zip › Velocities of animals in Figure 5D,E,F and figure supplement 2/PLML_14mW_raw_byExpt.csv]

Time(s)	T1	T2	T3	T4	T1	T2	T1	T2	T3	T4	T1	T2	T3	T4	T1	T2	T3	T4	T6	T7		Expt1	Expt2	Expt3
0																						#DIV/0!	#DIV/0!	#DIV/0!
0.133	111.381	-15.235	50.795	9.377	8.001	26.193	118.574	82.943	-97.412	64.01	16.807	-12.829	-192.198	-216.252	-17.224	6.834	86.062	-17.926				31.752	42.02875	-43.34075
0.267	136.027	23.574	61.727	14.745	50.562	18.85	100.788	84.591	-154.277	66.877	23.389	32.109	-134.145	-285.017	-50.053	-60.114	-92.247	-91.914				50.91416667	24.49475	-82.249
0.4	135.561	8.722	69.796	37.119	27.504	31.622	81.425	54.621	-116.398	52.343	148.442	6.095	-193.564	-156.095	-123.748	-96.294	-29.886	-120.272				51.72066667	17.99775	-70.66525
0.533	135.871	42.687	66.467	75.215	38.6	43.104	87.333	-4.302	12.362	36.506	82.711	-8.25	34.674	3.817	-187.045	-120.335	22.033	-155.506				66.99066667	32.97475	-40.987625
0.667	-32.115	35.181	55.117	99.492	24.835	42.968	61.016	-12.841	-56.004	48.206	77.77	-0.635	-69.01	19.677	-144.409	-232.721	102.309	-87.643				37.57966667	10.09425	-41.83275
0.8	-19.002	53.993	44.778	110.012	41.121	95.874	68.842	-30.276	-27.984	109.401	73.556	-3.603	-58.179	58.163	-174.776	-146.973	2.375	-176.996				54.46266667	29.99575	-53.304125
0.933	134.756	243.027	35.185	75.587	26.472	33.687	41.224	-12.729	28.924	107.152	52.496	-12.19	4.001	196.46	-139.74	-84.342	4.105	-154.476				91.45233333	41.14275	-16.71075
1.067	-1.854	28.281	58.274	91.23	18.683	17.731	86.443	-41.634	-6.373	104.283	91.89		-38.456	268.451	-125.257	-115.134	8.374	-132.974				35.39083333	35.67975	-6.158
1.2	0.241	6.257	39.141	147.893	46.172	62.129	61.233	-15.332	-13.123	99.975	62.16	13.589	-4.42	214.248	-153.575	-82.916	-7.434	-96.734				50.3055	33.18825	-6.88525
1.333	134.688	-15.797	134.707	97.528	12.536	66.647	72.721	16.17	7.745	89.111	71.301	-20.374	100.337	115.12	-114.575	-137.293	-14.937	-89.012				71.71816667	46.43675	-11.179125
1.467	-137.405	31.083	-34.377	98.624	18.549	39.258	18.041	72.349	47.827	47.326	77.16	8.237	-9.958	104.698	-130.476	-107.882	17.477	-115.502				2.622	46.38575	-19.53075
1.6	-134.929	-93.755	52.559	16.436	54.362	50.157	-4.176	49.7	-82.474	73.324	56.323	0.847	40.982	111.287	-157.051	-69.626	3.561	-96.245				-9.195	9.0935	-13.74025
1.733	-4.095	-279.062	74.403	56.442	29.911	54.999	25.621	126.099	80.309	80.021	50.458	-2.673	3.886	159.251	-94.217	-73.725	1.763	-67.578				-11.23366667	78.0125	-2.854375
1.867	269.382	-184.76	85.403	76.981	-13.532	39.072	2.296	74.9	94.938	45.524	73.145	1.391	-16.741	200.563	-77.138	-109.261	-13.965	-34.654				45.42433333	54.4145	2.9175
2	135.856	-161.499	74.698	21.519	5.803	31.634	2.514	132.25	88.744	90.364	58.518	0.762	103.264	174.488	-28.403	94.349	-100.204	-29.523				18.00183333	78.468	34.156375
2.133	-40.237	-158.272	72.947	34.647	30.528	18.204	-30.725	75.804	30.045	123.138	47.928	0.56	112.807	189.966	-11.739	-9.228	1.827	-68.663				-7.0305	49.5655	32.93225
2.267	-407.644	-193.287	81.664	-15.485	20.555	25.509	46.425	212.148	22.768	115.507	59.962	16.909	68.947	144.226	-6.77	-67.379	-1.703	-69.212				-81.448	99.212	18.1225
2.4	-138.183	-137.711	35.714	-14.674	4.959	46.684	18.605	173.436	13.838	80.915	14.716	-9.781	38.814	184.749	-29.462	185.717	92.981	-120.061				-33.8685	71.6985	44.709125
2.533	-396.289	-68.359	6.72	17.701	-4.306	27.717	10.916	173.974	26.588	61.119	91.455	2.079	91.098	170.546	2.697	80.057	-1.401	-136.983				-69.46933333	68.14925	37.4435
2.667	-27.093	-90.9	24.357	23.65	33.087	53.951	196.357	111.531	44.301	51.61	33.626	-2.591	24.777	127.339	152.655	45.967	-81.591	-113.862				2.842	100.94975	23.29
2.8	4.201	-69.589	-24.47	18.031	25.307	77.92	-110.896	79.824	28.188	13.553	39.587	4.319	16.038	169.798	195.322	77.719	69.903	-48.895				5.233333333	2.66725	65.473875
2.933	137.183	-95.897	17.151	34.652	-15.711	28.142	-18.679	39.243	8.427	74.112	76.25	-2.687	-1.088	257.441	66.927	132.827	-14.589	3.931				17.58666667	25.77575	64.8765
3.067	135.409	-51.824	9.243	-13.756	15.145	27.225	11.041	-5.412	51.973	72.9	42.293	-13.876	11.69	218.673	25.415	27.714	-136.33	13.562				20.24033333	32.6255	23.642625
3.2	134.547	-18.465	-23.062	58.579	-1.214	9.301	-16.349	-32.697	-0.303	110.779	154.732	1.652	-12.758	221.699	-11.879	22.052	84.305	17.234				26.61433333	15.3575	59.629625
3.333	134.74	44.879	-20.945	73.714	-4.092	40.906	149.865	14.335	-30.865	75.918	171.065	10.286	44.475	200.36	-28.846	70.881	-90.739	18.173				44.867	52.31325	49.456875
3.467	-31.616	94.876	-21.861	73.215	50.511	-19.783	-3.077	29.078	-80.796	63.578	89.044	7.41	74.482	239.164	271.17	21.339	-63.777	-7.538				24.22366667	2.19575	78.91175
3.6	-530.291	68.282	-8.534	23.273	48.137	-8.66	-103.5	49.332	-79.337	3.75	90.314	-2.793	46.814	331.587	42.796	26.51	-48.06	28.32				-67.9655	-32.43875	64.436
3.733	-185.586	79.064	-27.976	111.12	19.385	-12.929	115.698	316.68	-226.875	27.263	96.741	-2.174	36.572	246.386	59.43	58.721	-28.909	14.488				-2.820333333	58.1915	60.156875
3.867	-234.672	87.996	-32.569	82.322	10.494	18.246	20.676	62.083	-145.767	48.827	65.709	-13.413	66.386	261.285	-11.328	21.868	-41.995	31.338				-11.36383333	-3.54525	47.48125
4	-84.459	68.438	12.864	28.864	34.921	5.004	84.604	87.304	-75.249	63.138	90.556	-3.687	76.365	242.099	26.539	25.594	-57.692	95.774				10.93866667	39.94925	61.9435
4.133	18.01	35.457	-40.245	31.359	40.26	20.812	53.54	105.303	-137.723	-2.316	9.769	1.575	59.61	254.406	34.586	18.94	-22.967	63.201				17.60883333	4.701	52.39
4.267	45.116	85.874	-4.148	30.152	28.356	6.887	80.073	67.815	-74.19	4.785	177.779	28.18	111.908	879.611	112.021	-11.353	8.599	23.543				32.0395	19.62075	166.286
4.4	23.815	83.172	-38.745	-19.258	43.441	30.947	21.048	38.695	-70.094	48.177	53.461	1.948	66.196	248.867	86.447	18.912	18.443	111.468				20.562	9.4565	75.71775
4.533	87.521	26.317	2.242	39.249	16.74	4.377	-8.044	1.78	-21.33	46.139	39.534	7.077	-13.591	214.344	101.178	10.942	-13.638	65.084				29.40766667	4.63625	51.36625
4.667	151.473	26.611	-21.469	15.34	-4.111	2.917	20.341	4.166	-18.683	33.551	54.578	-7.712	64.928	364.976	104.165	-13.161	-9.881	58.938				28.46016667	9.84375	77.103875
4.8	131.265	27.265	-9.013	6.546	11.943	27.161	-0.769	-66.164	15.509	38.594	62.711	-5.344	152.297	154.65	129.936	13.656	17.843	38.08				32.52783333	-3.2075	70.478625
4.933	115.675	47.354	-26.35	23.193	-6.401	28.922	56.238	-182.872	14.98	49.533	121.824	0.651	106.475	330.664	118.132	73.815	52.748	59.966				30.39883333	-15.53025	108.034375
5.067	62.582	80.123	-22.883	22.322	17.225	25.407	28.477	-263.045	-11.572	30.524	76.931	-6.742	83.5	162.685	122.304	138.123	-4.62	116.813				30.796	-53.904	86.12425
5.2	126.945	64.15	-9.123	50.268	2.734	-6.879	21.614	-246.986	13.714	43.815	48.274	32.67	-49.239	302.256	201.724	51.585	43.802	94.81				38.01583333	-41.96075	90.73525
5.333	75.862	199.652	-7.561	88.901	11.032	26.997	63.069	-164.803	69.402	59.537	71.948	9.068	47.975	223.351	169.988	79.339	13.362	111.508				65.81383333	6.80125	90.817375
5.467	97.771	-64.304	-20.096	134.41	-2.507	5.966	-12.02	-112.127	69.004	96.28	56.915	-9.525	34.376	222.252	147.177	56.882	44.314	40.117				25.20666667	10.28425	74.0635
5.6	71.492	107.976	-2.991	107.124	13.121	22.416	6.252	-129.684	21.264	80.393	29.036	52.543	155.069	243.002	163.212	12.283	32.518	53.143				53.18966667	-5.44375	92.60075
5.733	59.905	-83.831	-18.243	87.853	-22.982	34.877	-8	-116.102	24.621	59.139	63.426	-3.725	131.038	266.113	165.81	65.043	34.326	0.445				9.5965	-10.0855	90.3095
5.867	71.146	-27.369	-36.789	49.568	48.623	27.634	-4.039	-173.928	22.185	63.417	41.254	3.206	2.375	132.66	180.293	26.099	19.406	18.627				22.1355	-23.09125	52.99
6	56.315	38.991	-11.416	90.601	-21.343	31.685	3.095	-230.721	29.604	40.005	69.406	3.952	129.638	263.513	144.764	-16.889	92.947	32.244				30.8055	-39.50425	89.946875
6.133	67.667	52.901	-14.244	75.365	19.493	48.872	5.985	-232.942	15.169	21.74	51.678	12.185	40.237	133.116	148.068	8.48	139.726	22.802				41.67566667	-47.512	69.5365
6.267	42.224	75.5	-10.038	146.855	-1.348	12.544	8.633	-69.672	42.108	34.369	40.785	0.532	4.291	395.231	83.06	46.968	2.09	32.908				44.2895	3.8595	75.733125
6.4	42.249	50.225	-19.738	95.678	16.589	45.189	-16.731	-163.68	-87.768	51.015	85.1	23.041	130.557	136.801	45.024	3.144	41.299	26.617				38.36533333	-54.291	61.447875
6.533	86.694	-9.65	4.327	78.533	-9.949	34.965	-7.328	-114.656	21.254	14.402	18.448	9.034	128.173	135.801	19.69	7.109	-66.806	91.562				30.82	-21.582	42.876375
6.667	83.046	13.065	-55.311	79.726	12.946	37.039	2.526	-153.756	10.913	107.982	-26.163	8.77	0.991	265.365	41.265	34.232	-175.088	155.934				28.4185	-8.08375	38.16325
6.8	-3.18	-8.089	-1.213	59.872	18.29	-6.545	13.018	-113.283	18.088	90.138	34.02	-2.32	127.934	260.181	30.849	-9.692	-392.898	59.034				9.855833333	1.99025	13.3885
6.933	66.364	35.139	-5.609	107.364	-11.639	36.838	14.903	-50.851	40.67	91.476	88.353	-5.534	-127.184	132.09	47.548	15.301	-400.537	81.865				38.07616667	24.0495	-21.01225
7.067	16.779	43.045	-14.234	60.521	-5.816	46.141	-8.474	-116.327	4.661	100.999	89.163	19.39	129.189	137.127	31.705	24.818	-331.358	38.713				24.406	-4.78525	17.343375
7.2	51.169	43.214	-7.347	54.161	7.235	76.651	-21.656	-262.915	80.814	89.701	77.287	6.529	130.238	261.96	54.911	9.849	-194.487	46.788				37.51383333	-28.514	49.134375
7.333	14.825	54.752	-8.512	57.909	-5.528	46.064	38.355	-231.057	30.204	88.508	138.863	7.711	127.36	266.756	96.817	-20.759	-86.668	73.461				26.585	-18.4975	75.442625
7.467	87.008	-17.238	-3.475	59.259	4.593	27.47	50.074	-260.346	49.625	83.13	53.973	26.444	0.631	131.37	117.749	12.142	-9.7	70.3				26.2695	-19.37925	50.363625
7.6	24.291	27.186	-1.271	67.605	9.334	43.738	51.383	-253.421	88.402	77.212	82.536	6.726	4.907	132.186	117.17	50.915	10.23	118.895				28.4805	-9.106	65.445625
7.733	-14.743	25.095	-11.269	52.661	-0.562	35.319	23.436	-245.311	94.893	91.044	23.651	25.17	128.867	262.617	142.381	117.674	2.592	134.365				14.41683333	-8.9845	104.664625
7.867	11.028	18.38	-15.958	74.299	-20.691	20.078	25.435	-126.016	134.881	28.703	19.704	-1.482	3.033	131.668	-25.899	151.439	-14.74	62.54				14.52266667	15.75075	40.782875
8	20.85	26.287	-27.614	94.708	12.852	6.859	-127.372	-292.749	148.913	104.934	20.792	7.693	-5.865	262.783	40.812	91.748	2.073	46.557				22.32366667	-41.5685	58.324125
8.133	13.119	61.737	-34.471	109.803	-10.819	20.92	128.677	-317.401	218.444	64.507	12.644	13.876	127.706	13.979	122.9	-11.168	-13.68	50.596				26.71483333	23.55675	39.606625
8.267	-9.998	47.66	-34.532	107.526	-25.819	26.484	-35.238	-146.065	149.334	153.19	-3.869	3.182	-6.155	131.275	127.229	31.204	100.425	52.693				18.5535	30.30525	54.498
8.4	9.444	53.56	-63.999	71.763	20.532	147.145	-50.525	-90.035	167.277	25.44	3.913	2.619	127.494	131.222	164.187	-16.303	-0.099	5.835				39.74083333	13.03925	52.3585
8.533	29.622	100.752	-40.385	4.62	10.487	58.027	-57.634	9.429	33.36	148.231	6.994	30.704	-128.798	131.24	56.435	54.769	11.899	79.897				27.18716667	33.3465	30.3925
8.667	93.72	36.885	-29.084	58.71	-20.436	15.691	-64.431	-52.482	94.236	54.066	10.214	22.241	132.503	131.462	-42.325	24.397	11.622	77.723				25.91433333	7.84725	45.979625
8.8	88.097	24.043	-3.871	30.078	28.879	-6.773	-28.718	30.909	86.741	52.97	-1.587	23.201	-11.314	133.305	42.012	64.899	-15.226	92.698				26.74216667	35.4755	40.9985
8.933	188.754	48.025	17.939	67.822	21.048	34.216	-34.971	-50.823	78.033	52.832	1.06	1.696	127.913	263.724	19.561	46.81	-5.845	66.923				62.96733333	11.26775	65.23025
9.067	-34.567	78.785	10.199	40.13	3.502	25.733	-59.295	43.543	55.633	28.715	12.976	25.538	-128.07	132.358	8.641	-3.494	6.075	74.689				20.63033333	17.149	16.089125
9.2	25.958	61.84	36.704	42.883	-23.725	17.587	-20.12	-5.064	26.125	70.2	6.778	24.49	28.566	263.355	-5.755	-307.168	31.744	54.895				26.8745	17.78525	12.113125
9.333	174.761	88.413	4.687	81.845	-21.94	17.159	-144.983	-118.205	71.497	5.602	5.541	6.949	127.106	132.418	25.087	-229.066	-9.705	24.005				57.4875	-46.52225	10.291875
9.467	-21.836	77.843	-14.37	116.535	6.833	121.753	-14.622	-171.687	63.504	74.452	2.232	13.703	127.176	394.902	28.743	-128.523	-8.882	80.026				47.793	-12.08825	63.672125
9.6	-15.171	58.738	-18.889	45.843	4.871	-74.794	-38.04	-197.457	74.861	58.339	15.544	0.075	127.847	136.268	-13.326	-47.856	18.271	20.107				0.099666667	-25.57425	32.11625
9.733	14.816	47.721	-79.776	27.806	4.932	28.509	-16.521	-219.971	106.217	119.755	19.069	1.554	-128.963	-5.135	31.875	-63.348	36.032	22.286				7.334666667	-2.63	-10.82875
9.867	37.972	52.13	-11.241	68.525	1.367	10.63	136.98	-140.88	40.733	37.336	25.392	-10.238	127.252	-24.931	160.325	-21.867	13.156	45.984				26.56383333	18.54225	39.384125
10	-16.292	50.632	-22.444	40.542	-7.126	139.481	-33.181	-45.872	28.35	28.54	6.939	10.45	-127.131	131.312	23.305	-32.93	-121.262	49.7				30.79883333	-5.54075	-7.452125
10.133	136.517	63.116	-33.864	44.51	-1.754	17.946	-5.896	-21.789	72.807	5.864	-15.688	34.829	254.094	263.56	51.238	-23.832	98.445	178.946				37.74516667	12.7465	105.199
10.267	-4.176	72.277	6.877	53.606	7.124	-7.503	-44.388	18.164	59.065	7.964	13.66	5.907	9.379	137.919	13.202	-19.562	-26.194	44.964				21.3675	10.20125	22.409375
10.4	-92.005	83.625	119.928	26.735	3.817	-5.606	-61.148	80.42	63.05	56.257	-0.686	14.36	128.234	133.096	54.21	-50.852	48.295	86.884				22.749	34.64475	51.692625
10.533	55.281	38.411	204.537	64.505	8.541	13.263	-29.53	95.048	104.41	178.01	18.242	0.625	4.193	132.419	4.655	-108.525	-19.977	69.93				64.08966667	86.9845	12.69525
10.667	38.785	57.238	26.77	64.585	10.5	-17.622	-129.83	94.414	96.521	287.631	16.442	28.865	10.553	131.097	150.77	-115.927	112.397	118.427				30.04266667	87.184	56.578
10.8	33.434	25.669	31.08	55.332	-1.224	-8.769	-49.562	151.257	20.596	111.036	5.377	-2.479	127.004	131.962	100.406	-143.399	137.151	114.758				22.587	58.33175	58.8475
10.933	55.878	24.402	4.618	26.366	1.085	19.893	101.987	40.313	17.547	30.686	22.296	-3.656	5.183	131.338	45.974	-27.709	129.474	76.846				22.04033333	47.63325	47.46825
11.067	101.31	16.567	42.933	33.564	3.059	0.974	-23.677	100.061	-47.398	46.142	7.929	2.352	1.396	33.338	45.869	-59.863	179.364	72.109				33.06783333	18.782	35.31175
11.2	62.722	28.141	34.748	23.962	-1.181	-115.09	4.496	-10.939	-53.999	22.317	6.765	8.183	-128.137	133.568	-39.885	-65.296	117.863	29.984				5.550333333	-9.53125	7.880625
11.333	78.458	10.245	27.853	-8.627	-4.589	34.922	-48.954	13.057	-36.663	24.164	2.928	-0.812	127.222	393.91	55.752	68.544	94.668	-53.248				23.04366667	-12.099	86.1205
11.467	24.398	119.015	20.824	-25.192	6.498	41.146	-10.99	99.135	-8.633	34.278	-4.751	11.217	-127.215	22.722	12.547	-10.781	79.139	158.594				31.11483333	28.4475	17.684
11.6	29.079	42.369	6.182	11.259	-2.773	6.437	-43.077	119.206	31.278	-11.395	-43.183	7.49	15.547	264.708	8.21	-15.635	74.728	55.921				15.4255	24.003	45.97325
11.733	47.676	-39.617	14.714	23.297	-0.927	119.854	-135.097	157.353	52.555	20.07	15.841	9.518	-2.904	-20.199	19.406	-12.95	101.75	48.497				27.4995	23.72025	19.869875
11.867	26.69	52.494	8.902	3.283	2.665	-14.815	-39.003	127.996	13.358	-3.382	5.593	2.508	-14.788	131.365	-27.096	2.438	58.364	32.386				13.20316667	24.74225	23.84625
12	48.381	46.046	25.307	-8.38	5.872	40.536	62.766	108.055	-36.434	57.485	-21.22	12.674	127.902	262.521	-139.722	18.608	56.036	26.784				26.29366667	47.968	42.947875
12.133	45.839	34.968	16.54	17.198	0.834	21.765	-238.231	137.699	38.933	19.232	20.409	3.373	-127.018	131.814	-360.156	30.066	-4.016	54.956				22.85733333	-10.59175	-31.3215
12.267	37.183	116.591	38.296	33.166	18.492	-9.958	-170.842	134.622	94.772	8.117	4.311	-1.071	76.508	238.585	-84.957	4.742	26.296	104.389				38.96166667	16.66725	46.100375
12.4	22.279	63.392	69.546	43.328	2.249	-32.03	-92.586	88.893	-1.512	10.752	23.314	0.163	-52.576	189.979	-272.012	32.443	7.055	91.236				28.12733333	1.38675	2.45025
12.533	139.419	68.322	21.009	38.077	7.456	6.09	-306.738	72.407	12.411	21.963	-16.093	-14.106	55.746	142.528	-250.907	32.644	-101.818	-14.027				46.72883333	-49.98925	-20.754125
12.667	16.074	42.783	21.562	45.684	-9.082	-11.821	-169.404	53.136	25.13	-21.605	4.416	5.5	108.653	131.225	-340.461	-6.809	110.29	141.299				17.53333333	-28.18575	19.264125
12.8	27.28	55.713	26.45	95.233	-1.308	-115.765	-189.789	147.643	10.509	25.93	-13.311	8.338	83.041	70.161	-211.537	32.142	-3.533	27.829				14.6005	-1.42675	-0.85875
12.933	-124.426	35.661	31.51	90.538	-3.581	-3.802	-151.268	97.517	-20.328	-24.694	29.045	-2.674	97.424	86.1	-241.334	49.731	-12.749	-58.005				4.316666667	-24.69325	-6.55775
13.067	12.105	67.556	30.326	57.882	-11.256	144.412	-187.225	79.038	-44.892	51.358	10.08	-3.142	110.03	92.566	-192.702	3.428	27.947	27.421				50.17083333	-25.43025	9.4535
13.2	-8.555	77.446	19.025	87.62	-13.747	16.07	-146.128	96.829	-62.948	58.282	-4.366	-2.773	94.799	175.855	-182.381	9.586	-105.079	142.498	120.982			29.64316667	-13.49125	27.68011111
13.333	1.687	182.206	4.487	92.559	-3.456	48.054	-182.98	113.548	-103.417	43.085	-18.392	18.641	47.901	101.107	-73.181	24.322	115.926	27.083	354.648			54.25616667	-32.441	66.45055556
13.467	-7.947	-29.355	33.12	65.212	-1.877	48.297	-182.862	129.002	-79.087	20.199	16.392	11.167	55.466	96.826	-43.519	28.663	7.752	31.401	372.425	-9.468		17.90833333	-28.187	56.7105
13.6	2.893	13.158	-3.187	60.151	58.921	66.561	-149.376	145.703	-74.453	147.924	-19.824	-3.83	106.312	135.45	10.977	38.534	-15.132	-3.807	309.79	-8.112		33.08283333	17.4495	55.0358
13.733	7.084	65.521	12.327	73.278	16.645	84.418	-162.911	155.219	-172.174	-136.207	-5.445	10.843	129.521	184.041	-15.257	43.007	-119.945	8.38	334.714	6.192		43.21216667	-79.01825	57.6051
13.867	5.948	21.712	-2.617	96.979	-22.636	66.34	-148.904	138.762	-105.682	-19.185	10.464	-6.473	60	66.708	-41.755	68.481	-19.219	-21.759	313.757	12.821		27.621	-33.75225	44.3025
14	-17.775	48.059	22.697	72.516	-19.984	48.545	-59.501	70.693	-143.594	-2.231	-166.366	-9.891	92.881	178.89	-22.471	67.104	115.393	-91.645	225.592	-14.094		25.67633333	-33.65825	37.5393
14.133	-37.496	10.568	18.465	39.819	16.881	76.062	-44.983	162.803	-141.511	19.443	-290.961	22.182	73.66	87.917	8.033	112.481	54.015	-211.512	141.632	-0.739		20.7165	-1.062	-0.3292
14.267	-76.016	56.689	-5.939	61.84	-20.874	32.592	-72.761	129.866	-144.732	26.131	-201.315	-6.445	76.431	196.176	-62.335	259.821	54.633	-189.208	211.49	-4.43		8.048666667	-15.374	33.4818
14.4	-97.644	27.025	-5.391	113.228	22.699	6.372	-38.587	188.331	-26.484	123.355	-217.577	11.019	83.852	98.281	-142.722	28.227	10.412	-168.428	242.525	5.829		11.04816667	61.65375	-4.8582
14.533	-103.581	19.498	19.663	117.544	-5.935	2.446	-54.863	149.058	-3.072	192.247	-225.33	4.832	110.305	87.426	-136.703	18.93	0.714	-116.757	167.515	11.481		8.2725	70.8425	-7.7587
14.667	-80.292	69.213	-11.661	21.474	10.273	29.637	-21.49	132.96	-32.916	59.737	-205.643	3.944	79.289	227.9	-193.748	83.523	-137.554	-46.773	251.404	-13.374		6.440666667	34.57275	4.8968
14.8	-83.305	45.115	-6.091	36.559	-4.694	9.795	-2.986	131.822	3.992	53.308	-115.91	-11.582	34.432	74.351	-232.562	44.487	157.044	-63.451	120.923	-12.111		-0.436833333	46.534	-0.4379
14.933	72.594	52.5	16.275	9.572	-26.043	29.712	-19.07	158.819	-83.756	7.952	-135.816	-6.467	87.955	152.955	-254.651	28.486	17.06	-12.485	125.152	1.938		25.76833333	15.98625	0.4127
15.067	-94.97	76.203	7.012	50.349	-3.734	61.377	15.422	89.079	-114.469	69.597	-121.235	15.41	17.999	116.329	-180.14	44.135	-31.664	3.274	260.867	8.688		16.0395	14.90725	13.3663
15.2	-58.558	40.026	-4.069	42.235	13.948	46.949	-6.712	179.494	-80.982	25.893	-149.334	8.772	53.467	35.509	-133.831	10.888	-90.595	26.797	242.438	-9.46		13.42183333	29.42325	-0.5349
15.333	-91.377	-17.653	8.9	112.156	0.29	29.438	-6.22	105.088	-70.242	65.596	-120.411	6.249	199.595	53.497	-102.311	-4.883	-20.008	49.163	172.314	11.047		6.959	23.5555	24.4252
15.467	-105.216	57.656	2.612	52.997	21.334	34.916	-24.207	242.162	-68.165	-21.357	-107.244		62.822	-74.597	27.355	21.167	25.217	53.585	532.334	-13.582		10.7165	32.10825	58.56188889
15.6	-141.242	19.307	-5.427	63.782	0.422	39.406	13.765	94.879	-80.569	-57.448	-78.674	5.29	58.228	-56.364	-82.965	74.387	89.676	32.385	317.139	-11.394		-3.958666667	-7.34325	34.7708
15.733	-133.143	38.356	-23.571	45.129	-0.907	25.741	24.887	98.787	-139.912	-21.58	-65.889	-9.706	-48.334	-56.668	-210.508	-63.976	13.131	40.564	252.864	-11.915		-8.065833333	-9.4545	-16.0437
15.867	-237.913	41.873	9.002	67.567	18.36	32.948	160.151	-11.419	-75.88	-37.701	-12.265	10.777	161.03	-1.308	-17.756	156.478	-9.18	-1.995	285.729	-11.856		-11.3605	8.78775	55.9654
16	-14.797	46.887	-21.903	50.838	-4.065	37.948	-104.025	-13.148	-107.379	-70.547	-29.136	-28.614	108.978	-26.194	3.942	13.606	-14.591	-30.743	244.684	8.091		15.818	-73.77475	25.0023
16.133	-20.083	80.87	30.457	35.938	-11.969	38.856	7.783	21.32	-196.848	-79.014	-53.206	29.623	118.761	-12.503	49.762	3.592	-4.2	8.966	228.562	4.446		25.67816667	-61.68975	37.3803
16.267	-8.761	79.704	5.415	48.565	-9.512	21.066	128.641	7.939	-87.971	-55.952	-7.308	10.162	68.78	-57.262	20.939	11.951	16.966	117.203	241.867	13.731		22.74616667	-1.83575	43.7029
16.4	72.127	67.449	-10.709	42.743	4.853	12.817	-121.611	8.995	-11.871	63.215	14.808	16.994	25.496	-159.106	19.779	-8.31	14.889	21.37	304.086	-9.161		31.54666667	-15.318	24.0845
16.533	87.183	9.387	21.588	67.761	23.89	34.797	18.011	-18.93	-18.303	62.63	1.257	10.284	30.773	-217.395	128.144	3.785	14.58	-16.567	216.996	-8.877		40.76766667	10.852	16.298
16.667	184.367	22.458	-9.708	48.371	-5.605	8.204	32.223	-35.707	-24.113	132.775	17.348	7.113	11.009	-263.61	-6.944	-3.529	4.086	-12.141	225.611	12.06		41.34783333	26.2945	-0.8997
16.8	103.567	3.518	12.35	53.596	-6.085	8.816	17.758	-14.701	-11.913	17.05	-1.981	19.69	22.368	-254.053	85.583	-3.248	9.122	-14.73	235.654	-10.985		29.29366667	2.0485	8.742
16.933	96.764	14.895	6.531	69.314	1.946	22.926	37.172	-71.772	51.53	55.236	3.191	24.883	-79.662	-140.905	72.259	4.046	-42.749	-18.244	233.688	9.996		35.396	18.0415	6.6503
17.067	123.312	-14.456	-5.33	37.088	-16.359	32.022	18.157	27.732	-8.992	-11.357	-3.618	17.78	-7.386	-92.73	91.879	-6.434	18.655	-24.539	204.084	0.979		26.04616667	6.385	19.867
17.2	99.693	18.949	1.362	23.555	-12.743	16.219	-5.689	48.1	-15.455	-50.527	-9.928	8.653	5.313	-65.693	44.029	0.41	8.816	-2.613	217.385	9.881		24.50583333	-5.89275	21.6253
17.333	87.235	-4.434	5.236	29.409	49.424	45.193	65.155	26.294	21.526	-61.88	-18.515	37.3	-44.655	38.321	85.468	10.218	-138.695	-72.504	128.856	-18.984		35.34383333	12.77375	0.681
17.467	142.718	14.352	2.983	69.129	-6.127	44.58	17.743	90.223	44.608	-218.702	-60.611	8.828	-8.805	-49.171	123.733	8.531	136.624	7.848	381.751	17.99		44.60583333	-16.532	56.6718
17.6	109.266	91.358	-9.183	42.38	20.154	55.359	39.935	69.238	43.594	-134.85	-32.462	15.189	-47.114	90.835	95.663	8.517	-17.236	98.109	269.488	9.388		51.55566667	4.47925	49.0377
17.733	68.015	-169.515	-1.03	58.828	0.964	44.375	65.968	4.726	12.283	-80.48	-38.701	19.194	-14.345	117.678	45.903	-2.193	-55.951	1.446	264.997	1.339		0.272833333	0.62425	33.9367
17.867	99.449	-71.448	18.209	73.575	-1.828	29.264	103.888	75.02	46.29	-55.629	-81.269	-0.723	-31.141	184.446	23.517	-17.521	60.129	-6.884	267.014	8.141		24.53683333	42.39225	40.5709
18	100.396	-44.071	-7.487	80.837	-23.341	20.373	96.604	163.002	59.559	-4.915	-84.003	3.907	-19.653	198.641	55.102	17.012	-58.056	-21.051	305.204	-13.26		21.11783333	78.5625	38.3843
18.133	118.672	-126.213	19.18	106.386	1.229	12.441	71.208	178.602	77.076	-18.977	-105.716	17.463	-3.405	169.212	17.307	-2.513	6.787	8.826	285.544	-13.373		21.94916667	76.97725	38.0132
18.267	69.416	-65.621	-10.276	69.329	6.099	7.462	70.744	58.941	89.176	-6.902	-43.075	-1.43	-6.167	209.992	43.339	9.322	11.421	32.286	285.042	-7.906		12.73483333	52.98975	53.2824
18.4	74.657	-88.871	-6.698	77.315	-6.458	12.92	119.928	36.526	105.714	80.625	-77.662	2.969	-16.158	122.813	36.991	9.236	-10.143	37.502	278.403	-1.198		10.4775	85.69825	38.2753
18.533	46.851	-108.463	7.528	61.112	-7.759	11.744	101.832	88.931	77.218	66.802	-43.059	4.401	-23.6	191.832	39.573	-7.521	17.828	-128.963	240.527	-7.861		1.8355	83.69575	28.3157
18.667	60.577	-83.017	-6.672	74.487	35.71	16.724	73.997	20.981	137.32	34.249	-107.613	28.089	123.893	130.034	65.825	-6.219	-5.426	61.399	136.589	-13.569		16.3015	66.63675	41.3002
18.8	58.489	-101.579	9.682	73.557	-3.409	24.392	73.94	50.689	109.465	66.032	-57.843	-9.422	-142.801	271.758	137.586	-18.593	-5.289	-19.717	342.786	-14.79		10.18866667	75.0315	48.3675
18.933	77.962	-141.225	15.003	100.81	-22.918	25.911	75.264	60.781	130.959	59.952	-66.919	-0.311	-15.697	95.865	115.574	14.39	-23.484	-109.951	214.484	-13.147		9.257166667	81.739	21.0804
19.067	60.599	-115.707	7.879	82.577	-13.368	27.701	62.321	50.729	57.904	46.027	-60.865	-16.869	-25.035	151.696	91.122	-19.606	17.55	8.484	293.969	-6.222		8.280166667	54.24525	43.4224
19.2	84.577	-23.461	-12.263	50.71	1.466	9.189	44.213	192.913	137.778	19.932	-80.851	3.171	9.514	264.927	112.28	24.139	-2.186	221.524	250.787	6.71		18.36966667	98.709	81.0015
19.333	56.519	6.053	13.212	64.13	1.59	6.582	44.989	161.136	176.049	56.554	-29.294	-5.662	-39.043	115.295	148.195	0.903	-28.086	34.332	246.053	8.994		24.681	109.682	45.1687
19.467	62.759	-17.991	18.231	60.238	30.241	9.108	79.211	32.712	106.445	61.854	-44.832	-5.066	-17.436	173.133	125.134	14.115	-14.652	25.549	224.63	-10.965		27.09766667	70.0555	46.961
19.6	71.432	-101.919	4.216	78.392	0.332	18.426	49.075	-26.107	88.181	-7.088	-2.809	-5.536	-39.919	119.346	53.079	14.546	-11.764	1.351	253.11	-6.805		11.81316667	26.01525	37.4599
19.733	39.643	-104.154	8.343	59.739	4.257	7.626	45.679	-5.431	73.827	15.147	60.211	6.975	-22.691	157.718	58.483	23.836	13.813	-5.488	261.463	5.74		2.575666667	32.3055	56.006
19.867	39.488	-31.189	-6.04	73.586	-4.479	8.369	20.453	209.409	82.035	10.647	71.307	-12.515	-10.809	194.692	127.871	-66.134	-10.277	-78.47	221.083	14.599		13.28916667	80.636	45.1347
20	54.217	-41.195	-10.36	79.247	-28.341	-10.195	-15.792	146.662	48.721	6.083	19.856	4.558	123.778	131.318	126.565	165.259	-3.488	-28.392	128.683	-13.411		7.228833333	46.4185	65.4726
20.133	35.087	-48.601	-4.615	126.693	15.618	12.214	29.693	-120.238	52.449	-69.111	20.527	-4.243	-200.015	149.742	71.863	45.396	107.022	115.385	228.448	7.788		22.73266667	-26.80175	54.1913
20.267	71.995	16.237	16.724	34.564	-1.153	-12.687	36.049	290.851	63.859	-42.173	3.172	-23.98	-41.159	85.863	76.712	-83.669	-81.213	23.553	212.451	-8.584		20.94666667	87.1465	16.3146
20.4	120.187	-8.48	-1.576	17.995	-2.031	-7.439	5.603	43.668	65.715	-174.398	-9.83	8.115	-56.911	74.668	30.238	59.436	240.447	-56.622	211.679	6.845		19.776	-14.853	50.8065
20.533	77.766	-40.269	2.604	40.767	-4.202	2.679	96.655	-5.658	70.587	-149.743	6.584	-11.107	-90.335	127.402	-10.975	152.161	173.309	8.216	225.337	-2.225		13.22416667	2.96025	57.8367
20.667	102.792	2.85	-13.076	92.38	-13.309	3.261	130.231	-25.472	75.925	-282.458	-22.617	-14.053	-153.079	56.566	30.68	30.343	97.228	97.866	184.269	-3.085		29.14966667	-25.4435	30.4118
20.8	62.695	31.435	5.014	61.26	-7.921	-12.598	149.587	-134.474	66.138	-181.863	-16.687	1.055	-122.63	43.392	81.41	13.989	46.331	43.32	192.835	16.281		23.31416667	-25.153	29.9296
20.933	122.893	16.017	26.34	66.589	20.699	-15.203	129.821	93.142	42.811	-205.587	-6.108	-6.483	-151.484	34.165	133.715	20.597	36.827	22.966	231.729	12.186		39.55583333	15.04675	32.811
21.067	86.452	58.575	-2.93	77.542	-20.059	-119.431	134.836	-128.304	76.839	-214.07	8.8	0.496	-97.758	166.591	88.156	13.212	53.252	-83.27	247.54	11.131		13.35816667	-32.67475	40.815
21.2	68.32	46.459	-6.777	125.018	31.071	88.74	121.985	-61.35	-5.67	-172.295	-28.057	-11.001	-107.427	72.826	107.845	-6.645	31.14	15.184	190.866	2.414		58.80516667	-29.3325	26.7145
21.333	160.006	143.588	13.403	119.477	9.718	-115.827	102.076	-11.657	84.783	-123.944	4.509	-131.214	128.729	10.085	134.397	-3.86	29.375	-18.996	135.116	-14.514		55.06083333	12.8145	27.3627
21.467	71.207	304.234	4.024	125.559	-2.855	84.503	85.336	3.714	52.547	-19.19	-22.903	101.927	-209.714	274.917	166.311	-9.496	34.392	-5.407	174.39	-8.09		97.77866667	30.60175	49.6327
21.6	21.46	-31.946	-3.163	94.076	-10.158	-5.169	68.19	-18.241	48.15	-63.738	-36.388	-26.827	-118.827	169.28	94.958	6.899	32.734	-4.36	114.998	-0.289		10.85	8.59025	23.2178
21.733	96.262	-28.274	-8.855	107.919	5.216	-30.952	192.455	44.263	91.671	-8.309	11.356	-11.043	-102.612	152.67	155.315	-8.949	8.971	110.008	245.597	-8.489		23.55266667	80.02	55.2824
21.867	96.394	33.865	8.045	176.641	-41.784	-18.533	92.468	-31.97	22.375	69.027	11.026	10.361	-64.877	160.859	79.709	-125.735	27.94	50.191	178.204	18.21		42.438	37.975	34.5888
22	74.158	19.248	-14.528	108.587	23.776	-9.02	28.777	14.381	45.101	5.637	22.749	-19.012	-145.134	160.268	134.297	31.648	-131.187	72.688	-232.183	-14.883		33.7035	23.474	-12.0749
22.133	103.296	-18.832	26.026	107.95	1.187	-23.347	116.932	10.603	38.445	55.639	10.089	-17.924	-79.613	110.837	89.178	-108.002	-59.337	82.762	-320.618	15.044		32.71333333	55.40475	-27.7584
22.267	49.936	126.476	6.621	111.503	-4.669	-5.516	88.258	-66.524	40.928	64.039	0.468	-9.556	-61.466	-51.736	143.375	-78.554	-104.457	-22.107	-351.531	-15.296		47.39183333	31.67525	-55.086
22.4	55.969	30.34	3.57	107.332	-4.596	-3.112	45.144	-109.046	38.132	89	12.294	-38.285	-46.703	106.047	113.677	-61.867	-126.206	41.164	-296.048	5.105		31.58383333	15.8075	-29.0822
22.533	68.236	34.317	10.686	118.332	-13.335	17.164	96.547	-31.249	18.558	27.556	-10.595	2.995	-9.208	159.596	74.502	-130.535	-179.57	106.546	-252.179	-7.155		39.23333333	27.853	-24.5603
22.667	28.659	8.492	-27.988	144.542	47.329	-34.633	55.2	33.89	30.338	57.678	-7.496	-7.588	6.972	182.184	98.625	-126.231	-102.001	116.867	-196.992	1.237		27.7335	44.2765	-3.4423
22.8	-2.985	42.846	34.821	102.731	21.427	-15.882	7.743	-8.112	21.511	70.28	-14.04	-6.045	-47.809	113.48	52.934	-142.846	-162.766	59.785	-44.165	10.688		30.493	22.8555	-18.0784
22.933	11.788	48.641	-16.087	106.691	41.858	22.266	29.291	37.513	-16.001	8.408	-3.231	-3.336	-46.263	118.217	81.666	-257.019	-33.262	53.611	27.509	-11.487		35.8595	14.80275	-7.3595
23.067	47.339	49.788	20.717	105.447	59.499	2.466	-9.327	51.94	7.544	84.755	-5.276	2.269	-82.814	149.021	69.431	-89.732	-49.464	57.533	97.177	9.306		47.54266667	33.728	15.7451
23.2	49.446	-74.057	8.721	81.546	70.053	6.392	53.983	222.303	2.005	49.541	11.732	-23.907	-135.057	135.414	40.252	-257.986	-116.626	84.439	135.516	-1.06		23.6835	81.958	-12.7283
23.333	45.316	140.191	-13.897	55.025	35.456	3.446	28.101	38.992	28.255	56.259	-41.027	-13.357	-102.599	213.191	-4.918	-73.429	-36.949	30.214	156.127	-15.176		44.25616667	37.90175	11.2077
23.467	18.052	107.692	-12.011	106.983	38.126	-16.28	61.758	35.197	-12.251	73.715	-15.357	-10.398	-11.894	292.204	28.944	-110.438	-59.173	18.356	277.282	-8.727		40.427	39.60475	40.0799
23.6	6.273	116.623	-10.851	112.009	-6.97	-41.359	22.684	48.428	3.91	64.653	3.083	-59.193	-15.717	182.668	56.39	-55.477	-47.474	-10.711	210.141	-54.634		29.2875	34.91875	20.9076
23.733	46.792	82.857	26.876	106.734	7.613	-10.844	26.524	24.744	1.131	82.728	15.396	-28.627	-14.643	-4.668	58.461	-161.893	4.859	46.195	262.94	-61.673		43.338	33.78175	11.6347
23.867	5.833	67.951	3.907	109.132	17.478	-12.428	28.335	40.589	-7.661	13.187	33.454	-32.615	2.236	128.859	106.877	130.025	-6.756	22.884	224.858	-45.899		31.97883333	18.6125	56.3923
24	15.383	95.263	-7.471	78.273	21.013	30.898	12.615	39.684	-60.431	77.405	45.702	-7.785	30.279	130.347	74.454	-131.248	-115.877	2.754	224.256	-52.707		38.89316667	17.31825	20.0175
24.133	43.412	-58.657	12.707	84.508	13.241	9.984	3.085	6.971	-191.513	107.265	84.061	-4.567	25.687	138.569	82.274	66.484	-4.133	12.07	156.582	-53.001		17.5325	-18.548	50.4026
24.267	-27.393	93.319	23.775	128.657	8.405	-5.8	15.172	-12.292	-331.569	35.122	133.517	-14.391	-48.606	123.672	119.061	-76.002	-31.661	65.205	50.572	-23.187		36.82716667	-73.39175	29.818
24.4	4.298	48.704	-10.928	78.844	5.123	-9.967	-9.565	24.634	-317.235	82.79	63.592	-8.954	-77.443	164.622	57.881	-87.291	-9.928	25.368	79.748	-44.21		19.34566667	-54.844	16.3385
24.533	0.931	27.155	10.713	107.377	-56.943	-41.703	41.199	2.526	-226.507	71.721	25.342	16.146	-62.253	245.804	101.78	-116.199	23.008	-74.762	164.588	-40.481		7.921666667	-27.76525	28.2973
24.667	4.93	79.055	13.132	95.503	93.068	55.755	-4.912	-2.349	-253.706	-12.352	60.563	35.977	-37.275	76.702	119.36	-86.208	9.904	5.908	203.769	-21.878		56.90716667	-68.32975	36.6822
24.8	-4.274	56.455	7.23	79.185	7.694	-9.711	28.023	106.659	-288.505	53.927	43.702	15.299	6.129	104.164	81.05	-71.022	69.288	11.18	168.557	-41.105		22.76316667	-24.974	38.7242
24.933	23.864	35.528	11.432	63.736	-5.224	15.423	27.929	155.759	-296.086	25.592	52.203	-0.859	-31.808	177	74.119	-87.001	-16.077	17.549	105.742	-43.141		24.1265	-21.7015	24.7727
25.067	-28.839	49.51	-15.506	24.503	-15.755	11.968	7.49	54.603	-265.636	69.376	28.068	-28.579	-58.78	192.443	-10.684	98.348	-109.263	-22.225	70.815	-18.108		4.3135	-33.54175	14.2035
25.2	25.619	18.725	11.961	55.11	15.032	39.26	-4.257	-96.444	-210.503	62.62	85.716	12.576	-13.492	184.604	8.024	-31.126	-18.462	-1.327	19.656	-36.54		27.61783333	-62.146	20.9629
25.333	20.032	120.911	7.707	60.466	-46.455	8.524	14.385	49.512	-120.833	102.855	54.669	-5.67	15.43	177.08	17.272	-68.491	-3.583	15.225	32.635	-11.384		28.53083333	11.47975	22.3183
25.467	26.102	75.869	-20.761	69.121	5.038	-16.815	13.188	65.141	-91.065	47.21	27.414	-13.439	39.451	189.245	-5.405	-43.195	49.94	-90.151	98.476	-38.309		23.09233333	8.6185	21.4027
25.6	-23.052	80.166	-6.85	45.746	28.854	60.589	-3.904	73.146	-69.365	72.314	14.561	-7.418	18.531	148.546	31.557	-66.781	62.429	-57.601	136.213	-1.493		30.90883333	18.04775	27.8544
25.733	-21.615	32.161	-9.35	24.832	-8.037	9.886	78.317	115.812	-25.887	61.265	65.265	-3.421	3.75	41.342	35.802	-32.913	72.561	-123.765	229.548	-11.493		4.646166667	57.37675	27.6676
25.867	20.874	56.136	32.782	22.827	-20.197	19.557	24.997	104.106	-30.558	90.518	37.055	32.232	-11.724	163.986	51.329	-43.293	90.844	-162.501	189.847	-26.436		21.9965	47.26575	32.1339
26	-49.668	40.648	-16.723	10.061	-3.308	18.407	24.827	152.819	32.75	44.609	42.835	2.338	36.028	163.354	38.853	-29.283	56.15	-217.599	128.92	-10.788		-0.097166667	63.75125	21.0808
26.133	-40.954	81.906	33.025	25.545	-9.552	-4.659	47.863	86.787	20.574	59.682	31.564	-5.054	75.723	212.378	80.133	-110.544	-3.234	-172.58	153.509	-17.532		14.2185	53.7265	24.4363
26.267	-149.101	56.974	-24.007	-46.914	27.197	5.054	79.083	32.24	14.43	4.95	38.734	22.861	95.786	262.743	101.89	109.411	73.709	-101.901	76.604	-12.183		-21.7995	32.67575	66.7654
26.4	-139.761	54.458	-22.437	-39.602	53.942	11.723	33.728	94.477	14.579	80.045	16.637	-1.82	34.721	197.296	96.926	-18.741	78.801	-318.319	68.476	-117.167		-13.61283333	55.70725	3.681
26.533	-143.497	38.678	20.974	93.962	-21.057	26.571	49.181	83.546	15.677	26.244	-10.198	0.983	23.491	182.803	70.356	20.274	58.245	-187.432	174.813	90.403		2.605166667	43.662	42.3738
26.667	-162.565	28.548	-20.026	140.019	-17.975	40.931	-147.053	68.977	-1.79	16.496	33.394	17.232	58.523	165.206	52.379	59.382	45.66	-45.673	157.827	-96.271		1.488666667	-15.8425	44.7659
26.8	-212.36	56.966	-1.406	100.357	18.102	12.595	166.948	39.243	-22.215	50.72	67.412	-1.283	66.951	145.022	36.2	64.372	16.936	-204.89	77.68	87.781		-4.291	58.674	35.6181
26.933	-207.63	138.136	10.256	82.564	11.524	42.083	27.587	60.205	13.146	54.331	59.196	-6.556	56.156	35.281	72.327	61.961	-10.93	18.888	74.189	8.702		12.82216667	38.81725	36.9214
27.067	-175.983	61.736	-2.356	80.431	-5.755	65.275	10.227	69.124	13.523	40.23	114.48	16.533	78.508	26.327	50.815	81.374	22.737	-123.945	99.874	-15.258		3.891333333	33.276	35.1445
27.2	-157.34	-71.826	-14.225	67.743	-11.273	31.622	6.671	67.091	14.12	63.713	174.8	-0.218	62.725	-11.143	82.296	105.296	30.23	-136.494	83.95	17.02		-25.88316667	37.89875	40.8462
27.333	-172.652	41.696	5.808	66.33	-3.249	-30.257	-7.718	13.917	59.802	68.81	45.919	-5.694	33.141	-11.805	41.857	59.35	8.207	-86.919	68.473	-14.328		-15.38733333	33.70275	13.8201
27.467	-47.443	68.118	12.914	39.618	24.229	56.068	23.379	117.303	109.83	12.208	98.644	0.673	44.655	85.162	76.568	85.848	-10.81	-244.15	54.651	-21.925		25.584	65.68	16.9316
27.6	-24.505	52.749	18.963	26.274	32.415	5.646	17.258	120.923	122.836	59.624	-24.547	-1.097	29.502	104.653	71.244	26.66	20.195	-173.54	107.441	-16.263		18.59033333	80.16025	14.4248
27.733	-6.621	91.876	-16.621	18.672	73.158	20.871	-10.834	38.001	65.404	77.05	82.361	-1.406	49.565	169.202	62.513	22.2	23.841	-68.701	88.723	-9.657		30.2225	42.40525	41.8641
27.867	-3.684	35.355	13.395	3.06	19.914	44.297	45.478	45.796	133.55	4.873	179.228	2.844	55.386	126.341	113.766	72.6	13.491	2.174	42.326	-18.943		18.72283333	57.42425	58.9213
28	13.268	-49.078	-21.079	46.583	21.853	47.128	88.131	118.267	62.073	64.709	37.501	9.668	112.537	205.789	5.155	-10.803	121.287	65.437	32.365	-6.164		9.779166667	83.295	57.2772
28.133	-10.261	-57.049	6.479	37.684	13.767	18.55	76.689	88.346	15.745	91.699	-13.454	17.539	75.058	240.061	6.138	13.502	121.858	16.444	5.575	-117.956		1.528333333	68.11975	36.4765
28.267	9.705	25.965	4.399	25.487	35.16	18.034	111.532	117.67	29.721	87.343	24.184	-3.713	63.908	188.898	17.358	32.877	-83.503	-12.522	-12.196	-6.391		19.79166667	86.5665	20.89
28.4	15.702	143.474	7.291	15.772	26.249	33.809	57.675	60.343	14.503	154.288	-20.245	24.994	-62.61	133.595	50.662	35.34	17.168	9.915	3.533	-23.234		40.38283333	71.70225	16.9118
28.533	-13.582	-41.202	6.973	57.963	25.021	30.941	22.949	40.911	83.835	80.013	40.066	18.348	27.636	225.228	18.455	58.272	44.467	-28.389	-9.476	24.821		11.019	56.927	41.9428
28.667	15.063	28.239	8.345	185.658	47.787	10.366	26.367	57.336	136.271	68.987	52.473	-10.354	33.838	188.955	17.319	87.053	58.909	6.889	25.474	5.301		49.243	72.24025	46.5857
28.8	29.152	117.127	-25.579	221.261	16.936	-8.388	71.997	33.217	172.321	60.993	36.499	26.632	15.835	227.825	8.043	115.663	55.071	49.747	-7.108	10.452		58.41816667	84.632	53.8659
28.933	40.997	-5.527	-2.011	109.396	-12.406	43.824	60.03	12.551	187.023	84.138	94.016	1.523	47.965	186.919	-24.861	52.133	98.483	99.57	5.924	13.1		29.0455	85.9355	57.4772
29.067	21.287	23.02	2.977	57.084	10.632	34.073	10.52	26.916	140.571	77.422	33.495	-1.348	143.982	188.879	-15.657	25.352	85.964	124.22	-25.007	12.001		24.8455	63.85725	57.1881
29.2	6.253	-11.127	-2.443	85.438	1.451	17.352	7.743	-3.53	51.062	42.601	52.9	2.353	-63.161	180.941	20.901	-4.273	56.275	87.524	-13.656	1.453		16.154	24.469	32.1257
29.333	48.338	14.295	-9.815	59.602	8.785	13.089	22.172	8.51	72.089	21.545	-95.902	23.871	64.256	131.926	34.967	-9.576	0.35	65.853	-128.635	1.993		22.38233333	31.079	8.9103
29.467	14.656	-128.563	19.5	20.185	27.693	3.641	3.227	4.358	84.817	53.907	54.35	8.812	51.563	238.679	-10.424	-43.534	102.415	183.584	84.983	90.233		-7.148	36.57725	76.0661
29.6	-11.365	170.77	-3.591	65.041	8.255	21.893	74.178	-13.596	56.656	74.863												41.83383333	48.02525	#DIV/0!
29.733	30.857	11.932	17.452	84.814	1.626	10.136	19.1	25.527	54.866	44.69												26.13616667	36.04575	#DIV/0!
29.867	42.538	-111.628	-10.958	57.03	14.12	5.143	32.473	-120.791	87.289	65.605												-0.625833333	16.144	#DIV/0!
