# Supplementary material for: Precise optical control of gene expression in C elegans using improved genetic code expansion and Cre recombinase
Source: eLife. 2021 Aug 5;10:e67075. doi: 10.7554/eLife.67075 (PMC8448529; doi:10.7554/eLife.67075)
Supplement: Figure 5—source data 2. — The light pulse is delivered at the 10 s mark, which corresponds to the ‘0’ mark in the graphs in Figure 5C–E and Figure 5—figure supplement 2. [file elife-67075-fig5-data2.zip › Velocities of animals in Figure 5D,E,F and figure supplement 2/PLML_31mW_raw_byExpt.csv]

Time(s)	T1	T2	T3	T4	T5	T1	T2	T3	T1	T2	T3	T4	T5	T6	T1	T2	T3	T4	T5		Expt1	Expt2	Expt3
0																					#DIV/0!	#DIV/0!	#DIV/0!
0.133	-72.375	-2.342	4.281	-146.841		27.247	-62.352	-82.997	69.015	22.022	7.985	36.007	2.013	10.867	-101.326	-30.342	31.406	11.296	7.243		-47.91128571	24.6515	-16.3446
0.267	10.252	0.449	-12.078	-3.821		14.122	-15.883	-186.272	144.268	220.801	-42.101	1.732	45.67	54.019	-120.228	-70.532	-76.002	27.592	127.895		-27.60442857	70.7315	-22.255
0.4	69.548	-4.556	-10.675	-74.492		66.789	10.479	-158.623	105.832	-4.841	116.26	21.675	-15.379	23.097	-59.802	15.003	147.309	-10.207	-2.159		-14.50428571	41.10733333	18.0288
0.533	-7.036	1.457	5.409	-28.277		9.436	92.366	-105.59	106.257	-28.892	-44.813	51.129	-5.374	39.101	-74.588	69.669	28.588	-15.525	128.027		-4.605	19.568	27.2342
0.667	-5.913	-6.71	2.363	-125.359		32.792	54.669	-55.319	79.506	2.947	-32.583	27.075	-31.643	7.611	-68.54	35.291	-4.26	6.52	127.894		-14.78242857	8.818833333	19.381
0.8	-81.776	2.285	-1.85	65.918		63.304	38.666	-8.566	99.325	24.958	-6.102	22.696	-6.906	21.321	-73.834	2.939	13.11	13.787	127.903		11.14014286	25.882	16.781
0.933	48.304	1.638	-13.343	99.965		72.798	55.472	-27.814	120.908	-6.66	-16.058	-31.384	-13.783	15.482	-34.974	107.519	19.845	26.469	254.752		33.86	11.4175	74.7222
1.067	76.251	-0.103	-1.975	66.55		77.478	45.767	-43.177	147.951	6.883	-5.07	132.239	32.06	15.92	-41.713	43.946	-101.138	22.964	130.595		31.54157143	54.99716667	10.9308
1.2	129.787	-2.917	-5.182	104.699		36.688	61.966	-78.973	69.898	-11.331	-58.347	71.301	-10.747	9.434	-172.929	123.396	26.191	-32.036	-20.203		35.15257143	11.70133333	-15.1162
1.333	188.488	-13.074	11.623	57.853		53.562	74.747	-142.759	138.785	18.575	9.4	314.952	-13.101	15.261	-49.126	25.426	88.014	-3.888	382.062		32.92	80.64533333	88.4976
1.467	-18.221	20.43	4.997	73.68		-12.684	-5.832	-97.64	-73.855	-5.354	-143.798	-168.257	-22.699	6.068	-67.691	58.356	58.029	50.784	-7.574		-5.038571429	-67.9825	18.3808
1.6	398.83	4.455	6.48	93.748		-14.238	39.198	-144.47	11.268	-2.636	2.281	73.459	-38.538	42.714	-28.892	-29.301	41.014	114.733	0.71		54.85757143	14.758	19.6528
1.733	264.952	-10.086	-3.307	54.857		25.796	-27.244	48.175	33.85	-17.701	26.149	184.075	-79.355	48.979	78.277	-43.887	24.538	102.833	127.995		50.449	32.66616667	57.9512
1.867	132.466	7.344	-10.454	124.106		117.968	-38.074	-53.821	61.029	8.604	125.084	-40.507	-110.553	-8.19	-164.917	-95.504	26.38	203.258	5.971		39.93357143	5.911166667	-4.9624
2	-618.918	-7.581	14.14	25.595		72.953	3.846	-62.082	97.444	1.397	37.302	75.515	-103.236	29.123	-39.963	-103.835	193.504	160.609	-10.426		-81.721	22.92416667	39.9778
2.133	-284.33	-3.915	105.436	60.319		17.784	-22.066	-207.715	-1.608	-1.057	4.754	93.111	-95.642	7.792	19.568	-188.836	45.913	84.506	128.121		-47.78385714	1.225	17.8544
2.267	-270.761	13.223	-98.97	45.57		22.885	-27.076	-23.131	45.595	2.368	16.11	60	-11.575	48.422	-43.542	-58.009	31.648	118.883	-9.059		-48.32285714	26.82	7.9842
2.4	-310.522	-4.762	-13.989	142.964		15.545	3.841	-45.13	8.244	2.679	-24.169	118.756	-41.405	30.599	-26.657	-116.284	-81.458	64.655	256.525		-30.29328571	15.784	19.3562
2.533	-222.666	-17.437	-38.18	123.232		19.814	-16.64	-163.381	74.639	27.006	-4.713	95.729	-138.067	44.628	-95.895	-127.832	51.667	71.371	-29.22		-45.03685714	16.537	-25.9818
2.667	-257.278	12.541	-15.471	36.995		20.653	-17.664	-105.697	133.765	14.691	5.664	86.88	-61.094	40.182	-30.237	-162.71	34.486	61.735	251.734		-46.56014286	36.68133333	31.0016
2.8	-199.351	13.513	-10.588	-29.841		53.761	-28.356	-32.734	137.235	-33.661	-146.487	82.599	-47.377	15.36	-74.308	-141.074	35.699	72.135	96.564		-33.37085714	1.278166667	-2.1968
2.933	-158.15	6.872	93.084	17.933		11.033	-6.646	-131.071	58.36	3.13	54.39	185.403	-44.286	-12.085	-121.621	-202.432	21.107	31.794	70.23		-23.84928571	40.81866667	-40.1844
3.067	78.152	11.938	-30.677	22.919		9.227	7.526	-68.35	167.688	-4.78	45.571	-14.718	-62.221	-17.214	60.777	-262.331	-2.15	70.836	52.955		4.390714286	19.05433333	-15.9826
3.2	-22.333	13.818	-20.43	30.841		59.757	-21.595	-80.106	464.719	6.279	-10.931	-126.232	-45.268	-30.334	8.113	-276.543	6.089	53.534	34.625		-5.721142857	43.03883333	-34.8364
3.333	-35.171	-6.26	-128.073	33.218		67.801	-33.846	-100.8	189.32	-17.957	-12.64	42.554	-77.674	-43.695	-24.445	-245.882	112.488	65.688	-57.343		-29.01871429	13.318	-29.8988
3.467	-48.116	-5.261	-28.9	27.567		94.184	-25.256	-126.29	-45.277	2.783	14.81	-7.538	-80.651	-5.588	-74.14	-282.12	14.727	68.874	79.084		-16.01028571	-20.2435	-38.715
3.6	121.729	-3.901	-17.568	21.81		142.202	-50.577	-133.976	21.622	129.337	85.596	36.946	-56.036	14.336	-1.098	-288.909	6.183	126.734	187.41		11.38842857	38.6335	6.064
3.733	-144.53	11.753	102.198	6.206		76.169	-7.598	-118.301	18.448	-113.302	-3.509	40.867	-43.398	22.785	103.625	-316.581	-19.03	116.99	117.917		-10.58614286	-13.01816667	0.5842
3.867	264.694	-5.831	-7.112	-37.306		32.614	-32.611	-127.271	-7.587	-1.804	0.385	21.075	-24.474	34.118	57.949	-229.346	20.182	132.339	110.165		12.45385714	3.618833333	18.2578
4	169.05	10.522	-8.823	-49.824		2.78	-41.122	-132.706	136.37	16.397	152.884	34.213	-8.745	-33.872	6.106	-279.709	10.527	136.666	23.186		-7.160428571	49.54116667	-20.6448
4.133	105.82	2.778	-1.757	-30.795		18.31	-26.624	-122.065	-134.654	-21.297	3.471	28.281	-21.94	-1.707	82.448	-215.273	-113.692	115.477	161.101		-7.761857143	-24.641	6.0122
4.267	301.389	7.406	-3.913	3.462		-29.744	-55.689	-78.968	47.029	3.46	20.017	25.723	4.85	22.004	54.865	-237.514	20.82	75.182	104.528		20.56328571	20.51383333	3.5762
4.4	178.778	4.762	-133.212	14.431		20.806	-126.951	-97.654	-14.579	-2.374	-6.876	67.633	-51.016	75.925	77.875	-130.893	-5.998	118.717	96.475		-19.86285714	11.45216667	31.2352
4.533	189.547	-5.658	-2.804	8.915		-34.97	-174.824	-89.104	1.926	1.371	4.381	168.761	-26.784	-15.486	31.081	-64.488	-5.536	83.711	6.922		-15.55685714	22.3615	10.338
4.667	202.272	-16.728	118.696	48.149		-25.091	-165.638	-108.435	-12.865	117.313	-140.116	47.466	12.435	62.27	52.499	2.103	-15.421	160.993	282.553		7.603571429	14.41716667	96.5454
4.8	233.236	-5.702	-12.13	24.417		-32.502	-93.592	-79.673	4.094	17.051	17.763	-21.612	-27.973	36.511	-15.226	10.721	9.311	94.459	139.134		4.864857143	4.305666667	47.6798
4.933	221.451	-5.802	-0.599	54.889		-22.882	-49.609	-59.569	9.934	-1.57	-3.151	23.8	-42.193	88.527	26.661	-4.457	0.788	141.726	5.502		19.697	12.55783333	34.044
5.067	219.522	11.036	-3.435	7.544		-42.382	-127.652	-87.165	-2.123	-144.815	-3.844	65.52	-65.266	53.856	54.673	16.662	15.493	113.999	68.19		-3.218857143	-16.112	53.8034
5.2	226.306	-6.969	-1.78	71.661		-14.624	-113.836	-52.486	-15.485	0.065	57.82	157.465	-54.336	-5.106	10.526	-15.043	-5.583	89.248	60.069		15.46742857	23.40383333	27.8434
5.333	94.15	18.314	-16.43	131.701		-5.726	-119.44	-41.827	139.551	12.258	-25.17	15.963	-15.988	31.788	62.726	-5.681	-1.562	110.298	40.928		8.677428571	26.40033333	41.3418
5.467	284.815	18.422	0.334	93.901		98.71	-113.576	-11.38	-160.216	-1.038	164.065	191.922	-22.935	52.408	4.521	-7.55	-6.071	182.336	-25.982		53.03228571	37.36766667	29.4508
5.6	57.343	7.143	17.528	68.073		93.692	-125.422	5.162	55.947	1.871	-7.023	23.463	-12.027	20.515	55.865	4.945	4.36	134.726	37.596		17.64557143	13.791	47.4984
5.733	291.411	3.428		30.036		9.284	-127.668	26.813	51.727	-11.808	-9.221	58.603	18.314	139.905	-15.544	71.219	1.68	121.993	41.406		38.884	41.25333333	44.1508
5.867	107.243	9.994	-3.536	19.169		55.239	-188.069	-12.646	147.533	2.056	13.716	12.68	-4.225	-109.65	46.975	30.741	96.231	119.332	-3.854		-1.800857143	10.35166667	57.885
6	-91.543	-5.89	1.241	15.161		5.158	-130.622	-29.434	-52.769	-6.204	4.834	160.641	-22.214	18.145	17.485	-19.381	-4.046	114.254	18.836		-33.70414286	17.07216667	25.4296
6.133	63.932	-2.803	0.28	141.572		-50.682	-95.628	15.532	29.093	12.43	-4.557	-35.719	5.188	126.088	16.93	-3.925	-113.524	131.159	-6.118		10.31471429	22.08716667	4.9044
6.267	142.368	18.096	2.413	8.552		10.149	-83.567	27.282	34.49	-2.623	13.111	19.122	6.307	10.346	-92.817	37.353	-16.068	114.557	-18.102		17.899	13.45883333	4.9846
6.4	16.004	-17.212	-0.787	142.006		-47.027	-48.252	24.773	175.515	-1.236	-7.638	113.146	-9.537	-13.382	22.502	21.086	-8.144	134.531	13.182		9.929285714	42.81133333	36.6314
6.533	75.276	25.097	-8.778	-8.389		-40.273	-15.446	22.866	-83.318	0.312	4.406	-103.096	17.604	-52.509	103.474	-8.805	-8.41	145.168	-10.109		7.193285714	-36.10016667	44.2636
6.667	28.405	-38.483	48.67	-141.054		-27.634	-15.218	-42.381	20.695	-2.848	1.356	148.419	6.476	-17.036	-84.539	-3.056	134.615	72.583	-42.715		-26.81357143	26.177	15.3776
6.8	-79.138	23.957	-49.341	140.971		16.665	-30.452	2.922	103.33	2.561	14.31	-114.722	-25.672	-17.861	-12.825	34.701	13.713	240.439	-6.843		3.654857143	-6.342333333	53.837
6.933	-82.927	-6.294	2.405	-282.256		17.902	29.977	12.541	-14.301	2.372	-8.651	3.133	21.181	-18.087	-28.689	31.129	-10.267	102.942	-82.171		-44.09314286	-2.392166667	2.5888
7.067	89.8	-21.952	-1.463	-47.88		2.644	-22.013	-16.551	-134.701	-5.323	-5.01	127.224	1.141	-113.687	36.177	3.556	-82.364	127.311	-77.767		-2.487857143	-21.726	1.3826
7.2	-110.152	-8.23	8.995	4.444		2.381	52.66	-10.653	-14.434	-13.666	-6.802	-32.209	-1.403	69.4	-16.464	6.14	-1.182	102.123	-193.165		-8.650714286	0.147666667	-20.5096
7.333	8.013	4.711	7.798	137.986		-6.644	16.675	-6.584	16.699	-37.497	27.647	5.71	17.392	91.372	106.641	-5.776	68.155	78.122	-158.329		23.13642857	20.2205	17.7626
7.467	9.234	3.74	2.254	138.051		-20.286	34.784	-9.837	14.237	-255.485	-12.119	-138.792	2.447	11.281	-19.25	18.519	18.579	89.957	-106.868		22.56285714	-63.07183333	0.1874
7.6	-14.477	-8.378	12.348	-218.36		124.408	15.709	16.023	-6.063	-158.32	-11.052	-15.548	-24.934	-0.729	-48.737	53.962	11.327	78.344	-150.981		-10.38957143	-36.10766667	-11.217
7.733	-12.575	45.101	-0.79	-1.863		161.715	-17.288	6.481	-40.704	-108.772	6.657	2.891	-39.287	22.278	-111.182	7.357	-9.626	118.905	-243.628		25.82585714	-26.15616667	-47.6348
7.867	12.535	10.107	-10.424	6.617		77.878	21.09	5.537	-17.221	-99.043	-2.816	86.84	1.769	24	-95.606	-13.971	-116.736	154.838	-180.608		17.62	-1.0785	-50.4166
8	55.881	-2.863	11.773	13.579		8.248	7.581	-23.742	282.765	-52.706	3.771	-13.987	9.057	-44.215	-204.852	55.175	3.085	176.012	-195.405		10.06528571	30.78083333	-33.197
8.133	-14.612	10.939	3.152	25.294	113.337	23.52	25.546	-29.078	-290.405	-43.226	16.106	-26.988	12.094	-25.262	-63.59	119.35	-11.961	146.711	-271.713		19.76225	-59.6135	-16.2406
8.267	186.045	-13.437	-138.502	-15.528	113.059	-8.489	-35.207	19.475	15.768	-25.931	8.957	-184.26	1.027	-30.23	-108.095	213.367	-12.985	122.208	-187.363		13.427	-35.77816667	5.4264
8.4	-304.788	7.485	8.627	16.201	-9.85	-10.692	18.983	30.178	-29.26	-33.093	-2.035	-199.081	-9.391	-24.896	-88.974	155.121	-16.293	160.47	2.656		-30.482	-49.626	42.596
8.533	-228.401	-1.48	116.436	185.753	226.002	-27.702	26.573	-8.286	-21.293	-34.83	17.102	-129.409	-7.028	-24.628	26.419	128.423	-3.95	147.967	-128.073		36.111875	-33.34766667	34.1572
8.667	-176.164	2.907	-0.76	2.481	112.72	-87.692	37.214	-11.018	105.794	-17.303	-19.88	-77.463	-6.922	-2.625	-104.444	146.202	126.955	160.538	-254.997		-15.039	-3.0665	14.8508
8.8	-216.498	4.848	-2.711	60.395	-113.252	-51.255	26.991	33.859	14.219	-13.459	-1.085	-82.498	21.172	-5.699	-70.144	143.658	28.935	190.966	-127.892		-32.202875	-11.225	33.1046
8.933	-84.128	12.242	8.476	54.414	225.497	-127.331	-17.996	4.366	4.002	-55.689	8.481	61.633	6.059	30.531	-52.457	126.395	3.412	128.844	-254.625		9.4425	9.1695	-9.6862
9.067	-192.842	3.958	0.283	9.792	113.118	-193.53	30.519	10.945	5.48	8.016	-7.884	-86.854	-18.713	5.951	-120.822	190.283	-117.087	155.057	-126.83		-27.219625	-15.66733333	-3.8798
9.2	-188.037	-4.433	-10.077	43.156	-6.226	-196.404	19.091	3.897	-42.124	-35.205	15.09	-256.208	-18.853	-20.726	-51.991	136.779	-18.054	157.381	-379.536		-42.379125	-59.671	-31.0842
9.333	-17.308	10.693	4.086	45.305	112.532	-148.488	-16.889	-59.828	32.65	-9.167	-162.476	-156.882	-4.728	20.863	-95.736	65.908	-38.22	163.647	-254.208		-8.737125	-46.62333333	-31.7218
9.467	-4.887	-19.861	-2.398	46.736	3.55	-138.293	21.268	-21.317	26.799	-37.271	170.461	-117.415	-27.647	62.679	-79.437	63.32	-4.015	91.958	378.888		-14.40025	12.93433333	90.1428
9.6	133.249	7.135	1.857	50.705	-0.033	-118.35	35.905	21.614	57.62	-27.264	13.96	3.599	-9.309	80.806	-34.14	140.777	1.254	197.833	-126.777		16.51025	19.902	35.7894
9.733	268.263	8.179	0.771	24.735	25.219	-116.579	27.247	20.683	67.152	-52.882	-13.329	-92.793	-34.357	16.845	-49.417	273.305	90.761	143.557	-128.115		32.31475	-18.22733333	66.0182
9.867	230.174	5.204	-3.108	52.56	113.574	-72.309	24.397	38.94	31.499	-24.62	18.657	-258.882	-59.08	17.312	-52.711	38.831	-58.969	145.746	-3.17		48.679	-45.85233333	13.9454
10	233.099	0.372	13.534	137.749	113.102	-90.243	-6.603	2.398	67.088	-19.218	-156.349	-18.573	-110.323	23.696	-67.863	280.029	-57.161	140.496	-253.842		50.426	-35.61316667	8.3318
10.133	251.759	-8.013	-0.868	-140.261	-0.834	-42.138	-9.993	30.748	53.683	-31.41	162.622	-120.516	-25.54	83.393	-56.511	171.181	-164.757	165.991	-127.297		10.05	20.372	-2.2786
10.267	252.13	154.973	132.762	134.787	113.057	-14.362	17.44	-25.368	17.593	-6.238	-12.577	-63.065	-27.202	105.197	-58.484	20.294	-167.185	156.432	6.644		95.677375	2.284666667	-8.4598
10.4	171.666	-149.069	356.168	25.359	229.671	-20.066	49.634	23.672	33.126	4.646	289.677	-126.015	-24.656	120.344	-14.123	250.291	-219.082	138.517	-9.127		85.879375	49.52033333	29.2952
10.533	190.142	13.865	284.094	141.37	115.813	35.832	37.423	61.82	30.37	35.204	133.357	37.486	13.595	34.03	20.713	115.562	-80.483	178.312	-127.434		110.044875	47.34033333	21.334
10.667	180.465	142.314	45.225	-140.735	-27.517	51.771	57.322	38.715	-90.616	13.427	133.309	153.272	36.124	42.299	-41.637	41.247	-59.695	154.389	-127.371		43.445	47.96916667	-6.6134
10.8	184.962	-132.61	163.967	146.408	168.805	69.347	38.89	24.316	65.035	219.137	52.095	-164.704	4.288	29.794	-23.899	140.505	-7.731	146.682	-1.818		83.010625	34.27416667	50.7478
10.933	171.285	2.603	24.71	8.562	-33.94	20.622	56.264	35.81	164.771	56.675	30.859	38.477	10.569	11.211	-22.889	14.146	-193.813	139.852			35.7395	52.09366667	-15.676
11.067	151.392	-3.94	-82.08	9.045	106.699	7.785	-8.649	34.826	56.943	-49.312	6.738	44.891	9.819	16.8	3.083	68.952	-60.211	17.124			26.88475	14.31316667	7.237
11.2	155.486	-1.481	9.884	146.642	85.609	10.046	3.697	18.926	-59.931	37.101	60.561	60.804	9.331	21.112	24.956	-17.847	-46.646	196.036			53.601125	21.49633333	39.12475
11.333	212.838	141.725	15.715	4.05	42.447	18.704	10.224	8.743	40.757	82.868	23.59	-1.633	-11.168	-1.034	12.691	-69.528	67.854	124.835			56.80575	22.23	33.963
11.467	178.351	-147.251	16.435	-30.515	40.722	8.996	20.358	14.073	22.092	60.992	10.754	9.346	18.286	-9.465	10.586	-22.987	-91.182	104.415			12.646125	18.6675	0.208
11.6	126.217	14.031	17.274	141.664	28.488	32.681	-7.425	22.994	46.391	55.377	18.797	138.303	0.945	13.256	20.973	151.761	-134.88	34.117			46.9905	45.5115	17.99275
11.733	29.76	-4.716	16.368	-140.155	137.3	13.142	24.793	22.836	21.653	51.276	-6.403	-151.061	11.049	3.526	18.861	-76.043	-96.721	162.529			12.416	-11.66	2.1565
11.867	139.305	8.356	6.409	140.95	1.853	-0.469	2.445	65.437	55.413	16.815	17.239	19.215	12.569	7.532	-11.945	56.669	-72.185	161.138			45.53575	21.46383333	33.41925
12	-93.938	139.812	5.228	-140.499	-6.967	4.193	7.425	47.085	20.944	-11.823	6.66	154.849	8.249	-6.753	5.886	-25.962	-36.621	204.121			-4.707625	28.68766667	36.856
12.133	-298.51	-147.21	21.989	143.411	196.304	-4.244	7.208	36.078	56.57	27.27	20.381	-143.247	-10.179	-13.867	-10.591	98.787	-38.006	121.294			-5.62175	-10.512	42.871
12.267	-104.473	-23.869	0.416	13.918	45.254	18.364	-8.908	19.432	57.156	21.098	-9.053	-11.248	3.706	-33.437	8.611	90.587	-34.991	166.06			-4.98325	4.703666667	57.56675
12.4	-35.527	-6.552	8.132	-28.21	51.353	-2.863	7.536	63.413	83.153	45.759	11.512	51.415	8.607	-24.386	-116.44	8.731	-67.583	160.251			7.16025	29.34333333	-3.76025
12.533	-29.26	141.418	4.19	144.414	124.23	-18.316	20.944	83.381	64.24	130.495	45.134	44.588	2.909	-25.646	120.06	-63.561	-12.031	35.612			58.875125	43.62	20.02
12.667	-34.281	-141.7	14.968	-15.083	-8.277	7.206	7.107	79.561	50.425	132.937	20.466	55.817	-28.28	-30.958	18.389	-10.933	2.039	295.585			-11.312375	33.40116667	76.27
12.8	34.146	13.895	8.878	12.81	47.337	-21.205	-24.372	65.116	59.128	63.826	-10.769	-12.153	49.856	-6.822	-62.721	69.447	-12.672	189.303			17.075625	23.84433333	45.83925
12.933	10.672	-30.501	-3.764	9.445	36.234	29.74	16.045	21.072	21.149	64.82	0.943	17.872	4.52	-68.961	-20.112	-148.123	-17.55	161.525			11.117875	6.723833333	-6.065
13.067	47.006	-5.685	8.319	147.121	35.388	10.044	-25.883	56.746	32.699	35.877	4.629	-22.55	12.818	-85.571	6.798	-114.029	-22.089	155.176			34.132	-3.683	6.464
13.2	44.844	140.27	-3.23	-60.772	28.791	20.763	7.313	23.791	58.536	-13.75	-5.442	-63.893	17.294	-35.903	-8.048	-176.758	-11.23	132.453			25.22125	-7.193	-15.89575
13.333	131.758	-141.669	-24.009	92.949	20.872	114.875	-10.546	50.735	123.896	144.404	43.303	150.089	60.029	-12.621	52.614	-241.36	8.963	196.401			29.370625	84.85	4.1545
13.467	-257.734	4.205	-16.089	65.446	16.788	97.907	33.774	38.832	84.388	-110.332	10.765	-129.097	54.473	-77.745	-23.22	-260.53	-14.225	171.32			-2.108875	-27.92466667	-31.66375
13.6	258.248	140.915	3.22	12.178	1.481	99.392	-11.229	50.377	25.827	4.699	14.21	22.357	44.507	-50.511	12.706	-275.376	14.432	181.505			69.32275	10.1815	-16.68325
13.733	129.421	-142.49	0.913	50.664	-11.915	76.827	15.706	57.99	65.85	11.732	4.82	36.253	36.099	-31.636	20.24	-191.966	26.335	206.039			22.1395	20.51966667	15.162
13.867	44.011	21.678	-1.945	70.953	5.849	67.521	-22.25	75.144	72.001	234.805	5.484	87.255	45.051	-19.906	46.645	-290.951	16.642	170.05			32.620125	70.78166667	-14.4035
14	205.248	142.128	8.975	45.815	12.341	48.443	-1.994	87.847	92.697	-5.95	-14.137	42.125	103.871	-40.945	-8.327	-226.18	14.762	192.514			68.600375	29.61016667	-6.80775
14.133	271.699	-23.276	-6.077	32.127	111.218	37.139	-9.424	29.84	44.037	-0.561	2.416	78.501	49.706	-43.376	13.398	-207.001	5.59	208.334			55.40575	21.78716667	5.08025
14.267	256.814	-141.693	-13.979	45.123	74.805	12.492	25.536	79.777	27.817	-18.624	10.997	103.218	44.515	-15.049	72.646	-255.658	-4.825	140.368			42.359375	25.479	-11.86725
14.4	295.118	6.658	19.406	-12.404	9.24	14.813	-11.77	68.018	73.84	-0.928	17.003	30.802	52.604	24.341	-131.395	-248.461	8.68	154.974			48.634875	32.94366667	-54.0505
14.533	275.122	143.395	-8.994	11.595	141.683	-32.883	1.853	30.712	77.572	-4.183	7.299	21.401	19.404	-21.958	52.055	-223.27	-7.319	155.627			70.310375	16.58916667	-5.72675
14.667	243.148	-3.202	-3.415	33.606	2.114	19.823	-7.34	39.718	76.241	-8.677	4.505	81.768	12.329	-14.025	-190.19	-152.166	-11.674	223.988			40.5565	25.35683333	-32.5105
14.8	286.181	-141.59	5.378	-23.97	6.115	26.917	3.679	25.193	80.256	-15.599	2.883	83.456	24.45	95.457	24.021	-187.206	5.882	181.428			23.487875	45.1505	6.03125
14.933	267.622	-13.172	2.951	8.149	-5.801	-66.85	-20.089	26.699	114.641	-5.057	-19.504	85.82	3.07	-2.247	-40.499	-211.547	29.822	217.573			24.938625	29.45383333	-1.16275
15.067	274.298	141.698	-0.797	8.883	-10.216	10.76	23.438	66.382	78.318	-4.3	16.044	96.992	4.215	9.861	-44.63	-208.995	26.308	150.607			64.30575	33.52166667	-19.1775
15.2	227.274	-4.532	16.289	6.524	11.237	8.092	2.346	96.78	84.799	-15.127	-20.572	50.957	-2.005	17.249	-75.26	-127.996	20.285	88.889			45.50125	19.21683333	-23.5205
15.333	225.857	-143.322	6.335	-5.474	67.977	23.391	-7.08	28.491	119.25	-15.979	-2.749	47.72	2.451	8.068	-91.417	-56.885	61.325	178.43			24.521875	26.46016667	22.86325
15.467	264.363	-31.631	-10.511	13.588	37.233	-33.268	17.622	45.842	85.205	16.251	18.083	17.965	-2.956	14.38	-88.088	-101.768	3.901	-10.804			37.90475	24.82133333	-49.18975
15.6	185.728	140.488	-1.27	-16.036	83.084	-7.102	-4.7	46.994	216.465	-23.407	-11.49	52.589	-3.942	39.367	-59.279	-121.602	-12.425	-7.434			53.39825	44.93033333	-50.185
15.733	102.284	-20.613	-1.074	9.947	81.964	-13.666	-5.366	22.206	143.622	-6.343	-4.329	46.056	-0.323	39.96	-67.509	-63.772	1.692	57.23			21.96025	36.4405	-18.08975
15.867	101.281	-140.032	5.245	-4.583	82.807	-3.209	51.871	49.569	154.627	-52.448	-15.791	29.492	-5.186	13.567	-51.664	-10.47	-25.198	40.753			17.868625	20.71016667	-11.64475
16	62.927	140.205	-19.504	-16.5	10.879	23.223	104.485	41.959	126.391	-156.104	-11.138	21.071	-8.259	47.052	-88.9	107.351	-26.405	-67.38			43.45925	3.168833333	-18.8335
16.133	43.246	14.605	-22.647	-32.586	69.715	5.804	37.678	35.193	78.974	-244.651	22.015	59.207	9.201	25.205	-80.489	65.054	-16.724	144.464			18.876	-8.3415	28.07625
16.267	24.791	-139.241	5.984	44.232	59	14.996	54.586	77.112	82.257	-152.746	18.545	-9.478	-7.68	30.503	-40.165	101.158	-8.409	99.628			17.6825	-6.433166667	38.053
16.4	23.635	43.338	2.94	-7.843	43.007	21.771	63.983	17.814	79.641	-146.064	35.023	8.382	-24.443	68.939	-39.619	261.663	-27.664	201.684			26.080625	3.579666667	99.016
16.533	-13.705	-8.381	-1.451	7.913	44.735	-42.398	34.699	52.541	103.807	-107.487	21.053	12.012	-9.675	-15.522	-89.772	122.768	29.865	123.818			9.244125	0.698	46.66975
16.667	11.151	6.339	-10.349	-5.074	20.487	-19.549	27.132	51.947	102.686	-88.743	35.313	7.538	-10.162	17.488	-76.136	92.028	42.774	134.41			10.2605	10.68666667	48.269
16.8	-0.676	-143.153	10.236	-16.46	75.2	22.862	39.079	65.548	75.591	-59.757	-15.417	38.437	-12.625	-3.243	-63.805	83.378	59.114	88.728			6.5795	3.831	41.85375
16.933	1.974	43.937	1.878	-7.515	23.092	-7.272	78.258	3.479	108.815	-52.122	28.188	87.296	-14.108	9.161	-86.15	118.472	128.621	74.174			17.228875	27.87166667	58.77925
17.067	-12.704	144.27	5.314	3.995	87.382	-7.356	20.011	40.441	92.629	-26.063	16.412	55.013	-39.593	6.806	-62.613	226.377	238.459	68.784			35.169125	17.534	117.75175
17.2	46.378	-195.302	-0.769	-37.808	105.814	0.956	46.019	-8.924	88.576	-20.607	22.004	75.149	-53.862	55.593	-13.947	57.618	40.041	134.332			-5.4545	27.80883333	54.511
17.333	-18.322	-143.667	2.063	11.926	17.838	-43.666	-67.639	24.056	121.7	-149.777	-11.613	72.776	16.131	41.448	13.335	-95.877	37.841	257.456			-27.176375	15.11083333	53.18875
17.467	-26.704	121.382	-4.446	7.289	183.479	10.345	55.88	34.997	140.338	75.953	115.84	164.513	-44.018	11.93	23.995	-56.866	-2.876	15.801			47.77775	77.426	-4.9865
17.6	-9.827	-10.813	9.905	-19.186	42.896	-7.822	37.61	22.477	172.472	-23.895	58.104	-90.413	-4.354	5.336	35.574	17.429	19.526	131.493			8.155	19.54166667	51.0055
17.733	-77.571	0.526	-6.817	-10.634	37.214	28.469	154.668	40.812	152.018	-60.445	34.958	177.216	-19.762	57.913	-49.381	35.105	10.637	96.084			20.833375	56.983	23.11125
17.867	-189.945	-5.094	-9.085	0.925	77.172	-16.766	-34.676	-12.154	85.587	-27.165	37.579	-100.693	-21.24	28.299	59.912	18.405	31.103	99.527			-23.702875	0.3945	52.23675
18	-164.099	-23.154	-0.04	-10.284	47.03	-9.184	-24.072	17.076	53.815	-44.686	5.978	172.013	-5.769	22.718	48.648	9.008	5.822	74.075			-20.840875	34.0115	34.38825
18.133	-195.759	-32.641	-8.318	-6.148	60.61	6.965	-6.956	-15.254	157.854	-23.018	19.761	55.478	-42.75	36.326	87.522	44.343	21.396	107.944			-24.687625	33.94183333	65.30125
18.267	-186.127	28.111	-5.195	-10.096	60.146	-8.717	-30.181	20.52	96.338	4.321	24.394	35.068	-29.26	21.142	56.852	13.204	8.017	154.331			-16.442375	25.33383333	58.101
18.4	-191.664	-21.435	11.681	-48.272	81.342	-28.607	19.722	15.279	112.185	-20.263	7.515	3.36	-51.151	20.87	81.22	44.61	-15.344	120.598			-20.24425	12.086	57.771
18.533	-259.871	7.215	-4.85	-5.567	77.338	1.101	6.76	33.93	39.481	-14.641	-3.6	41.452	-75.402	17.931	90.883	-25.501	62.523	147.461			-17.993	0.870166667	68.8415
18.667	-178.429	-18.158	12.594	-4.65	113.706	21.385	-31.914	-35.007	34.407	-149.039	-166.527	154.567	-14.541	64.472	71.881	-24.379	13.34	103.334			-15.059125	-12.77683333	41.044
18.8	-163.447	-16.145	-6.567	-54.352	110.605	10.885	57.954	48.802	14.604	93.785	198.618	-150.4	-115.605	17.069	19.727	50.488	-9.386	80.884			-1.533125	9.6785	35.42825
18.933	-228.786	-9.412	7.55	-40.608	-94.799	27.002	82.591	31.52	46.481	-7.709	17.262	30.013	-108.037	11.826	128.58	15.86	-24.715	97.025			-28.11775	-1.694	54.1875
19.067	-201.62	6.655	-17.001	-26.731	6.474	-27.463	-43.018	37.623	55.775	24.584	10.465	-16.428	-118.717	36.808	83.134	-24.552	-24.427	70.082			-33.135125	-1.252166667	26.05925
19.2	-213.271	21.946	-4.651	-10.128	5.17	2.169	147.104	42.534	43.997	-21.557	-1.146	13.7	-120.912	57.019	62.878	-25.419	30.37	75.336			-1.140875	-4.8165	35.79125
19.333	-225.597	24.365	126.877	24.332	-4.264	-15.113	29.818	24.606	60.408	27.958	24.742	23.678	-78.365	71.011	103.735	-18.988	-2.681	69.678			-1.872	21.572	37.936
19.467	-233.64	-3.788	-126.72	-2.673	5.579	22.239	-108.476	40.062	213.362	11.254	12.881	-1.924	-9.579	25.243	-4.784	105.267	-33.715	137.865			-50.927125	41.87283333	51.15825
19.6	-275.053	-11.322	17.992	140.517	157.415	15.561	137.131	43.932	22.546	6.437	9.833	-140.322	91.791	14.185	69.621	105.892	11.826	54.682			28.271625	0.745	60.50525
19.733	-205.026	6.805	14.008	-140.05	10.182	8.558	-19.83	1.545	83.109	36.459	-1.349	147.53	189.014	12.686	60.787	121.773	64.895	53.7			-40.476	77.90816667	75.28875
19.867	-127.972	-18.252	-10.066	-39.968	29.937	-10.945	-109.083	45.105	69.924	45.198	7.559	-1.174	187.802	0.803	43.875	34.312	95.968	50.169			-30.1555	51.68533333	56.081
20	-142.98	-20.065	-48.098	146.53	16.884	39.622	144.241	20.741	41.218	20.689	5.488	-9.763	162.965	23.354	-8.03	117.983	10.471	32.903			19.609375	40.6585	38.33175
20.133	-110.595	-23.734	-46.073	140.095	23.232	37.637	79.469	7.94	77.373	42.766	34.008	-6.403	112.352	4.109	31.108	205.007	30.737	31.117			13.496375	44.03416667	74.49225
20.267	-21.386	-142.651	-15.679	-141.123	143.893	57.833	-20.373	53.79	82.807	33.249	-15.909	-100.368	134.588	2.567	96.928	108.445	17.948	81.303			-10.712	22.82233333	76.156
20.4	-20.55	140.237	12.382	140.998	51.517	41.646	13.996	9.544	90.933	-20.097	16.563	125.578	47.679	18.357	57.294	162.699	41.213	28.754			48.72125	46.50216667	72.49
20.533	132.416	0.998	-5.319	143.104	-7.774	19.881	54.803	18.618	76.996	15.437	20.26	-2.948	-18.186	11.641	20.57	202.982	-7.723	96.12			44.590875	17.2	77.98725
20.667	-23.658	12.846	-1.162	-140.977	10.437	-19.149	43.438	42.19	52.586	27.419	-2.199	-107.196	-24.463	17.076	43.02	88.806	17.12	31.905			-9.504375	-6.1295	45.21275
20.8	-36.568	23.033	7.711	140.865	-38.957	-29.533	52.817	1.669	53.595	-16.101	-6.733	-10.065	-14.609	20.133	-28.408	16.304	6.29	80.468			15.129625	4.37	18.6635
20.933	510.036	-3.451	3.413	-10.219	-221.453	-15.992	24.887	14.897	74.595	26.277	-17.047	-6.233	-8.715	-9.454	18.14	183.382	-7.349	66.396			37.76475	9.903833333	65.14225
21.067	-1.365	2.063	3.606	-139.715	-84.651	-33.588	23.16	2.794	80.594	-6.898	28.018	125.978	-1.158	4.855	35.311	75.075	-109.989	89.613			-28.462	38.56483333	22.5025
21.2	-254.334	-16.586	8.81	140.95	-17.305	5.793	5.408	23.065	92.099	-12.155	-1.478	-8.138	24.237	-9.362	274.276	73.902	8.317	45.64			-13.024875	14.2005	100.53375
21.333	126.938	33.118	134.555	1.119	-1.475	9.811	17.932	34.513	-68.888	-22.867	9.354	10.3	30.304	40.44	-136.691	131.472	20.661	73.715			44.563875	-0.226166667	22.28925
21.467	-255.239	-16.777	-134.191	-140.138	61.873	3.134	-23.096	35.471	177.767	55.815	-27.919	-132.509	56.495	33.314	-52.413	-199.923	41.663	7.845			-58.620375	27.1605	-50.707
21.6	126.995	9.033	6.442	140.501	93.652	16.506	-21.432	-8.766	43.3	25.906	33.501	-7.696	104.323	61.722	52.891	-34.468	-3.245	99.082			45.366375	43.50933333	28.565
21.733	250.63	141.599	103.108	11.807	108.592	41.111	-30.792	42.862	70.839	24.842	2.256	6.143	25.933	64.508	30.202	-10.572	3.858	66.92			83.614625	32.42016667	22.602
21.867	35.063	-143.877	12.518	3.756	107.727	42.705	-18.203	27.492	27.332	104.877	-1.183	-2.464	-23.126	29.512	61.482	30.087	108.715	55.861			8.397625	22.49133333	64.03625
22	251.832	23.171	-5.156	-85.757	92.597	-82.968	-22.341	36.679	48.089	204.174	-3.78	137.575	27.74	9.913	21.307	37.007	-4.034	59.757			26.007125	70.6185	28.50925
22.133	252.405	15.512	-17.48	-247.499	65.48	186.239	22.798	40.696	29.567	102.457	13.308	-14.041	-7.521	29.61	34.766	95.531	-3.793	20.072			39.768875	25.56333333	36.644
22.267	127.746	140.246	40.536	-188.523	66.588	8.213	39.047	51.861	41.018	71.528	8.261	-26.039	22.931	23.23	21.408	80.992	6.859	32.66			35.71425	23.48816667	35.47975
22.4	-129.413	-146.761	25.948	-83.901	52.647	4.442	47.308	38.972	83.321	39.511	7.061	23.521	22.841	12.144	17.906	126.309	-1.732	22.668			-23.84475	31.39983333	41.28775
22.533	-101.98	-18.473	-105.985	-70.03	64.338	32.41	21.212	21.372	99.227	46.175	2.201	6.103	-12.722	22.97	-6.11	113.098	4.708	233.612			-19.642	27.32566667	86.327
22.667	-125.239	-24.76	-20.704	-23.665	53.884	35.427	1.293	140.607	164.631	-6.759	16.293	-134.885	29.393	22.406	55.881	156.272	9.485	87.242			4.605375	15.17983333	77.22
22.8	-3.776	282.141	19.057	33.38	26.544	1.596	-3.518	-51.543	145.032	-47.506	-22.357	-30.474	-20.434	-5.625	24.595	174.592	-109.731	51.853			37.985125	3.106	35.32725
22.933	126.144	-284.925	-2.433	8.519	69.843	4.357	36.194	26.332	121.024	113.893	2.899	-53.299	18.689	15.62	-5.957	90.999	86.146	57.745			-1.996125	36.471	57.23325
23.067	26.288	-17.622	-2.739	-3.354	71.819	38.881	26.276	43.377	83.469	9.544	-19.486	-86.999	2.978	15.647	12.086	172.333	1.019	6.16			22.86575	0.858833333	47.8995
23.2	186.63	-24.999	-5.416	-29.561	67.059	-2.735	-2.835	12.742	112.927	-127.259	1.752	-75.593	3.466	-18.732	22.701	171.63	4.909	60.798			25.110625	-17.23983333	65.0095
23.333	255.282	141.624	19.667	-15.874	58.017	-3.364	19.874	53.869	83.363	41.789	4.433	-123.818	29.261	-4.914	-4.273	123.397	-8.471	49.753			66.136875	5.019	40.1015
23.467	241.562	-141.858	-4.79	-4.432	32.707	29.921	-8.456	71.96	97.42	-10.106	22.242	-110.602	-10.831	5.514	274.137	54.908	6.856	-44.042			27.07675	-1.0605	72.96475
23.6	237.153	-2.244	5.739	-12.703	8.903	34.234	-31.718	38.112	100.978	10.416	-6.259	-88.887	-27.294	7.435	-137.852	177.075	3.025	149.379			34.6845	-0.601833333	47.90675
23.733	238.005	-2.431	41.054	24.609	35.183	9.075	-21.229	14.393	110.487	7.666	4.534	-71.365	4.479	2.744	137.373	169.297	2.729	97.997			42.332375	9.7575	101.849
23.867	376.932	140.498	2.959	23	24.793	57.14	22.718	41.424	72.256	-11.796	-0.718	-117.482	-10.657	-20.302	137.544	172.452	3.619	59.749			86.183	-14.78316667	93.341
24	177.877	-7.02	53.083	-29.686	114.877	21.644	40.117	143.74	83.446	-14.698	-166.621	-85.464	18.896	8.065	3.661	118.755	4.213	88.481			64.329	-26.06266667	53.7775
24.133	192.955	-15.363	70.455	8.374	-26.325	68.739	5.274	-141.533	121.469	20.54	173.451	-52.327	5.981	-61.452	15.406	104.889	10.65	17.501			20.322	34.61033333	37.1115
24.267	166.497	-144.378	4.78	142.75	-79.669	44.156	-13.544	8.358	66.754	-4.66	-17.551	-6.858	1.525	-143.476	11.798	49.761	6.97	39.134			16.11875	-17.37766667	26.91575
24.4	131.027	140.584	-7.877	-140.431	11.894	37.205	7.077	9.365	95.861	121.272	11.178	11.911	12.67	-210.522	137.8	-82.254	-10.583	22.054			23.6055	7.061666667	16.75425
24.533	133.784	-13.353	-5.245	-10.279	4.776	7.282	6.617	27.26	84.652	23.088	-14.698	-44.698	-10.311	-153.592	0.755	10.687	-15.582	52.713			18.85525	-19.25983333	12.14325
24.667	241.673	-144.023	-20.484	122.459	1.967	52.015	11.552	13.092	96.89	2.221	12.045	-81.23	-19.573	-138.688	1.357	81.987	-71.463	-61.423			34.781375	-21.38916667	-12.3855
24.8	186.183	17.114	-27.848	206.333	16.794	35.503	4.936	55.222	83.963	-108.957	-0.591	-64.621	0.628	-93.179	-3.539	106.403	-134.49	195.395			61.779625	-30.4595	40.94225
24.933	152.467	-6.821	-14.696	105.378	-23.337	9.041	22.695	-6.636	12.577	6.798	-6.467	-71.968	22.198	-47.949	137.168	221.403	-109.469	-9.81			29.761375	-14.13516667	59.823
25.067	122.458	9.146	-5.708	63.783	-48.185	27.752	-5.232	77.414	112.818	35.857	2.387	5.401	-8.619	4.283	-1.912	100.938	-120.35	194.747			30.1785	25.3545	43.35575
25.2	81.246	75.499	-26.304	143.536	-86.428	-7.86	-6.632	10.094	95.334	1.533	-6.468	10.31	16.056	-65.975	-0.562	20.38	-120.743	-57.042			22.893875	8.465	-39.49175
25.333	133.802	-142.845	-31.451	-23.914	-118.597	58.652	58.771	47.638	70.539	-0.955	-170.351	51.24	17.32	-81.932	4.233	51.452	-135.661	223.258			-2.243	-19.02316667	35.8205
25.467	135.565	91.57	-5.34	141.521	-131.146	29.558	-2.64	51.077	81.795	23.126	165.57	20.606	2.491	73.729	136.863	22.598	-163.041	53.599			38.770625	61.2195	12.50475
25.6	224.321	18.342	-16.78	-140.881	-123.523	-14.327	-6.756	-0.938	146.892	9.281	-4.869	11.662	-10.177	-34.829	15.452	175.689	-122.527	51.77	-3.313		-7.56775	19.66	23.4142
25.733	297.097	15.688	-13.985	141.53	-129.566	20.478	-5.248	12.519	21.779	24.613	7.475	42.13	-6.898	-4.988	137.127	98.366	-146.72	87.395	-130.959		42.314125	14.0185	9.0418
25.867	112.65	14.507	-5.597	12.04	-78.498	15.866	-5.768	13.722	-41.329	18.764	-0.565	69.323	7.841	2.323	-137.263	223.237	-168.027	75.197	-131.578		9.86525	9.392833333	-27.6868
26	-69.176	-17.931	-21.439	53.378	-129.65	-16.093	-25.176	12.863	69.343	3.108	-11.236	201.933	6.834	-113.027	137.365	126.216	-85.746	60.645	-131.637		-26.653	26.15916667	21.3686
26.133	149.764	-7.751	-3.087	79.177	-157.701	-9.992	4.901	12.067	107.413	-6.931	2.694	33.707	-2.714	-2.322	1.349	166.479	-123.843	71.317	-131.438		8.42225	21.9745	-3.2272
26.267	131.513	-15.117	-3.931	-16.447	-157.871	-7.11	12.721	-10.567	130.797	0.315	13.853	69.106	10.068	-21.824	2.01	228.48	-138.749	48.673	-130.979		-8.351125	33.71916667	1.887
26.4	115.565	-13.379	5.702	-5.707	-185.328	15.224	30.273	14.126	221.621	4.663	-1.439	70.458	-8.193	2.061	272.018	87.772	-80.488	68.648	-261.31		-2.9405	48.19516667	17.328
26.533	145.751	-1.981	1.347	15.272	-155.446	39.166	28.41	-11.871	105.488	-13.86	-0.427	22.658	10.576	27.531	6.852	298.119	-88.199	79.563	-131.06		7.581	25.32766667	33.055
26.667	225.82	141.226	-131.365	37.221	-111.514	14.145	36.1	141.525	149.771	-14.458	-165.84	68.248	5.136	-8.166	137.024	172.607	-11.539	259.309	-6.887		44.14475	5.781833333	110.1028
26.8	140.511	-14.615	92.209	20.996	-263.164	20.869	-20.296	-175.483	129.015	13.486	154.871	121.057	13.623	9.05	2.822	176.815	-64.126	-73.789	-261.747		-24.871625	73.517	-44.005
26.933	115.167	-10.957	-20.414	-12.928	-155.567	85.51	-17.568	44.503	150.503	17.147	10.078	73.574	-11.747	-3.687	2.481	65.784	-86.048	-66.808	-131.078		3.46825	39.31133333	-43.1338
27.067	161.048	-143.84	-23.752	-7.905	-127.968	39.347	-19.684	-22.727	105.107	52.236	-7.036	46.45	23.738	29.142	-1.781	85.023	-79.614	67.383	7.92		-18.185125	41.60616667	15.7862
27.2	129.959	-25.314	-7.692	42.054	-152.727	-23.262	-3.325	-2.692	125.799	-7.415	11.907	70.438	4.643	140.696	137.167	20.515	-67.216	82.415	-130.771		-5.374875	57.678	8.422
27.333	117.288	140.705	-4.83	140.331	-58.505	50.31	37.923	4.353	123.359	52.487	-16.359	6.421	-3.035	40.386	-137.889	73.441	-107.341	91.729	14.968		53.446875	33.8765	-13.0184
27.467	118.35	-140.47	69.964	12.958	-43.057	20.097	24.066	31.918	263.104	28.932	-3.399	9.516	-21.907	-10.219	3.693	199.393	-165.351	99.023	-76.982		11.72825	44.33783333	11.9552
27.6	166.332	140.638	-131.328	140.054	-35.759	-23.904	1.747	19.972	124.835	-3.15	-6.785	12.869	7.689	-11.541	0.419	82.559	-152.682	145.552	-128.155		34.719	20.65283333	-10.4614
27.733	142.936	-141.567	-32.735	-140.336	4.742	17.251	26.262	-8.697	107.496	9.222	9.479	18.656	24.159	4.616	138.584	202.589	-166.123	165.737	-131.123		-16.518	28.938	41.9328
27.867	136.799	62.07	-21.325	140.097	13.436	-5.007	-24.355	-3.853	94.777	28.638	1.012	23.305	5.034	25.15	137.091	-81.66	-128.4	157.608	-95.294		37.23275	29.65266667	-2.131
28	97.1	-6.471	-13.655	22.257	111.968	8.893	24.185	36.95	145.134	147.748	-161.095	49.098	-4.59	28.388	-3.011	187.157	-13.802	229.08	-86.503		35.153375	34.11383333	62.5842
28.133	69.47	-27.992	-53.029	26.999	16.127	-0.964	-12.775	35.817	143.632	-118.442	160.164	54.223	-12.718	-29.415	-1.543	59.293	-137.697	118.498	-52.23		6.706625	32.90733333	-2.7358
28.267	27.124	-21.023	-19.041	7.109	50.027	-8.702	-11.942	-23.067	98.407	24.089	3.89	42.454	7.409	35.823	-0.469	105.928	-15.016	124.368	-46.313		0.060625	35.34533333	33.6996
28.4	98.726	140.078	-34.364	31.95	69.517	-15.093	-3.867	8.833	121.431	191.865	4.423	59.371	9.825	26.006	4.611	104.47	-10.873	125.743	-80.297		36.9725	68.82016667	28.7308
28.533	94.215	-143.154	-39.736	35.858	55.791	42.574	20.482	13.433	82.175	-21.709	-13.171	51.593	-23.449	55.291	136.777	107.733	16.999	109.4	-134.703		9.932875	21.78833333	47.2412
28.667	96.008	140.556	-95.958	29.149	92.334	-30.062	5.495	15.121	44.994	68.784	5.925	40.945	-24.917	43.685	-137.257	78.365	9.321	80.698	-110.973		31.580375	29.90266667	-15.9692
28.8	-56.822	-20.581	-176.357	-7.851	70.048	28.353	20.892	-6.039	-137.747	17.5	4.753	47.995	32.43	73.023	3.194	90.433	48.88	45.698	-117.509		-18.544625	6.325666667	14.1392
28.933	54.647	-147.716	-115.71	143.193	259.495	9.244	42.852	-19.87	171.337	52.007	-4.316	70.313	4.259	65.238	-0.804	114.281	30.663	256.161	-58.793		28.266875	59.80633333	68.3016
29.067	12.738	21.772	-77.457	-4.1	-74.833	34.217	20.799	-15.782	81.797	46.576	34.838	71.992	3.332	36.046	-1.362	163.951	34.266	127.1	-57.907		-10.33075	45.7635	53.2096
29.2	9.269	-1.882	-254.267	-140.666	-12.029	32.602	26.463	-1.27	106.595	9.159	0.231	38.792	30.014	67.656	-0.42	86.644	40.083	42.364	-64.448		-42.7225	42.0745	20.8446
29.333	23.523	-148.365	-134.107	140.879	108.78	29.396	25.268	150.984	175.475	62.778	-6.068	71.253	-14.089	22.882	137.304	144.478	-9.879	242.443	-256.373		24.54475	52.0385	51.5946
29.467	45.735	140.704	-116.914	-3.57	143.617	47.919	-20.334	-137.16	100.54	32.976	-23.768	23.639	-9.419	39.164	-137.254	77.55	-9.769	122.41	82.242		12.499625	27.18866667	27.0358
29.6	38.05	-140.527	-52.442	-140.967	129.653	32.486	-6.458	24.618	58.131	27.763	0.344	22.981	-57.031	75.601	-1.41	68.382	43.734	141.821	-114.204		-14.448375	21.29816667	27.6646
29.733	91.454	-0.74	-1.985	48.566	-10.494	30.23	-23.476	-37.338	68.256	170.667	7.565	54.418	-111.635	-82.001	136.864	121.605	67.152	135.413	-63.154		12.027125	17.87833333	79.576
29.867	54.125	9.952	-62.131	15.212	92.317	21.91	21.716	10.022	90.052	-106.647	3.564	29.788	-72.921	153.821	-272.736	173.368	197.382	131.767	-120.445		20.390375	16.27616667	21.8672
