# Supplementary material for: Precise optical control of gene expression in C elegans using improved genetic code expansion and Cre recombinase
Source: eLife. 2021 Aug 5;10:e67075. doi: 10.7554/eLife.67075 (PMC8448529; doi:10.7554/eLife.67075)
Supplement: Figure 5—source data 2. — The light pulse is delivered at the 10 s mark, which corresponds to the ‘0’ mark in the graphs in Figure 5C–E and Figure 5—figure supplement 2. [file elife-67075-fig5-data2.zip › Velocities of animals in Figure 5D,E,F and figure supplement 2/2PLM_31mW_raw_byExpt.csv]

Time(s)	T1	T2	T3	T4	T5	T1	T2	T3	T4	T1	T2	T3	T4	T5	T6	T7	T8		Exp1	Exp2	Exp3
0																			#DIV/0!	#DIV/0!	#DIV/0!
0.133	53.445	-46.733	21.03	-13.657	-17.716	1.609	-4.929	89.302	-162.042	7.525	97.623	66.342	128.148	18.576	171.558	18.148	13.913		3.52125	-19.015	65.229125
0.267	78.08	-15.392	13.63	4.579	-7.976	3.92	10.704	166.594	-216.327	29.24	164.646	79.542	211.984	66.064	138.104	25.39	8.375		20.22425	-8.77725	90.418125
0.4	62.858	-76.375	8.704	6.276	-16.85	-5.741	-3.526	106.377	-164.743	43.26	108.838	116.377	320.793	46.237	162.434	-7.358	18.55		0.36575	-16.90825	101.141375
0.533	26.758	-71.346	9.443	7.981	-8.625	5.135	-4.608	183.779	-111.428	45.706	27.962	144.378	324.566	77.824	147.896	35.667	4.723		-6.791	18.2195	101.09025
0.667	73.891	-89.301	55.148	5.778	-25.66	-14.56	-23.86	118.095	-119.134	55.7	37.132	130.767	278.57	53.314	140.13	21.926	24.418		11.379	-9.86475	92.744625
0.8	50.324	-59.883	71.843	-18.48	-87.532	-16.205	-4.124	71.47	-139.394	136.452	94.866	67.301	227.734	42.899	266.874	-5.19	-17.914		10.951	-22.06325	101.62775
0.933	98.79	-69.963	67.96	-18.366	-83.042	-8.885	11.816	58.361	44.095	14.039	135.884	97.673	305.294	60.345	198.699	18.28	22.532		19.60525	26.34675	106.59325
1.067	102.295	-96.397	13.561	-11.865	-61.423	-22.262	-2.25	67.481	111.046	18.071	110.369	75.665	153.768	91.246	253.684	7.978	-15.95		1.8985	38.50375	86.853875
1.2	79.651	56.629	10.45	-11.054	-104.085	-10.309	26.903	88.142	141.747	19.228	185.014	28.532	131.831	57.29	134.621	-7.347	38.045		33.919	61.62075	73.40175
1.333	102.586	-223.043	35.138	5.062	-71.816	-17.342	-31.568	31.266	141.92	-42.675	15.467	-20.422	169.332	14.966	16.92	9.235	109.561		-20.06425	31.069	34.048
1.467	95.132	-66.145	52.961	16.687	-47.068	-28.879	-31.686	41.283	99.874	44.156	392.008	40.174	122.569	-18.959	208.219	-1.277	14.987		24.65875	20.148	100.234625
1.6	91.824	-77.171	65.611	-26.767	-21.007	-1.497	31.657	103.498	140.786	1.427	272.495	-30.861	90.52	42.199	131.021	-30.224	60.157		13.37425	68.611	67.09175
1.733	205.99	57.724	200	3.574	-29.812	-10.047	5.667	124.873	130.213	26.363	218.243	-93.62	75.526	13.268	153.98	21.89	19.624		116.822	62.6765	54.40925
1.867	81.863	-147.806	43.014	-47.336	-12.402	-12.884	7.817	61.946	71.729	7.219	134.949	-179.864	117.291	18.056	195.532	-2.835	61.898		-17.56625	32.152	44.03075
2	-74.499	-16.844	42.508	-47.579	3.035	-3.821	-11.336	54.736	132.825	21.923	94.574	-200.17	94.973	26.066	142.518	18.072	70.051		-24.1035	43.101	33.500875
2.133	64.816	-14.33	-100.253	-99.762	17.137	-7.158	5.562	126.887	116.475	-38.619	127.377	-98.394	93.26	58.171	155.34	-12.01	36.056		-37.38225	60.4415	40.147625
2.267	168.493	0.394	57.162	-139.579	50.928	-19.574	-21.656	113.033	220.865	-16.312	44.712	-104.968	157.021	48.424	142.49	2.358	-2.543		21.6175	73.167	33.89775
2.4	94.963	-42.694	164.546	-127.868	-47.672	-7.591	-9.217	103.174	84.221	10.286	54.599	-82.453	140.551	33.913	124.905	7.506	36.325		22.23675	42.64675	40.704
2.533	56.664	-8.552	50.674	-133.246	-3.043	11.721	-29.75	79.368	148.865	2.481	118.059	-49.815	203.545	50.54	125.457	106.328	17.955		-8.615	52.551	71.81875
2.667	59.261	102.9	26.607	-150.954	-14.52	-21.761	135.607	90.782	143.5	35.077	112.425	-15.541	160.292	1.477	191.007	-117.727	18.019		9.4535	87.032	48.128625
2.8	61.18	37.243	-100.759	-216.579	86.763	-32.036	-89.374	39.65	16.892	-3.638	129.743	-58.165	176.256	86.61	-53.966	71.74	5.656		-54.72875	-16.217	44.2795
2.933	98.321	-13.01	3.757	-148.696	54.844	-23.78	21.87	77.588	53.249	-4.519	212.559	58.71	144.244	69.801	79.893	-134.119	21.32		-14.907	32.23175	55.986125
3.067	41.47	39.291	-7.139	-138.294	-1.197	-11.338	-12.095	57.495	224.736	-5.667	142.078	114.753	176.753	21.281	151.065	-27.966	6.231		-16.168	64.6995	72.316
3.2	116.45	-15.098	13.525	-159.531	9.331	-10.22	2.466	86.228	-24.645	8.692	98.472	149.827	128.371	47.023	49.478	5.945	32.635		-11.1635	13.45725	65.055375
3.333	107.76	-10.082	2.161	-161.22	20.4	-11.53	-12.579	115.178	84.695	-15.569	112.512	182.343	140.024	-4.934	125.784	35.274	15.113		-15.34525	43.941	73.818375
3.467	144.982	10.998	17.823	-134.913	8.247	-11.945	-2.977	85.324	54.803	6.356	104.583	264.946	145.175	48.709	98.973	-38.86	-4.419		9.7225	31.30125	78.182875
3.6	61.834	-5.05	3.931	-118.19	32.826	13.912	-9.417	124.153	104.501	4.983	101.535	286.725	102.114	49.126	130.336	-4.615	-28.014		-14.36875	58.28725	80.27375
3.733	76.279	-66.477	-3.996	-112.662	21.894	-22.136	-3.693	113.25	116.18	-5.224	77.339	167.147	88.998	37.108	58.667	135.321	-216.753		-26.714	50.90025	42.825375
3.867	52.181	-45.177	-7.614	-150.026	45.586	-7.714	-4.638	120.393	97.657	12.899	-29.098	64.195	120.352	41.177	113.542	-4.695	-128.859		-37.659	51.4245	23.689125
4	90.895	-68.427	-11.322	-146.574	-31.919	-29.184	136.153	135.17	52.352	-23.08	117.623	166.129	26.342	13.078	47.109	-34.767	-44.688		-33.857	73.62275	33.46825
4.133	87.782	-53.977	-117.624	-124.44	49.307	-32.359	-130.345	156.73	46.631	15.738	-121.805	106.76	24.247	66.17	124.633	18.722	10.266		-52.06475	10.16425	30.591375
4.267	92.826	-5.741	-259.814	-106.074	-3.516	-8.142	33.155	125.176	81.563	9.6	0.741	15.821	71.242	74.445	165.157	15.956	-11.85		-69.70075	57.938	42.639
4.4	58.08	-146.822	-195.621	-67.315	9.494	20.546	-8.122	78.412	86.872	-11.768	-15.913	43.329	141.256	81.005	93.54	-111.415	-31.669		-87.9195	44.427	23.545625
4.533	97.232	-7.52	-164.452	-26.536	-1.968	-9.547	19.922	113.267	203.222	-5.939	1.573	33.909	120.555	149.869	83.863	74.301	-9.102		-25.319	81.716	56.128625
4.667	53.833	5.512	-221.211	-2.738	3.174	30.294	40.723	99.993	78.273	-22.945	18.825	115.065	167.514	26.233	106.338	85.339	41.945		-41.151	62.32075	67.28925
4.8	70.306	20.418	-156.975	-8.39	11.845	3.061	9.944	76.414	52.283	-17.641	-3.265	-51.559	146.565	36.619	74.254	64.393	-10.591		-18.66025	35.4255	29.846875
4.933	60.34	2.011	-197.404	106.1	27.257	29.158	46.995	50.61	74.217	-1.941	80.112	11.427	132.508	64.832	26.43	92.894	27.463		-7.23825	50.245	54.215625
5.067	47.828	18.319	-158.234	-185.513	78.162	-34.886	44.67	51.164	-55.904	4.083	108.758	-18.097	126.081	5.702	85.867	50.137	10.235		-69.4	1.261	46.59575
5.2	114.949	13.898	-112.466	-46.365	73.654	10.086	90.683	14.333	193.411	1.659	75.839	4.324	162.267	28.52	41.271	87.588	7.635		-7.496	77.12825	51.137875
5.333	97.953	58.355	-92.877	-149.327	65.924	-18.634	130.365	46.862	85.706	-4.895	145.112	16.051	115.551	30.347	84.969	59.041	29.55		-21.474	61.07475	59.46575
5.467	76.918	52.375	-74.411	-73.746	36.848	-28.989	124.409	108.392	65.671	7.762	173.077	-23.094	33.091	41.537	24.963	65.05	12.425		-4.716	67.37075	41.851375
5.6	124.39	67.249	-71.034	-67.071	32.415	-1.449	65.684	85.791	45.674	-4.041	147.222	7.716	29.107	68.853	66.605	-6.425	-2.103		13.3835	48.925	38.36675
5.733	97.03	22.252	-78.353	80.015	-16.591	-14.055	1.242	86.098	77.985	-1.534	104.066	-3.687	-9.176	89.1	62.801	-60.659	-25.1		30.236	37.8175	19.476375
5.867	96.606	51.22	-86.38	-145.559	31.963	11.412	81.791	99.362	-42.855	-5.661	126.567	-42.772	19.944	95.129	17.033	35.54	1.794		-21.02825	37.4275	30.94675
6	100.66	59.085	28.924	107.239	18.063	20.731	7.442	62.151	105.088	-54.131	95.39	-26.87	74.192	61.812	13.024	10.919	-11.891		73.977	48.853	20.305625
6.133	103.837	47.582	-52.072	-119.252	32.218	19.959	41.65	76.313	70.899	-94.477	80.44	-103.979	116.989	62.827	-6.44	44.486	-9.154		-4.97625	52.20525	11.3365
6.267	80.94	46.683	-86.905	-11.312	48.791	18.053	33.379	74.018	156.304	-136.937	96.252	-151.517	98.898	31.232	6.732	43.936	-8.513		7.3515	70.4385	-2.489625
6.4	99.991	49.273	-113.012	21.12	60.871	15.55	68.269	77.6	61.719	-132.122	22.158	-123.018	66.582	32.169	76.62	49.502	2.832		14.343	55.7845	-0.659625
6.533	76.004	67.418	-81.885	136.953	34.748	19.148	69.132	88.462	80.324	-63.063	99.11	-73.892	54.57	9.99	18.384	150.358	4.293		49.6225	64.2665	24.96875
6.667	35.84	147.674	-212.803	-26.157	81.523	-20.308	23.98	27.944	220.902	-72.068	113.647	-275.304	30.62	-2.044	-5.568	-9.604	-5.089		-13.8615	63.1295	-28.17625
6.8	68.792	41.615	-52.399	-22.821	104.035	-22.007	106.327	27.22	76.824	-97.447	114.024	-70.19	24.19	176.186	-1.963	-12.274	38.125		8.79675	47.091	21.331375
6.933	49.185	49.809	-38.811	27.368	63.689	-17.059	21.59	89.058	142.746	-65.949	61.936	-204.463	12.618	129.603	9.25	47.373	-16.191		21.88775	59.08375	-3.227875
7.067	117.083	36.479	61.039	83.068	68.3	-17.406	66.845	31.332	30.257	-101.186	114.443	-203.297	-226.673	86.348	29.565	-39.162	8.945		74.41725	27.757	-41.377125
7.2	137.345	13.09	-158.837	52.006	53.405	-25.515	18.466	38.89	138.586	-91.367	15.161	-134.878	-318.858	50.141	15.447	23.51	4.41		10.901	42.60675	-54.55425
7.333	83.253	14.868	-34.524	84.54	70.013	15.049	-27.625	51.409	121.097	-59.52	11.559	-171.587	-203.374	22.656	4.376	56.112	25.251		37.03425	39.9825	-39.315875
7.467	51.108	4.41	-120.571	75.695	30.952	9.615	18.021	49.706	100.233	-78.705	88.289	-223.569	-167.495	6.779	-12.972	28.157	39.481		2.6605	44.39375	-40.004375
7.6	93.53	-3.963	-116.642	26.715	-54.907	-4.633	6.285	30.274	58.405	-7.27	63.368	-233.648	-214.937	23.893	12.045	69.42	13.841		-0.09	22.58275	-34.161
7.733	56.936	24.13	-80.556	16.026	26.296	33.093	-66.892	70.145	128.126	-15.82	104.848	-184.064	-343.106	29.222	-1.935	51.627	22.55		4.134	41.118	-42.08475
7.867	89.666	16.296	-58.416	33.171	139.328	41.027	71.77	46.313	104.519	16.243	100.453	-77.291	-296.75	22.295	9.356	24.121	-47.614		20.17925	65.90725	-31.148375
8	-37.421	15.452	-26.865	153.305	46.704	-22.894	136.097	95.737	157.644	23.989	113.81	-139.178	-389.721	-31.17	-129.529	3.888	23.167		26.11775	91.646	-65.593
8.133	97.772	18.405	18.519	-73.559	81.983	38.861	-92.876	81.113	113.332	21.564	182.251	-67.066	-202.852	39.059	122.665	19.344	-11.09		15.28425	35.1075	12.984375
8.267	85.307	19.648	-19.714	5.14	-79.177	-2.441	-99.953	-27.118	-14.693	-19.245	120.002	23.431	-62.445	-12.524	17.715	4.506	-6.052		22.59525	-36.05125	8.1735
8.4	208.532	24.667	12.439	14.352	163.461	-16.067	108.497	170.01	110.305	4.454	108.822	74.392	-241.14	-24.695	-14.592	2.105	12.923		64.9975	93.18625	-9.716375
8.533	91.607	74.163	-13.009	33.415	-55.188	-6.294	-115.879	98.26	194.825	5.799	126.888	-16.108	-145.327	-140.05	57.102	10.19	11.821		46.544	42.728	-11.210625
8.667	87.699	30.923	11.127	41.68	40.734	41.397	126.468	72.686	104.191	81.609	157.572	18.297	-67.13	-214.239	-10.581	4.265	-7.605		42.85725	86.1855	-4.7265
8.8	96.099	70.662	20.285	28.665	48.891	-9.031	3.834	72.182	120.204	102.694	135.007	23.286	-111.812	-224.175	-22.707	2.624	63.647		53.92775	46.79725	-3.9295
8.933	60.083	55.494	3.359	14.339	11.263	9.813	2.738	81.782	107.359	32.612	86.053	151.233	-125.081	-193.827	-33.039	-6.737	17.517		33.31875	50.423	-8.908625
9.067	123.613	59.255	14.352	39.565	118.594	11.626	10.313	88.868	128.308	36.427	65.358	76.434	-133.653	-225.314	-10.839	-4.083	38.133		59.19625	59.77875	-19.692125
9.2	91.009	26.255	39.372	67.353	-82.323	22.973	12.803	87.625	110.185	26.387	112.925	-40.147	4.277	-239.433	49.141	41.574	15.029		55.99725	58.3965	-3.780875
9.333	75.832	6.181	-18.445	153.856	152.58	-15.016	138.28	99.128	109.459	17.486	-10.053	135.776	46.717	-139.478	154.525	12.275	39.751		54.356	82.96275	32.124875
9.467	97.101	29.023	-40.883	-122.502	-158.788	21.337	22.713	129.295	25.587	76.434	-3.023	137.304	17.382	-302.614	35.874	7.183	-5.478		-9.31525	49.733	-4.61725
9.6	72.179	14.909	-56.521	25.334	116.25	5.545	12.474	104.739	222.223	63.086	-16.207	0.178	47.451	-135.09	-9.762	-4.379	17.718		13.97525	86.24525	-4.625625
9.733	96.204	16.044	25.051	10.185	21.348	9.707	13.965	128.782	59.262	72.148	2.662	274.267	190.39	-152.074	49.558	-8.019	17.311		36.871	52.929	55.780375
9.867	115.256	22.815	70.557	15.732	-31.003	2.384	-5.299	86.369	111.258	53.676	109.225	16.52	149.897	-98.413	3.598	-110.39	-6.046		56.09	48.678	14.758375
10	69.782	24.079	21.938	27.437	-96.751	6.165	18.434	115.962	118.059	45.595	109.02	-24.223	175.487	-86.435	14.255	137.983	10.25		35.809	64.655	47.7415
10.133	-62.599	30.325	7.982	9.475	99.369	7.493	39.202	150.124	116.184	44.492	-108.944	136.937	130.677	-43.15	12.596	-135.125	1.489		-3.70425	78.25075	4.8715
10.267	268.258	66.314	23.534	95.133	53.708	241.438	246.947	259.115	354.428	222.063	109.017	273.057	373.436	-33.68	174.522	51.904	39.924		113.30975	275.482	151.280375
10.4	205.623	333.853	261.91	277.765	179.159	297.445	294.265	276.84	278.448	314.627	326.88	541.082	416.144	246.789	210.04	591.807	328.112		269.78775	286.7495	371.935125
10.533	173.958	253.058	386.401	208.711	230.524	265.772	199.907	120.466	248.724	181.497	-20.94	412.702	374.536	291.922	308.43	504.763	356.585		255.532	208.71725	301.186875
10.667	136.368	184.69	164.013	164.882	90.915	298.188	23.62	96.672	281.828	73.612	108.938	548.593	316.368	277.823	264.177	430.139	264.832		162.48825	175.077	285.56025
10.8	96.414	98.919	110.973	114.454	53.547	290.715	118.611	-7.559	203.886	64.533	8.213	549.057	157.128	204.679	227.056	242.648	165.342		105.19	151.41325	202.332
10.933	141.06	21.102	72.063	153.179	37.333	385.395	40.124	226.134	63.397	55.378	109.148	411.083	71.265	54.248	223.845	144.385	116.747		96.851	178.7625	148.262375
11.067	90.931	8.244	15.3	131.147	30.296	341.012	15.795	75.472	210.004	4.65	108.876	273.807	46.653	33.453	95.839	102.726	28.598		61.4055	160.57075	86.82525
11.2	84.324	17.141	36.692	81.674	6.92	298.212	35.419	58.804	175.193	-12.666	-4.801	273.328	17.389	32.475	139.017	99.128	47.869		54.95775	141.907	73.967375
11.333	73.815	-8.114	7.84	84.648	60.651	248.848	66.693	86.762	-194.049	32.677	0.38		5.189	-6.084	177.404	53.482	54.378		39.54725	52.0635	45.34657143
11.467	55.082	-15.476	19.133	40.655	7.858	236.166	49.471	38.951	-406.138	16.444	-108.963		27.47	29.967	300.888	124.578	105.702		24.8485	-20.3875	70.86942857
11.6	80.21	48.221	6.066	33.621	42.924	203.125	10.352	66.197	-337.557	-4.542	108.978		39.812	8.232	177.41	99.024	134.756		42.0295	-14.47075	80.52428571
11.733	52.657	18.952	35.782	-7.03	21.34	143.469	23.341	80.759	-53.673	3.912	109.079		32.89	6.035	199.842	153.585	71.572		25.09025	48.474	82.41642857
11.867	56.97	-27.847	65.659	-3.986	34.746	177.533	73.785	28.813	144.815	-38.287	-5.179		67.058	-14.106	195.764	146.069	108.976		22.699	106.2365	65.75642857
12	49.684	47.272	20.789	19.992	-6.539	101.933	10.571	81.041	-19.011	8.228	2.446		138.766	141.384	269.354	97.955	85.467		34.43425	43.6335	106.2285714
12.133	95.162	39.661	4.772	32.964	23.993	341.557	75.064	74.705	143.903	35.848	217.647		244.979	36.847	213.926	143.111	65.842		43.13975	158.80725	136.8857143
12.267	143.503	-7.986	22.77	21.339	-3.035	139.61	26.421	34.386	134.885	-6.399	-108.871		226.115	45.179	128.3	81.422	55.901		44.9065	83.8255	60.23528571
12.4	89.031	18.584	31.912	21.692	0.529	197.697	-3.658	96.26	105.841	112.104	-108.825		215.649	84.92	251.097	22.83	37.834		40.30475	99.035	87.94414286
12.533	158.092	39.507	-4.989	-4.48	14.152	248.312	18.502	39.378	267.478	21.433	-108.973		310.898	11.241	257.969	28.225	71.37		47.0325	143.4175	84.59471429
12.667	165.317	67.097	12.327	4.026	3.216	238.426	7.319	-173.374	165.072	116.914			339.469	155.545	333.934	73.38	51.838		62.19175	59.36075	178.5133333
12.8	101.65	42.466	104.256	23.592	-10.757	265.418	19.109	-39.933	128.344	-59.941	-108.816		290.801	130.499	306.522	113.505	71.477		67.991	93.2345	106.2924286
12.933	28.618	24.336	6.534	18.319	-20.015	167.335	-4.057	1.568	153.744	-351.328			310.153	200.063	281.239	69.1	65.359		19.45175	79.6475	95.76433333
13.067	-18.248	23.779	33.766	85.517	5.173	80.806	-8.658	45.217	135.156	-165.848	-108.964	269.113	279.417	120.605	342.257	90.533	61.06		31.2035	63.13025	111.021625
13.2	197.86	3.583	22.613	18.192	20.605	117.481	9.993	46.087	157.87	-47.725		270.854	245.27	27.66	305.302	113.285	45.696		60.562	82.85775	137.1917143
13.333	119.31	-4.162	8.077	36.276	-4.403	105.396	130.56	39.809	164.86	30.521	805.877	279.236	214.764	-21.115	248.823	94.139	25.912		39.87525	110.15625	209.769625
13.467	89.938	1.562	1.542	30.147	2.706	289.667	-130.144	10.96	225.555	-32.3	83.628	377.737	212.055	219.862	321.017	37.699	54.965		30.79725	99.0095	159.332875
13.6	70.855	13.452	-112.455	7.842	-6.602	136.57	17.627	15.42	321.952	-28.826	188.111	327.128	164.674	106.459	280.304	-9.884	33.199		-5.0765	122.89225	132.645625
13.733	79.477	24.506	-6.598	41.169	5.863	146.879	21.738	-28.521	191.631	-15.865	118.608	408.838	259.622	141.519	285.986	39.882	31.693		34.6385	82.93175	158.785375
13.867	86.085	11.03	5.551	6.296	5.43	80.205	2.941	-15.025	165.422	-19.421	236.343	348.976	259.889	55.479	263.431	-2.646	8.27		27.2405	58.38575	143.790125
14	85.305	20.804	12.413	39.76	4.384	53.619	-9.483	-3.697	137.361	21.538	144.642	365.435	140.654	103.069	283.455	86.416	15.647		39.5705	44.45	145.107
14.133	56.539	31.105	-4.318	-17.243	2.981	8.355	-7.548	-2.009	163.259	30.335	73.75	365.577	239.403	83.081	323.116	80.901	3.679		16.52075	40.51425	149.98025
14.267	91.426	33.571	-7.643	4.425	-4.23	70.648	26.567	10.872	67.429	46.538	128.237	291.77	239.848	29.291	319.01	62.715	12.869		30.44475	43.879	141.28475
14.4	36.052	7.823	-25.191	3.421	-2.334	-3.714	54.212	-3.898	23.344	34.012	101.208	357.079	224.614	38.839	272.256	136.65	-5.445		5.52625	17.486	144.901625
14.533	97.803	60.361	-1.926	-9.506	-22.489	45.182	90.731	-5.489	89.789	22.729	112.605	256.053	152.41	-3.917	367.967	25.353	16.6		36.683	55.05325	118.725
14.667	43.893	44.739	-15.867	-9.624	7.553	55.646	-51.387	15.916	60.147	43.256	96.245	270.467	154.225	39.029	153.064	21.08	-18.38		15.78525	20.0805	94.87325
14.8	97.248	36.896	2.483	2.446	137.314	50.888	-25.833	-1.645	88.025	56.587	144.739	429.427	194.675	75.446	248.685	-13.426	-2.157		34.76825	27.85875	141.747
14.933	66.061	1.192	110.543	12.554	-115.332	66.251	-13.954	-13.93	94.005	58.733	117.781	340.369	157.733	-4.433	224.185	16.714	19.176		47.5875	33.093	116.28225
15.067	29.61	56.541	1.977	12.013	0.972	20.533	-12.219	-13.474	130.273	213.526	0.943	564.649	231.31	-2.57	289.837	29.039	14.67		25.03525	31.27825	167.6755
15.2	-22.951	35.063	9.479	-3.389	-5.408	13.236	-1.102	-15.714	113.789	13.249	227.633	343.785	195.457	45.815	333.794	-2.253	-8.784		4.5505	27.55225	143.587
15.333	45.855	4.449	-7.609	7.786	133.274	33.378	-12.626	-5.769	61.987	7.618	-52.31	322.172	-47.79	2.18	315.916	3.714	8.104		12.62025	19.2425	69.9505
15.467	16.76	29.41	2.021	9.485	-122.279	-23.992	-13.222	-39.446	41.371	4.982	92.636	318.636	60.109	7.945	297.15	14.349	26.12		14.419	-8.82225	102.740875
15.6	-19.856	41.744	19.911	-2.403	114.589	32.441	-29.286	18.158	60.792	12.011	54.95	309.569	182.133	-12.7	309.671	13.012	27.974		9.849	20.52625	112.0775
15.733	6.19	11.225	22.889	-4.337	8.408	11.294	-16.714	22.914	17.101	24.93	139.007	214.166	136.623	8.723	274.537	-11.758	31.001		8.99175	8.64875	102.153625
15.867	26.37	8.319	-132.812	17.818	1.855	18.494	-6.844	-13.108	104.198	-27.858	224.617	204.093	190.866	34.976	300.532	14.824	-1.448		-20.07625	25.685	117.57525
16	-52.735	31.381	-6.981	31.485	8.792	-9.336	-13.488	-24.228	71.965	13.201	187.479	271.028	24.374	10.876	246.5	-151.547	-11.695		0.7875	6.22825	73.777
16.133	33.45	32.288	6.174	-3.65	-6.736	11.772	-8.122	-19.932	114.097	-2.697	31.746	229.107	-91.979	-261.796	247.778	155.074	56.299		17.0655	24.45375	45.4415
16.267	6.766	22.141	-5.698	12.957	-9.904	3.948	24.799	-29.34	-39.304	31.835	151.187	291.677	-47.353	-97.327	249.36	-0.43	15.861		9.0415	-9.97425	74.35125
16.4	-4.093	11.963	-8.026	29.26	-110.733	26.194	25.966	-7.573	80.5	13.445	124.467	295.052	-8.567	-35.306	226.592	-15.086	-7.287		7.276	31.27175	74.16375
16.533	-12.118	16.909	141.795	-1.972	5.171	-14.635	7.569	6.605	27.871	39.885	205.575	276.67	45.87	4.407	318.715	-2.654	10.635		36.1535	6.8525	112.387875
16.667	-8.3	51.881	7.05	20	4.952	32.085	20.785	-1.22	72.372	1.156	338.74	356.025	70.009	27.647	256.417	-17.325	-6.079		17.65775	31.0055	128.32375
16.8	-6.47	9.118	17.694	-5.799	-21.701	2.112	38.164	-2.564	146.111	47.883	-41.027	207.653	80.129	62.003	125.651	-20.871	139.579		3.63575	45.95575	75.125
16.933	-181.068	11.236	-6.23	7.015	14.415	9.619	31.443	-48.188	14.317	96.94	138.34	275.868	151.439	119.954	250.779	26.753	-23.986		-42.26175	1.79775	129.510875
17.067	-181.409	7.704	5.168	5.917	38.597	-2.879	25.425	-26.311	68.337	101.066	197.382	178.609	248.527	108.113	125.445	19.772	-2.751		-40.655	16.143	122.020375
17.2	-203.661	-17.193	21.823	8.56	51.929	10.292	67.069	-21.046	-47.052	70.861	106.092	258.307	244.879	166.932	250.834	2.022	-19.469		-47.61775	2.31575	135.05725
17.333	-140.522	56.281	49.436	-8.538	55.203	9.133	28.676	30.537	110.024	119.957	114.422	137.714	214.661	30.907	125.512	6.453	-18.548		-10.83575	44.5925	91.38475
17.467	-177.781	10.709	57.246	-5.99	40.788	-26.276	13.158	12.337	57.749	86.335	78.766	206.183	157.55	206.766	126.517	29.859	17.067		-28.954	14.242	113.630375
17.6	-154.605	11.144	61.971	4.522	16.284	8.154	34.229	26.699	78.844	137.171	127.167	210.608	180.353	59.912	249.859	-38.495	-3.54		-19.242	36.9815	115.379375
17.733	-199.999	-7.642	25.339	8.633	51.994	-18.499	41.943	30.747	79.698	77.979	101.737	194.037	165.374	37.972	251.139	25.286	4.403		-43.41725	33.47225	107.240875
17.867	-204.812	-6.992	34.72	-8.752	15.408	32.159	26.85	9.112	33.219	43.369	64.904	143.393	165.247	41.328	128.263	1.615	-8.48		-46.459	25.335	72.454875
18	-158.921	44.989	21.659	2.055	11.836	-25.628	93.874	28.219	151.157	19.089	104.836	180.134	184.777	49.364	128.079	13.926	-139.82		-22.5545	61.9055	67.548125
18.133	-141.942	33.784	57.801	-9.157	8.339	25.194	12.452	-2.288	35.656	21.801	111.787	144.118	120.191	27.485	130.378	-5.84	140.175		-14.8785	17.7535	86.261875
18.267	-132.673	68.038	21.6	-9.587	2.701	-17.841	-22.1	55.049	97.92	27.513	79.668	156.387	141.486	59.732	379.638	-48.753	-140.604		-13.1555	28.257	81.883375
18.4	-95.504	16.076	22.336	-5.205	4.473	4.621	-25.212	-30.712	69.586	49.658	27.895	126.485	84.396	63.797	-34.733	34.74	4.793		-15.57425	4.57075	44.628875
18.533	-23.314	48.093	31.416	-10.75	23.073	18.363	-12.834	45.945	56.2	125.219	4.514	156.845	96.769	113.404	-39.253	11.72	140.339		11.36125	26.9185	76.194625
18.667	-18.928	35.24	64.547	-5.535	25.076	34.426	-14.484	32.916	112.555	95.701	3.91	138.092	70.483	101.611	-30.168	11.3	-139.988		18.831	41.35325	31.367625
18.8	-4.929	23.256	100.78	9.125	19.614	34.496	34.684	76.804	74.497	92.48	2.757	100.687	7.706	50.86	129.617	-88.081	139.883		32.058	55.12025	54.488625
18.933	-122.646	62.245	51.406	-3.108	51.864	15.005	70.757	51.628	59.698	69.766	3.971	89.12	-5.821	40.136	127.641	63.454	0.254		-3.02575	49.272	48.565125
19.067	97.909	34.671	20.924	17.272	-5.704	-12.588	4.921	20.815	51.663	41.151	3.375	152.235	-24.27	63.706	128.894	159.064	0.939		42.694	16.20275	65.63675
19.2	-23.646	73.676	-4.344	4.379	13.734	-6.693	8.11	15.95	48.799	65.728	23.005	134.065	-103.529	38.574	251	16.884	13.883		12.51625	16.5415	54.95125
19.333	42.972	109.04	46.397	6.675	5.269	-25.475	-1.418	51.477	109.918	22.75	5.561	190.107	-79.635	45.27	-24.067	2.548			51.271	33.6255	23.21914286
19.467	94.154	46.156	84.278	14.758	14.896	20.684	-16.496	91.301	46.653	-5.916	28.077	137.659	-94.667	77.943	376.683	-11.114			59.8365	35.5355	72.66642857
19.6	157.066	63.49	109.877	-5.454	4.379	-9.068	25.803	129.182	43.22	19.521	60.255	96.182	-118.686	60.938	250.517	17.412			81.24475	47.28425	55.16271429
19.733	191.287	63.495	61.748	-2.05	21.63	-12.939	-17.106	35.531	53.5	26.847	63.12	113.571	-174.296	43.998	742.723	23.188			78.62	14.7465	119.8787143
19.867	113.435	63.881	60.825	-1.339	15.564	-2.935	12.831	63.129	30.031	45.092	151.831	88.765	-146.504	79.704	127.067	12.355			59.2005	25.764	51.18714286
20	105.598	52.246	62.497	7.855	-7.206	17.22	-11.495	80.581	-96.209	68.013	114.454	144.621	-113.993	-19.14	126.34	-152.68			57.049	-2.47575	23.945
20.133	132.807	41.572	10.681	-10.786	-10.621	9.786	6.687	92.583	10.199	33.754	111.908	192.71	-26.021	253.244	126.292	184.174			43.5685	29.81375	125.1515714
20.267	55.423	11.687	46.062	3.127	13.597	7.092	13.875	27.992	163.533	68.267	151.083	137.587	64.598	73.879		4.667			29.07475	53.123	83.34683333
20.4	2.41	8.647	48.472	10.367	-2.372	11.634	-33.377	31.737	-3.944	102.166	147.581	112.161	225.11	78.161		13.133			17.474	1.5125	113.052
20.533	16.973	16.439	71.15	-0.457	-6.442	2.333	-5.319	29.516	28.564	25.217	115.209	74.206	167.332	32.416		16.331			26.02625	13.7735	71.78516667
20.667	-1.949	5.306	41.14	-11.52	-12.919	-14.561	19.367	18.785	-42.307	23.356	115.254	79.449	132.349	70.987		-31.567			8.24425	-4.679	64.97133333
20.8	-1.984	19.291	37.155	-2.324	6.452	-7.874	-52.652	89.709	37.563	30.985	115.231	114.117	143.959	50.802		11.956			13.0345	16.6865	77.84166667
20.933	35.956	7.091	24.812	-8.739	5.036	-69.482	-20.367	55.511	103.953	12.071	115.217	119.229	115.61	62.381		5.492			14.78	17.40375	71.66666667
21.067	10.054	-9.41	44.937	-7.039	-4.403	-121.511	-78.758	34.692	51.385	8.093	2.341	95	76.575	67.791		3.426			9.6355	-28.548	42.20433333
21.2	-20.427	-6.58	45.03	-5.827	-0.956	-165.358	-60.726	76.743	115.061	75.323	115.222	77.809	73.142	23.574		-12.731			3.049	-8.57	58.72316667
21.333	58.11	-9.476	21.024	-7.501	-14.278	-126.573	-93.933	83.054	39.791	142.388	115.209	26.312	75.747	-11.217		-4.494			15.53925	-24.41525	57.32416667
21.467	9.163	-3.44	9.737	6.346	16.968	-160.318	-20.188	49.646	34.175	70.761	2.135	182.473	58.729	51.317		-18.47			5.4515	-24.17125	57.82416667
21.6	13.874	51.279	35.405	-5.332	-22.623	-119.228	-104.541	62.572	25.723	4.265	230.343	123.024	63.47	30.684		20.345			23.8065	-33.8685	78.6885
21.733	10.184	-8.308	61.569	0.152	5.031	-117.987	-62.04	8.009	24.527	14.023	230.132	101.968	45.311	-88.554		48.199			15.89925	-36.87275	58.51316667
21.867	-102.476	12.365	17.49	21.774	-9.849	-103.84	-60.825	43.233	57.716	47.287	115.065	97.908	126.997	145.982		6.474			-12.71175	-15.929	89.95216667
22	36.892	-7.022	4.339	14.821	-23.955	-70.233	-45.569	42.582	-104.347	-10.177	230.148	202.729	118.008	-108.696		-5.586			12.2575	-44.39175	71.071
22.133	85.515	-7.715	9.17	2.331	-5.791	-26.935	-81.529	57.54	147.532	46.955	115.219	100.933	59.226	38.675		-3.392			22.32525	24.152	59.60266667
22.267	90.769	3.212	22.215	7.638	-38.071	20.419	-99.661	53.428	-61.671	65.432	230.195	81.223	27.387	55.424		35.882			30.9585	-21.87125	82.5905
22.4	156.208	14.157	7.279	-1.869	14.159	27.206	-104.928	23.076	107.83	30.662	121.596	129.337	75.081	91.856		31.662			43.94375	13.296	80.03233333
22.533	19.236	-3.971	37.512	3.417	32.024	72.066	-61.591	61.3	-46.607	77.137	86.56	106.98	94.392	25.563		25.036			14.0485	6.292	69.278
22.667	29.102	7.6	44.099	2.236	41.661	223.812	-40.055	106.762	61.578	18.846	-0.409	142.295	118.479	92.86		72.681			20.75925	88.02425	74.12533333
22.8	-75.735	-47.095	69.49	-0.712	51.351	200.033	-76.815	79.926	39.71	8.726	108.347	37.309	116.106	72.377		63.188			-13.513	60.7135	67.6755
22.933	113.382	16.653	14.101	1.714	38.032	101.896	-44.699	52.46	14.541	34.387	118.941	172.104	96.801	144.149		28.481			36.4625	31.0495	99.14383333
23.067	85.536	-1.797	58.679	1.816	16.015	86.016	-47.696	55.764	26.78	-28.196	-4.905	100.775	67.223	40.894		23.558			36.0585	30.216	33.22483333
23.2	73.832	43.014	50.273	-11.505	42.126	67.752	6.668	44.616	18.085	9.772	-5.754	140.223	96.499	9.714		5.077			38.9035	34.28025	42.5885
23.333	40.336	-8.966	-35.65	-14.972	28.816	57.498	38.077	36.662	37.277	-9.062	117.934	180.492	100.594	38.148		15.328			-4.813	42.3785	73.90566667
23.467	62.588	-53.332	-21.19	4.088	6.113	39.523	-33.275	39.184	147.437	13.497	130.64	168.68	130.575	-15.744		13.566			-1.9615	48.21725	73.53566667
23.6	71.861	27.199	50.823	12.705	38.182	18.388	-12.838	91.414	-8.417	13.529	224.501	172.279	107.5	3.437		22.192			40.647	22.13675	90.573
23.733	62.82	7.725	75.738	1.797	-5.835	7.181	-18.424	-31.434	79.912	61.369	91.152	142.31	104.572	12.114		12.606			37.02	9.30875	70.68716667
23.867	47.944	-60.613	54.917	4.631	7.658	7.92	-55.421	150.772	59.021	135.149	97.648	139.527	-9.04	-35.048		32.733			11.71975	40.573	60.1615
24	32.011	19.459	-143.045	-6.108	149.707	21.1	8.247	48.22	61.972	35.292	115.239	122.175	44.897	-426.633		39.384			-24.42075	34.88475	-11.60766667
24.133	80.334	22.525	221.454	-6.6	-104.365	-6.115	14.074	35.063	-4.227	26.042	122.053	129.04	173.036	18.459		44.378			79.42825	9.69875	85.50133333
24.267	25.227	-38.65	71.867	-32.447	30.392	21.369	22.359	40.89	-91.312	55.895	161.642	107.519	85.529	-127.04		63.95			6.49925	-1.6735	57.91583333
24.4	49.802	-2.897	28.367	-51.204	17.973	-4.522	23.354	112.47	34.739	31.886	166.064	143.575	89.219	-184.598		51.337			6.017	41.51025	49.5805
24.533	41.124	-6.348	5.298	-144.996	67.047	16.314	21.883	29.635	94.321	45.198	142.919	214.432	-20.633	-97.753		40.305			-26.2305	40.53825	54.078
24.667	18.231	-8.865	6.099	-167.356	30.445	44.107	69.966	63.039	17.719	94.231	111.33	182.977	66.425	-151.73		31.486			-37.97275	48.70775	55.7865
24.8	144.873	9.746	92.688	-250.114	17.574	5.909	40.445	78.234	10.525	42.95	221.478	213.537	61.224	-152.916		-48.68			-0.70175	33.77825	56.2655
24.933	34.294	-1.955	-85.182	-203.139	22.899	18.153	20.818	58.936	-92.487	70.154	110.676	203.368	83.446	-199.597		57.12			-63.9955	1.355	54.1945
25.067	38.845	21.446	6.431	-203.858	10.424	9.007	66.402	-55.285	10.326	26.673	221.451	179.081	90.229	-80.887		185.114			-34.284	7.6125	103.6101667
25.2	-105.735	-19.309	47.683	-168.49	27.376	17.566	90.421	25.203	-2.075	55.712	163.94	234.99	93.414	-33.304		49.002			-61.46275	32.77875	93.959
25.333	9.959	-5.244	-12.912	-145.643	152.833	-22.951	40.123	116.799	3.118	32.628	225.115	189.301	105.323	-5.441		18.786			-38.46	34.27225	94.28533333
25.467	9.705	5.895	138.932	-107	-95.645	18.121	3.644	-72.187	17.893	34.86	112.585	159.97	121.756	17.4		-37.942			11.883	-8.13225	68.10483333
25.6	45.11	-33.949	12.278	-84.551	-27.987	3.255	-20.935	0.776	10.506	-8.983	112.554	160.318	182.166	21.533		85.305			-15.278	-1.5995	92.14883333
25.733	29.774	14.259	9.538	-110.059	-15.779	43.465	-26.192	28.004	-13.308	1.112	-10.012	177.723	79.407	-9.934		49.003			-14.122	7.99225	47.88316667
25.867	29.953	19.034	6.528	-112.054	-27.852	59.128	15.927	94.027	-1.43	16.109	112.209	136.219	85.743	8.318		52.058			-14.13475	41.913	68.44266667
26	32.47	-44.006	6.432	-109.084	-10.688	51.677	8.744	51.658	-16.968	7.547	112.475	121.306	90.614	31.063		55.274			-28.547	23.77775	69.71316667
26.133	33.367	-8.25	-4.855	-64.86	17.148	34.23	8.742	48.216	11.255	-4.352	224.598	182.202	44.407	8.6		32.74			-11.1495	25.61075	81.36583333
26.267	34.591	4.078	-8.189	-98.741	26.627	4.653	39.444	56.746	6.25	44.274	224.428	179.386	99.018	-7.865		187.826			-17.06525	26.77325	121.1778333
26.4	14.901	13.018	-99.5	-81.049	28.279	54	26.358	168.749	-4.774	77.3	218.67	121.721	112.206	-17.623		66.675			-38.1575	61.08325	96.4915
26.533	6.069	-7.713	-103.38	-59.433	-8.518	7.515	-7.591	147.252	-8.996	66.481	137.09	95.323	70.609	46.565		33.749			-41.11425	34.545	74.9695
26.667	35.821	-51.362	-157.821	-30.494	154.811	3.786	3.566	95.765	13.1	64.216	218.314	35.003	60.117	140.758		-156.361			-50.964	29.05425	60.34116667
26.8	46.126	-24.743	-42.189	-22.768	-164.601	6.877	30.074	119.581	-1.511	18.908	218.372	118.857	71.427	88.869		196.699			-10.8935	38.75525	118.8553333
26.933	35.061	-2.679	-60.985	-8.515	15.517	56.092	-11.453	74.508	-2.515	-6.335	-10.42	192.011	41.494	157.62		19.05			-9.2795	29.158	65.57
27.067	31.91	-27.532	-152.408	-8.797	20.504	35.266	18.371	137.45	-2.028	1.262	218.366	209.204	76.981	64.029		2.896			-39.20675	47.26475	95.45633333
27.2	24.76	-44.507	-113.062	1.235	29.029	-23.661	-11.463	36.115	4.07	0.586	218.715	105.736	97.896	46.29		19.74			-32.8935	1.26525	81.49383333
27.333	72.767	-10.982	-137.431	12.068	24.118	-103.54	10.052	120.401	-3.373	25.677	109.321	73.019	144.423	26.053		-5.93			-15.8945	5.885	62.09383333
27.467	148.405	-7.55	-121.313	36.379	-8.575	-99.059	-1.183	80.676	-6.121	-4.393	437.038	180.567	106.569	-105.444		4.692			13.98025	-6.42175	103.1715
27.6	61.284	-32.882	-105.265	30.268	9.813	-73.223	12.58	76.248	-6.185	9.048	-7.948	169.138	128.018	47.826		-2.469			-11.64875	2.355	57.26883333
27.733	127.54	3.985	-114.166	72.438	37.891	-77.841	3.042	94.453	-18.745	39.877	-109.15	124.941	130.569	-46.086		16.429			22.44925	0.22725	26.09666667
27.867	112.423	-5.131	-104.805	52.012	12.871	-98.579	19.74	63.713	2.264	80.681	218.355	83.543	140.31	12.482		-41.382			13.62475	-3.2155	82.3315
28	69.943	-25.675	-89.724	78.567	-14.373	-149.905	1.372	46.085	2.796	48.216	218.201	45.092	170.111	27.533		-148.829			8.27775	-24.913	60.054
28.133	47.253	11.16	-49.512	64.938	-4.162	-153.054	-7.482	76.835	-8.752	40.472	3.397	2.517	109.731	-2.798		15.382			18.45975	-23.11325	28.11683333
28.267	94.69	-16.875	-25.242	62.228	9.608	-191.888	14.018	59.469	21.879	47.561	109.209	40.555	118.507	8.301		-9.783			28.70025	-24.1305	52.39166667
28.4	70.393	-11.243	-19.519	42.639	-38.464	-143.431	18.649	145.991	36.237	50.226	-1.335	7.83	87.686	-16.033		44.685			20.5675	14.3615	28.84316667
28.533	69.193	-31.12	-9.374	50.385	-12.343	-66.636	-11.906	85.961	36.27	0.887	-58.674	20.552	108.824	-5.478		6.649			19.771	10.92225	12.12666667
28.667	94.516	-6.545	38.1	110.956	23.45	-79.572	18.191	74.191	36.352	11.236	171.521	37.382	80.266	38.117		54.622			59.25675	12.2905	65.524
28.8	57.674	12.783	-15.403	145.735	13.25	-46.672	-2.251	53.889	5.611	-9.181	220.221	19.611	60.341	16.786		66.928			50.19725	2.64425	62.451
28.933	33.85	14.999	-17.907	147.61	2.232	-62.513	1.209	58.656	0.868	25.42	110.135	8.505	84.522	24.091		77.129			44.638	-0.445	54.967
29.067	15.754	-1.239	21.803	92.89	-3.912	-20.849	3.006	63.549	6.732	-2.868	0.458	26.583	113.647	18.122		72.339			32.302	13.1095	38.04683333
29.2	-21.433	6.748	31.546	83.486	2.537	-15.294	11.601	70.929	-17.475	103.567	-1.946	9.624	142.704	24.9		46.311			25.08675	12.44025	54.19333333
29.333	-49.586	-16.3	4.284	121.532	7.204	57.82	-14.445	72.334	45.152	43.241	414.016	11.982	128.101	-5.693		13.697			14.9825	40.21525	100.8906667
29.467	-30.159	-12.356	6.075	20.028	7.324	108.385	-13.093	10.458	-50.703	78.085	171.252	-7.863	125.708	15.415		-5.217			-4.103	13.76175	62.89666667
29.6	-6.741	-5.029	14.401	77.795	-13.054	96.604	1.333	37.941	98.551	80.747	182.58	-7.887	118.921	17.324		17.665			20.1065	58.60725	68.225
29.733	30.677	23.124	-5.081	67.821	2.719	105.884	-2.586	32.975	-103.793	74.458	91.586	-9.196	107.902	0.716		-5.298			29.13525	8.12	43.36133333
29.867	12.1	9.355	22.84	66.46	11.859					60.675	171.916	-4.27	104.176	22.907		46.591			27.68875	#DIV/0!	66.99916667
